# Supplementary material for: Characterization of COVID-19 Hospitalized Patients in Three United States Electronic Health Record Databases
Source: Pathogens. 2023 Mar 1;12(3):390. doi: 10.3390/pathogens12030390 (PMC10056146; doi:10.3390/pathogens12030390)
Supplement: Supplementary file 1 [file pathogens-12-00390-s001.zip › Table S1.xlsx]

## Sheet: Table S1
Table S1: List of International Classification of Diseases, Tenth Revision, Clinical Modification (ICD-10-CM) codes and Systematized Nomenclature of Medicine Clinical Terms (SNOMED-CT) codes
OMOP Concept ID	Concept Code	Concept Name	Coding System	Parent Concept ID	Descendant Concept ID	Symtom or Comorbidity Grouping	Symptom or Comorbidity
40490984	'448660000'	Tenderness of left upper quadrant of abdomen	SNOMED	45534427	40490984	abdominal_pain	symptom
40483351	'445386003'	Tenderness of periumbilical region	SNOMED	45602004	40483351	abdominal_pain	symptom
40490986	'448661001'	Tenderness of right lower quadrant of abdomen	SNOMED	45544130	40490986	abdominal_pain	symptom
40488954	'448265002'	Tenderness of right upper quadrant of abdomen	SNOMED	45573009	40488954	abdominal_pain	symptom
40481920	'443503005'	Periumbilical pain	SNOMED	45592407	40481920	abdominal_pain	symptom
194491	'301403003'	Tenderness of epigastrium	SNOMED	45534428	194491	abdominal_pain	symptom
200219	'21522001'	Abdominal pain	SNOMED	1572201	200219	abdominal_pain	symptom
200219	'21522001'	Abdominal pain	SNOMED	45568114	200219	abdominal_pain	symptom
193322	'301754002'	Right lower quadrant pain	SNOMED	45582694	193322	abdominal_pain	symptom
195083	'301716002'	Left lower quadrant pain	SNOMED	45553715	195083	abdominal_pain	symptom
197981	'43478001'	Abdominal tenderness	SNOMED	45592408	197981	abdominal_pain	symptom
197981	'43478001'	Abdominal tenderness	SNOMED	45573010	197981	abdominal_pain	symptom
197988	'102614006'	Generalized abdominal pain	SNOMED	45558455	197988	abdominal_pain	symptom
197381	'79922009'	Epigastric pain	SNOMED	45558454	197381	abdominal_pain	symptom
194755	'439774009'	Abdominal tenderness of left lower quadrant	SNOMED	45606795	194755	abdominal_pain	symptom
194755	'439774009'	Abdominal tenderness of left lower quadrant	SNOMED	45602005	194755	abdominal_pain	symptom
4149024	'35611005'	Rebound tenderness	SNOMED	45553716	4149024	abdominal_pain	symptom
198263	'301717006'	Right upper quadrant pain	SNOMED	45568112	198263	abdominal_pain	symptom
194175	'301715003'	Left upper quadrant pain	SNOMED	45597168	194175	abdominal_pain	symptom
443629	'440220007'	Generalized abdominal tenderness	SNOMED	45548948	443629	abdominal_pain	symptom
443629	'440220007'	Generalized abdominal tenderness	SNOMED	45577782	443629	abdominal_pain	symptom
4118277	'301413006'	Rebound tenderness of right hypochondrium	SNOMED	45582695	4118277	abdominal_pain	symptom
4115546	'301412001'	Rebound tenderness of epigastrium	SNOMED	45602006	4115546	abdominal_pain	symptom
4115547	'301414000'	Rebound tenderness of left hypochondrium	SNOMED	45597169	4115547	abdominal_pain	symptom
4115548	'301415004'	Rebound tenderness of central region	SNOMED	45577783	4115548	abdominal_pain	symptom
4115549	'301419005'	Rebound tenderness of right iliac fossa	SNOMED	45597170	4115549	abdominal_pain	symptom
4149024	'35611005'	Rebound tenderness	SNOMED	1572202	4149024	abdominal_pain	symptom
4147829	'30473006'	Pain in pelvis	SNOMED	35211290	4147829	abdominal_pain	symptom
4241033	'9209005'	Acute abdomen	SNOMED	35211289	4241033	abdominal_pain	symptom
4182562	'54586004'	Lower abdominal pain	SNOMED	1572200	4182562	abdominal_pain	symptom
4182562	'54586004'	Lower abdominal pain	SNOMED	45563290	4182562	abdominal_pain	symptom
4306292	'83132003'	Upper abdominal pain	SNOMED	1572199	4306292	abdominal_pain	symptom
4306292	'83132003'	Upper abdominal pain	SNOMED	45577781	4306292	abdominal_pain	symptom
4322528	'9991008'	Abdominal colic	SNOMED	45602007	4322528	abdominal_pain	symptom
45544130	'R10.813'	Right lower quadrant abdominal tenderness	ICD10CM			abdominal_pain	symptom
45563290	'R10.30'	Lower abdominal pain, unspecified	ICD10CM			abdominal_pain	symptom
45534427	'R10.812'	Left upper quadrant abdominal tenderness	ICD10CM			abdominal_pain	symptom
45534428	'R10.816'	Epigastric abdominal tenderness	ICD10CM			abdominal_pain	symptom
45548948	'R10.827'	Generalized rebound abdominal tenderness	ICD10CM			abdominal_pain	symptom
45553715	'R10.32'	Left lower quadrant pain	ICD10CM			abdominal_pain	symptom
45553716	'R10.829'	Rebound abdominal tenderness, unspecified site	ICD10CM			abdominal_pain	symptom
45558454	'R10.13'	Epigastric pain	ICD10CM			abdominal_pain	symptom
45568112	'R10.11'	Right upper quadrant pain	ICD10CM			abdominal_pain	symptom
45568114	'R10.9'	Unspecified abdominal pain	ICD10CM			abdominal_pain	symptom
45558455	'R10.84'	Generalized abdominal pain	ICD10CM			abdominal_pain	symptom
45582694	'R10.31'	Right lower quadrant pain	ICD10CM			abdominal_pain	symptom
45582695	'R10.821'	Right upper quadrant rebound abdominal tenderness	ICD10CM			abdominal_pain	symptom
45597168	'R10.12'	Left upper quadrant pain	ICD10CM			abdominal_pain	symptom
45602005	'R10.824'	Left lower quadrant rebound abdominal tenderness	ICD10CM			abdominal_pain	symptom
45602006	'R10.826'	Epigastric rebound abdominal tenderness	ICD10CM			abdominal_pain	symptom
45602007	'R10.83'	Colic	ICD10CM			abdominal_pain	symptom
45606795	'R10.814'	Left lower quadrant abdominal tenderness	ICD10CM			abdominal_pain	symptom
45592407	'R10.33'	Periumbilical pain	ICD10CM			abdominal_pain	symptom
45592408	'R10.81'	Abdominal tenderness	ICD10CM			abdominal_pain	symptom
45602004	'R10.815'	Periumbilic abdominal tenderness	ICD10CM			abdominal_pain	symptom
45597169	'R10.822'	Left upper quadrant rebound abdominal tenderness	ICD10CM			abdominal_pain	symptom
45597170	'R10.823'	Right lower quadrant rebound abdominal tenderness	ICD10CM			abdominal_pain	symptom
45573009	'R10.811'	Right upper quadrant abdominal tenderness	ICD10CM			abdominal_pain	symptom
45577781	'R10.10'	Upper abdominal pain, unspecified	ICD10CM			abdominal_pain	symptom
45577782	'R10.817'	Generalized abdominal tenderness	ICD10CM			abdominal_pain	symptom
45577783	'R10.825'	Periumbilic rebound abdominal tenderness	ICD10CM			abdominal_pain	symptom
45573010	'R10.819'	Abdominal tenderness, unspecified site	ICD10CM			abdominal_pain	symptom
35211289	'R10.0'	Acute abdomen	ICD10CM			abdominal_pain	symptom
35211290	'R10.2'	Pelvic and perineal pain	ICD10CM			abdominal_pain	symptom
1572199	'R10.1'	Pain localized to upper abdomen	ICD10CM			abdominal_pain	symptom
1572200	'R10.3'	Pain localized to other parts of lower abdomen	ICD10CM			abdominal_pain	symptom
1572201	'R10.8'	Other abdominal pain	ICD10CM			abdominal_pain	symptom
1572202	'R10.82'	Rebound abdominal tenderness	ICD10CM			abdominal_pain	symptom
4042728	'166922008'	Blood glucose abnormal	SNOMED	1572274	4042728	Abnormal_glucoseDM	comorbidity
4042728	'166922008'	Blood glucose abnormal	SNOMED	45592429	4042728	Abnormal_glucoseDM	comorbidity
4311629	'9414007'	Impaired glucose tolerance	SNOMED	45577809	4311629	Abnormal_glucoseDM	comorbidity
4214376	'80394007'	Hyperglycemia	SNOMED	35211420	4214376	Abnormal_glucoseDM	comorbidity
4308509	'390951007'	Impaired fasting glycemia	SNOMED	45597199	4308509	Abnormal_glucoseDM	comorbidity
37018196	'714628002'	Prediabetes	SNOMED	37201113	37018196	Abnormal_glucoseDM	comorbidity
45597199	'R73.01'	Impaired fasting glucose	ICD10CM			Abnormal_glucoseDM	comorbidity
45592429	'R73.09'	Other abnormal glucose	ICD10CM			Abnormal_glucoseDM	comorbidity
45577809	'R73.02'	Impaired glucose tolerance (oral)	ICD10CM			Abnormal_glucoseDM	comorbidity
1572274	'R73.0'	Abnormal glucose	ICD10CM			Abnormal_glucoseDM	comorbidity
35211420	'R73.9'	Hyperglycemia, unspecified	ICD10CM			Abnormal_glucoseDM	comorbidity
37201113	'R73.03'	Prediabetes	ICD10CM			Abnormal_glucoseDM	comorbidity
439002	'72366004'	Eating disorder	SNOMED	35211405	439002	anorexia	symptom
35211405	'R63.0'	Anorexia	ICD10CM			anorexia	symptom
313792	'12026006'	Paroxysmal tachycardia	SNOMED	35207783	313792	arrhythmias	comorbidity
4275423	'6456007'	Supraventricular tachycardia	SNOMED	35207781	4275423	arrhythmias	comorbidity
4103295	'25569003'	Ventricular tachycardia	SNOMED	35207782	4103295	arrhythmias	comorbidity
4111552	'195105007'	Re-entry ventricular arrhythmia	SNOMED	35207780	4111552	arrhythmias	comorbidity
35207780	'I47.0'	Re-entry ventricular arrhythmia	ICD10CM			arrhythmias	comorbidity
35207781	'I47.1'	Supraventricular tachycardia	ICD10CM			arrhythmias	comorbidity
35207782	'I47.2'	Ventricular tachycardia	ICD10CM			arrhythmias	comorbidity
35207783	'I47.9'	Paroxysmal tachycardia, unspecified	ICD10CM			arrhythmias	comorbidity
4261842	'36083008'	Sick sinus syndrome	SNOMED	35207789	4261842	arrhythmias	comorbidity
44784217	'698247007'	Cardiac arrhythmia	SNOMED	35207790	44784217	arrhythmias	comorbidity
44784217	'698247007'	Cardiac arrhythmia	SNOMED	35207791	44784217	arrhythmias	comorbidity
433225	'111288001'	Ventricular flutter	SNOMED	45533455	433225	arrhythmias	comorbidity
437894	'71908006'	Ventricular fibrillation	SNOMED	45562353	437894	arrhythmias	comorbidity
4091901	'251167004'	Aberrant premature complexes	SNOMED	1569177	4091901	arrhythmias	comorbidity
4091901	'251167004'	Aberrant premature complexes	SNOMED	45552796	4091901	arrhythmias	comorbidity
4091901	'251167004'	Aberrant premature complexes	SNOMED	45591468	4091901	arrhythmias	comorbidity
4088351	'251164006'	Junctional premature complex	SNOMED	35207787	4088351	arrhythmias	comorbidity
4089462	'251175005'	Ventricular premature complex	SNOMED	35207788	4089462	arrhythmias	comorbidity
4115173	'287057009'	Atrial premature complex	SNOMED	35207786	4115173	arrhythmias	comorbidity
4111700	'195083004'	Ventricular fibrillation and flutter	SNOMED	1569176	4111700	arrhythmias	comorbidity
35207786	'I49.1'	Atrial premature depolarization	ICD10CM			arrhythmias	comorbidity
45533455	'I49.02'	Ventricular flutter	ICD10CM			arrhythmias	comorbidity
45552796	'I49.40'	Unspecified premature depolarization	ICD10CM			arrhythmias	comorbidity
45562353	'I49.01'	Ventricular fibrillation	ICD10CM			arrhythmias	comorbidity
45591468	'I49.49'	Other premature depolarization	ICD10CM			arrhythmias	comorbidity
35207787	'I49.2'	Junctional premature depolarization	ICD10CM			arrhythmias	comorbidity
35207788	'I49.3'	Ventricular premature depolarization	ICD10CM			arrhythmias	comorbidity
35207789	'I49.5'	Sick sinus syndrome	ICD10CM			arrhythmias	comorbidity
35207790	'I49.8'	Other specified cardiac arrhythmias	ICD10CM			arrhythmias	comorbidity
35207791	'I49.9'	Cardiac arrhythmia, unspecified	ICD10CM			arrhythmias	comorbidity
1569176	'I49.0'	Ventricular fibrillation and flutter	ICD10CM			arrhythmias	comorbidity
1569177	'I49.4'	Other and unspecified premature depolarization	ICD10CM			arrhythmias	comorbidity
45766277	'703398004'	Cardiac implant in situ	SNOMED	35225413	45766277	arrhythmias	comorbidity
35225413	'Z95.0'	Presence of cardiac pacemaker	ICD10CM			arrhythmias	comorbidity
4323360	'429074009'	History of cardiovascular surgery	SNOMED	45576217	4323360	arrhythmias	comorbidity
45576217	'Z95.810'	Presence of automatic (implantable) cardiac defibrillator	ICD10CM			arrhythmias	comorbidity
4203722	'308335008'	Patient encounter procedure	SNOMED	1576094	4203722	arrhythmias	comorbidity
1576094	'Z45.0'	Encounter for adjustment and management of cardiac device	ICD10CM			arrhythmias	comorbidity
4203722	'308335008'	Patient encounter procedure	SNOMED	45547315	4203722	arrhythmias	comorbidity
45547315	'Z45.010'	Encounter for checking and testing of cardiac pacemaker pulse generator [battery]	ICD10CM			arrhythmias	comorbidity
4203722	'308335008'	Patient encounter procedure	SNOMED	45595516	4203722	arrhythmias	comorbidity
45595516	'Z45.018'	Encounter for adjustment and management of other part of cardiac pacemaker	ICD10CM			arrhythmias	comorbidity
4203722	'308335008'	Patient encounter procedure	SNOMED	45576155	4203722	arrhythmias	comorbidity
45576155	'Z45.02'	Encounter for adjustment and management of automatic implantable cardiac defibrillator	ICD10CM			arrhythmias	comorbidity
4203722	'308335008'	Patient encounter procedure	SNOMED	45571355	4203722	arrhythmias	comorbidity
45571355	'Z45.09'	Encounter for adjustment and management of other cardiac device	ICD10CM			arrhythmias	comorbidity
45768908	'707440005'	Exercise induced bronchospasm	SNOMED	45586674	45768908	asthma	comorbidity
313236	'409663006'	Cough variant asthma	SNOMED	45586675	313236	asthma	comorbidity
4138760	'425969006'	Exacerbation of intermittent asthma	SNOMED	45572169	4138760	asthma	comorbidity
4145356	'426656000'	Severe persistent asthma	SNOMED	45591559	4145356	asthma	comorbidity
4146581	'427679007'	Mild intermittent asthma	SNOMED	45548116	4146581	asthma	comorbidity
4146581	'427679007'	Mild intermittent asthma	SNOMED	45572168	4146581	asthma	comorbidity
4142738	'427295004'	Moderate persistent asthma	SNOMED	45591558	4142738	asthma	comorbidity
317009	'195967001'	Asthma	SNOMED	1569490	317009	asthma	comorbidity
317009	'195967001'	Asthma	SNOMED	45572171	317009	asthma	comorbidity
317009	'195967001'	Asthma	SNOMED	1569491	317009	asthma	comorbidity
317009	'195967001'	Asthma	SNOMED	1569489	317009	asthma	comorbidity
4143828	'426979002'	Mild persistent asthma	SNOMED	45581859	4143828	asthma	comorbidity
45768910	'707444001'	Uncomplicated asthma	SNOMED	45562457	45768910	asthma	comorbidity
45771045	'708038006'	Acute exacerbation of asthma	SNOMED	45601134	45771045	asthma	comorbidity
46270082	'135181000119109'	Acute exacerbation of mild persistent asthma	SNOMED	45548117	46270082	asthma	comorbidity
45769350	'707979007'	Acute severe exacerbation of severe persistent asthma	SNOMED	45567266	45769350	asthma	comorbidity
45769350	'707979007'	Acute severe exacerbation of severe persistent asthma	SNOMED	45581860	45769350	asthma	comorbidity
45769351	'707980005'	Acute severe exacerbation of moderate persistent asthma	SNOMED	45557626	45769351	asthma	comorbidity
45769352	'707981009'	Acute severe exacerbation of mild persistent asthma	SNOMED	45576952	45769352	asthma	comorbidity
46273487	'135171000119106'	Acute exacerbation of moderate persistent asthma	SNOMED	45543269	46273487	asthma	comorbidity
45768963	'707511009'	Uncomplicated mild persistent asthma	SNOMED	45576951	45768963	asthma	comorbidity
45768964	'707512002'	Uncomplicated moderate persistent asthma	SNOMED	45601133	45768964	asthma	comorbidity
45768965	'707513007'	Uncomplicated severe persistent asthma	SNOMED	45567265	45768965	asthma	comorbidity
37116845	'733858005'	Acute severe refractory exacerbation of asthma	SNOMED	45543270	37116845	asthma	comorbidity
37116845	'733858005'	Acute severe refractory exacerbation of asthma	SNOMED	45581860	37116845	asthma	comorbidity
45769438	'708090002'	Acute severe exacerbation of asthma	SNOMED	45572170	45769438	asthma	comorbidity
45548116	'J45.20'	Mild intermittent asthma, uncomplicated	ICD10CM			asthma	comorbidity
45543269	'J45.41'	Moderate persistent asthma with (acute) exacerbation	ICD10CM			asthma	comorbidity
45543270	'J45.902'	Unspecified asthma with status asthmaticus	ICD10CM			asthma	comorbidity
45548117	'J45.31'	Mild persistent asthma with (acute) exacerbation	ICD10CM			asthma	comorbidity
45591558	'J45.4'	Moderate persistent asthma	ICD10CM			asthma	comorbidity
45567265	'J45.50'	Severe persistent asthma, uncomplicated	ICD10CM			asthma	comorbidity
45567266	'J45.51'	Severe persistent asthma with (acute) exacerbation	ICD10CM			asthma	comorbidity
45562457	'J45.909'	Unspecified asthma, uncomplicated	ICD10CM			asthma	comorbidity
45591559	'J45.5'	Severe persistent asthma	ICD10CM			asthma	comorbidity
45557626	'J45.42'	Moderate persistent asthma with status asthmaticus	ICD10CM			asthma	comorbidity
45586675	'J45.991'	Cough variant asthma	ICD10CM			asthma	comorbidity
45586674	'J45.990'	Exercise induced bronchospasm	ICD10CM			asthma	comorbidity
45601133	'J45.40'	Moderate persistent asthma, uncomplicated	ICD10CM			asthma	comorbidity
45581859	'J45.3'	Mild persistent asthma	ICD10CM			asthma	comorbidity
45581860	'J45.52'	Severe persistent asthma with status asthmaticus	ICD10CM			asthma	comorbidity
45572168	'J45.2'	Mild intermittent asthma	ICD10CM			asthma	comorbidity
45572169	'J45.21'	Mild intermittent asthma with (acute) exacerbation	ICD10CM			asthma	comorbidity
45572170	'J45.22'	Mild intermittent asthma with status asthmaticus	ICD10CM			asthma	comorbidity
45572171	'J45.998'	Other asthma	ICD10CM			asthma	comorbidity
45601134	'J45.901'	Unspecified asthma with (acute) exacerbation	ICD10CM			asthma	comorbidity
45576951	'J45.30'	Mild persistent asthma, uncomplicated	ICD10CM			asthma	comorbidity
45576952	'J45.32'	Mild persistent asthma with status asthmaticus	ICD10CM			asthma	comorbidity
1569489	'J45.9'	Other and unspecified asthma	ICD10CM			asthma	comorbidity
1569490	'J45.90'	Unspecified asthma	ICD10CM			asthma	comorbidity
1569491	'J45.99'	Other asthma	ICD10CM			asthma	comorbidity
46269894	'1086051000119100'	Cardiomyopathy due to diphtheria	SNOMED	45595583	46269894	cardiomyopathy	comorbidity
45595583	'A36.81'	Diphtheritic cardiomyopathy	ICD10CM			cardiomyopathy	comorbidity
45757557	'204981000119101'	Cardiomyopathy due to viral infection	SNOMED	45590849	45757557	cardiomyopathy	comorbidity
45590849	'B33.24'	Viral cardiomyopathy	ICD10CM			cardiomyopathy	comorbidity
4110961	'194849004'	Generalized ischemic myocardial dysfunction	SNOMED	35207704	4110961	cardiomyopathy	comorbidity
35207704	'I25.5'	Ischemic cardiomyopathy	ICD10CM			cardiomyopathy	comorbidity
314370	'65457005'	Endocardial fibroelastosis	SNOMED	35207759	314370	cardiomyopathy	comorbidity
316428	'45227007'	Hypertrophic obstructive cardiomyopathy	SNOMED	35207756	316428	cardiomyopathy	comorbidity
320746	'195029002'	Cardiomyopathy associated with another disorder	SNOMED	35207762	320746	cardiomyopathy	comorbidity
321319	'85898001'	Cardiomyopathy	SNOMED	35207764	321319	cardiomyopathy	comorbidity
321319	'85898001'	Cardiomyopathy	SNOMED	35207763	321319	cardiomyopathy	comorbidity
318773	'83521008'	Dilated cardiomyopathy secondary to alcohol	SNOMED	35207761	318773	cardiomyopathy	comorbidity
4124693	'233873004'	Hypertrophic cardiomyopathy	SNOMED	35207757	4124693	cardiomyopathy	comorbidity
4163710	'399020009'	Dilated cardiomyopathy	SNOMED	35207755	4163710	cardiomyopathy	comorbidity
4190773	'415295002'	Restrictive cardiomyopathy	SNOMED	35207760	4190773	cardiomyopathy	comorbidity
4221265	'8254003'	Endomyocardial disease	SNOMED	35207758	4221265	cardiomyopathy	comorbidity
35207755	'I42.0'	Dilated cardiomyopathy	ICD10CM			cardiomyopathy	comorbidity
35207760	'I42.5'	Other restrictive cardiomyopathy	ICD10CM			cardiomyopathy	comorbidity
35207761	'I42.6'	Alcoholic cardiomyopathy	ICD10CM			cardiomyopathy	comorbidity
35207762	'I42.7'	Cardiomyopathy due to drug and external agent	ICD10CM			cardiomyopathy	comorbidity
35207763	'I42.8'	Other cardiomyopathies	ICD10CM			cardiomyopathy	comorbidity
35207764	'I42.9'	Cardiomyopathy, unspecified	ICD10CM			cardiomyopathy	comorbidity
35207756	'I42.1'	Obstructive hypertrophic cardiomyopathy	ICD10CM			cardiomyopathy	comorbidity
35207757	'I42.2'	Other hypertrophic cardiomyopathy	ICD10CM			cardiomyopathy	comorbidity
35207758	'I42.3'	Endomyocardial (eosinophilic) disease	ICD10CM			cardiomyopathy	comorbidity
35207759	'I42.4'	Endocardial fibroelastosis	ICD10CM			cardiomyopathy	comorbidity
4168213	'274664007'	Chest pain on breathing	SNOMED	35211284	4168213	chest_pain	symptom
35211284	'R07.1'	Chest pain on breathing	ICD10CM			chest_pain	symptom
77670	'29857009'	Chest pain	SNOMED	1572194	77670	chest_pain	symptom
1572194	'R07.8'	Other chest pain	ICD10CM			chest_pain	symptom
77670	'29857009'	Chest pain	SNOMED	45602002	77670	chest_pain	symptom
45602002	'R07.89'	Other chest pain	ICD10CM			chest_pain	symptom
77670	'29857009'	Chest pain	SNOMED	45534424	77670	chest_pain	symptom
45534424	'R07.9'	Chest pain, unspecified	ICD10CM			chest_pain	symptom
4330445	'2237002'	Pleuritic pain	SNOMED	45587497	4330445	chest_pain	symptom
45587497	'R07.81'	Pleurodynia	ICD10CM			chest_pain	symptom
42539051	'735940001'	Pain of intercostal space	SNOMED	45597167	42539051	chest_pain	symptom
45597167	'R07.82'	Intercostal pain	ICD10CM			chest_pain	symptom
434490	'43724002'	Chill	SNOMED	45577807	434490	chills	symptom
45577807	'R68.83'	Chills (without fever)	ICD10CM			chills	symptom
45768812	'707323002'	Anemia in chronic kidney disease	SNOMED	45557089	45768812	chronic_kidney_disease	comorbidity
45557089	'D63.1'	Anemia in chronic kidney disease	ICD10CM			chronic_kidney_disease	comorbidity
46271022	'709044004'	Chronic kidney disease	SNOMED	45552372	46271022	chronic_kidney_disease	comorbidity
195771	'8801005'	Secondary diabetes mellitus	SNOMED	45552372	195771	chronic_kidney_disease	comorbidity
442793	'74627003'	Complication due to diabetes mellitus	SNOMED	45552372	442793	chronic_kidney_disease	comorbidity
45552372	'E08.22'	Diabetes mellitus due to underlying condition with diabetic chronic kidney disease	ICD10CM			chronic_kidney_disease	comorbidity
192279	'127013003'	Disorder of kidney due to diabetes mellitus	SNOMED	45561945	192279	chronic_kidney_disease	comorbidity
4202383	'5368009'	Drug-induced diabetes mellitus	SNOMED	45561945	4202383	chronic_kidney_disease	comorbidity
45561945	'E09.22'	Drug or chemical induced diabetes mellitus with diabetic chronic kidney disease	ICD10CM			chronic_kidney_disease	comorbidity
200687	'421893009'	Renal disorder due to type 1 diabetes mellitus	SNOMED	45547621	200687	chronic_kidney_disease	comorbidity
45547621	'E10.22'	Type 1 diabetes mellitus with diabetic chronic kidney disease	ICD10CM			chronic_kidney_disease	comorbidity
43531578	'771000119108'	Chronic kidney disease due to type 2 diabetes mellitus	SNOMED	45595797	43531578	chronic_kidney_disease	comorbidity
201826	'44054006'	Type 2 diabetes mellitus	SNOMED	45595797	201826	chronic_kidney_disease	comorbidity
45595797	'E11.22'	Type 2 diabetes mellitus with diabetic chronic kidney disease	ICD10CM			chronic_kidney_disease	comorbidity
192279	'127013003'	Disorder of kidney due to diabetes mellitus	SNOMED	45561955	192279	chronic_kidney_disease	comorbidity
45561955	'E13.22'	Other specified diabetes mellitus with diabetic chronic kidney disease	ICD10CM			chronic_kidney_disease	comorbidity
44782429	'104931000119100'	Chronic kidney disease due to hypertension	SNOMED	1569121	44782429	chronic_kidney_disease	comorbidity
1569121	'I12'	Hypertensive chronic kidney disease	ICD10CM			chronic_kidney_disease	comorbidity
443919	'49220004'	Hypertensive renal failure	SNOMED	35207671	443919	chronic_kidney_disease	comorbidity
35207671	'I12.0'	Hypertensive chronic kidney disease with stage 5 chronic kidney disease or end stage renal disease	ICD10CM			chronic_kidney_disease	comorbidity
44782429	'104931000119100'	Chronic kidney disease due to hypertension	SNOMED	35207672	44782429	chronic_kidney_disease	comorbidity
35207672	'I12.9'	Hypertensive chronic kidney disease with stage 1 through stage 4 chronic kidney disease, or unspecified chronic kidney disease	ICD10CM			chronic_kidney_disease	comorbidity
44784621	'8501000119104'	Hypertensive heart and chronic kidney disease	SNOMED	1569122	44784621	chronic_kidney_disease	comorbidity
1569122	'I13'	Hypertensive heart and chronic kidney disease	ICD10CM			chronic_kidney_disease	comorbidity
439696	'194779001'	Hypertensive heart and renal disease with (congestive) heart failure	SNOMED	35207673	439696	chronic_kidney_disease	comorbidity
35207673	'I13.0'	Hypertensive heart and chronic kidney disease with heart failure and stage 1 through stage 4 chronic kidney disease, or unspecified chronic kidney disease	ICD10CM			chronic_kidney_disease	comorbidity
44784621	'8501000119104'	Hypertensive heart and chronic kidney disease	SNOMED	1569123	44784621	chronic_kidney_disease	comorbidity
1569123	'I13.1'	Hypertensive heart and chronic kidney disease without heart failure	ICD10CM			chronic_kidney_disease	comorbidity
44784621	'8501000119104'	Hypertensive heart and chronic kidney disease	SNOMED	45543164	44784621	chronic_kidney_disease	comorbidity
45543164	'I13.10'	Hypertensive heart and chronic kidney disease without heart failure, with stage 1 through stage 4 chronic kidney disease, or unspecified chronic kidney disease	ICD10CM			chronic_kidney_disease	comorbidity
44784621	'8501000119104'	Hypertensive heart and chronic kidney disease	SNOMED	35207674	44784621	chronic_kidney_disease	comorbidity
35207674	'I13.2'	Hypertensive heart and chronic kidney disease with heart failure and with stage 5 chronic kidney disease, or end stage renal disease	ICD10CM			chronic_kidney_disease	comorbidity
443614	'431855005'	Chronic kidney disease stage 1	SNOMED	35209274	443614	chronic_kidney_disease	comorbidity
35209274	'N18.1'	Chronic kidney disease, stage 1	ICD10CM			chronic_kidney_disease	comorbidity
443601	'431856006'	Chronic kidney disease stage 2	SNOMED	35209275	443601	chronic_kidney_disease	comorbidity
35209275	'N18.2'	Chronic kidney disease, stage 2 (mild)	ICD10CM			chronic_kidney_disease	comorbidity
443597	'433144002'	Chronic kidney disease stage 3	SNOMED	35209276	443597	chronic_kidney_disease	comorbidity
35209276	'N18.3'	Chronic kidney disease, stage 3 (moderate)	ICD10CM			chronic_kidney_disease	comorbidity
443612	'431857002'	Chronic kidney disease stage 4	SNOMED	35209277	443612	chronic_kidney_disease	comorbidity
35209277	'N18.4'	Chronic kidney disease, stage 4 (severe)	ICD10CM			chronic_kidney_disease	comorbidity
443611	'433146000'	Chronic kidney disease stage 5	SNOMED	35209278	443611	chronic_kidney_disease	comorbidity
35209278	'N18.5'	Chronic kidney disease, stage 5	ICD10CM			chronic_kidney_disease	comorbidity
46271022	'709044004'	Chronic kidney disease	SNOMED	35209279	46271022	chronic_kidney_disease	comorbidity
35209279	'N18.9'	Chronic kidney disease, unspecified	ICD10CM			chronic_kidney_disease	comorbidity
4170452	'275408006'	Postoperative renal failure	SNOMED	35209508	4170452	chronic_kidney_disease	comorbidity
35209508	'N99.0'	Postprocedural (acute) (chronic) kidney failure	ICD10CM			chronic_kidney_disease	comorbidity
45757356	'118781000119108'	Pre-existing hypertensive chronic kidney disease in mother complicating pregnancy	SNOMED	45548697	45757356	chronic_kidney_disease	comorbidity
45548697	'O10.212'	Pre-existing hypertensive chronic kidney disease complicating pregnancy, second trimester	ICD10CM			chronic_kidney_disease	comorbidity
45757356	'118781000119108'	Pre-existing hypertensive chronic kidney disease in mother complicating pregnancy	SNOMED	45534171	45757356	chronic_kidney_disease	comorbidity
45534171	'O10.219'	Pre-existing hypertensive chronic kidney disease complicating pregnancy, unspecified trimester	ICD10CM			chronic_kidney_disease	comorbidity
45757356	'118781000119108'	Pre-existing hypertensive chronic kidney disease in mother complicating pregnancy	SNOMED	45534172	45757356	chronic_kidney_disease	comorbidity
440795	'199745000'	Complication occurring during labor and delivery	SNOMED	45534172	440795	chronic_kidney_disease	comorbidity
45534172	'O10.22'	Pre-existing hypertensive chronic kidney disease complicating childbirth	ICD10CM			chronic_kidney_disease	comorbidity
45757356	'118781000119108'	Pre-existing hypertensive chronic kidney disease in mother complicating pregnancy	SNOMED	45539086	45757356	chronic_kidney_disease	comorbidity
440795	'199745000'	Complication occurring during labor and delivery	SNOMED	45539086	440795	chronic_kidney_disease	comorbidity
45539086	'O10.23'	Pre-existing hypertensive chronic kidney disease complicating the puerperium	ICD10CM			chronic_kidney_disease	comorbidity
45757139	'10757481000119100'	Pre-existing hypertensive heart and chronic kidney disease in mother complicating pregnancy	SNOMED	45558201	45757139	chronic_kidney_disease	comorbidity
45558201	'O10.313'	Pre-existing hypertensive heart and chronic kidney disease complicating pregnancy, third trimester	ICD10CM			chronic_kidney_disease	comorbidity
45757139	'10757481000119100'	Pre-existing hypertensive heart and chronic kidney disease in mother complicating pregnancy	SNOMED	45539087	45757139	chronic_kidney_disease	comorbidity
45539087	'O10.319'	Pre-existing hypertensive heart and chronic kidney disease complicating pregnancy, unspecified trimester	ICD10CM			chronic_kidney_disease	comorbidity
45757137	'10757401000119100'	Pre-existing hypertensive heart and chronic kidney disease in mother complicating childbirth	SNOMED	45558202	45757137	chronic_kidney_disease	comorbidity
45558202	'O10.32'	Pre-existing hypertensive heart and chronic kidney disease complicating childbirth	ICD10CM			chronic_kidney_disease	comorbidity
45757356	'118781000119108'	Pre-existing hypertensive chronic kidney disease in mother complicating pregnancy	SNOMED	1571640	45757356	chronic_kidney_disease	comorbidity
45757356	'118781000119108'	Pre-existing hypertensive chronic kidney disease in mother complicating pregnancy	SNOMED	45587280	45757356	chronic_kidney_disease	comorbidity
45757356	'118781000119108'	Pre-existing hypertensive chronic kidney disease in mother complicating pregnancy	SNOMED	45567886	45757356	chronic_kidney_disease	comorbidity
4057978	'199007008'	Pre-existing hypertensive heart and renal disease complicating pregnancy, childbirth and the puerperium	SNOMED	1571639	4057978	chronic_kidney_disease	comorbidity
1571639	'O10.2'	Pre-existing hypertensive chronic kidney disease complicating pregnancy, childbirth and the puerperium	ICD10CM			chronic_kidney_disease	comorbidity
45567886	'O10.211'	Pre-existing hypertensive chronic kidney disease complicating pregnancy, first trimester	ICD10CM			chronic_kidney_disease	comorbidity
45587280	'O10.213'	Pre-existing hypertensive chronic kidney disease complicating pregnancy, third trimester	ICD10CM			chronic_kidney_disease	comorbidity
1571640	'O10.21'	Pre-existing hypertensive chronic kidney disease complicating pregnancy	ICD10CM			chronic_kidney_disease	comorbidity
4057978	'199007008'	Pre-existing hypertensive heart and renal disease complicating pregnancy, childbirth and the puerperium	SNOMED	1571641	4057978	chronic_kidney_disease	comorbidity
45757137	'10757401000119100'	Pre-existing hypertensive heart and chronic kidney disease in mother complicating childbirth	SNOMED	45582444	45757137	chronic_kidney_disease	comorbidity
45757139	'10757481000119100'	Pre-existing hypertensive heart and chronic kidney disease in mother complicating pregnancy	SNOMED	1571642	45757139	chronic_kidney_disease	comorbidity
45757139	'10757481000119100'	Pre-existing hypertensive heart and chronic kidney disease in mother complicating pregnancy	SNOMED	45587281	45757139	chronic_kidney_disease	comorbidity
45757139	'10757481000119100'	Pre-existing hypertensive heart and chronic kidney disease in mother complicating pregnancy	SNOMED	45577557	45757139	chronic_kidney_disease	comorbidity
45587281	'O10.311'	Pre-existing hypertensive heart and chronic kidney disease complicating pregnancy, first trimester	ICD10CM			chronic_kidney_disease	comorbidity
1571641	'O10.3'	Pre-existing hypertensive heart and chronic kidney disease complicating pregnancy, childbirth and the puerperium	ICD10CM			chronic_kidney_disease	comorbidity
1571642	'O10.31'	Pre-existing hypertensive heart and chronic kidney disease complicating pregnancy	ICD10CM			chronic_kidney_disease	comorbidity
45582444	'O10.33'	Pre-existing hypertensive heart and chronic kidney disease complicating the puerperium	ICD10CM			chronic_kidney_disease	comorbidity
45577557	'O10.312'	Pre-existing hypertensive heart and chronic kidney disease complicating pregnancy, second trimester	ICD10CM			chronic_kidney_disease	comorbidity
257905	'74417001'	Mucopurulent chronic bronchitis	SNOMED	35208015	257905	chronic_obs_pulmonary_disease	comorbidity
261889	'61937009'	Simple chronic bronchitis	SNOMED	35208014	261889	chronic_obs_pulmonary_disease	comorbidity
4112826	'195953005'	Mixed simple and mucopurulent chronic bronchitis	SNOMED	35208016	4112826	chronic_obs_pulmonary_disease	comorbidity
35208014	'J41.0'	Simple chronic bronchitis	ICD10CM			chronic_obs_pulmonary_disease	comorbidity
35208015	'J41.1'	Mucopurulent chronic bronchitis	ICD10CM			chronic_obs_pulmonary_disease	comorbidity
35208016	'J41.8'	Mixed simple and mucopurulent chronic bronchitis	ICD10CM			chronic_obs_pulmonary_disease	comorbidity
257004	'195951007'	Acute exacerbation of chronic obstructive airways disease	SNOMED	35208024	257004	chronic_obs_pulmonary_disease	comorbidity
255573	'13645005'	Chronic obstructive lung disease	SNOMED	35208025	255573	chronic_obs_pulmonary_disease	comorbidity
4110056	'196001008'	Chronic obstructive pulmonary disease with acute lower respiratory infection	SNOMED	35208023	4110056	chronic_obs_pulmonary_disease	comorbidity
35208024	'J44.1'	Chronic obstructive pulmonary disease with (acute) exacerbation	ICD10CM			chronic_obs_pulmonary_disease	comorbidity
35208025	'J44.9'	Chronic obstructive pulmonary disease, unspecified	ICD10CM			chronic_obs_pulmonary_disease	comorbidity
35208023	'J44.0'	Chronic obstructive pulmonary disease with (acute) lower respiratory infection	ICD10CM			chronic_obs_pulmonary_disease	comorbidity
40483342	'445378003'	Acute exacerbation of bronchiectasis	SNOMED	45572172	40483342	chronic_obs_pulmonary_disease	comorbidity
256449	'12295008'	Bronchiectasis	SNOMED	45562458	256449	chronic_obs_pulmonary_disease	comorbidity
256449	'12295008'	Bronchiectasis	SNOMED	45562459	256449	chronic_obs_pulmonary_disease	comorbidity
45572172	'J47.1'	Bronchiectasis with (acute) exacerbation	ICD10CM			chronic_obs_pulmonary_disease	comorbidity
45562458	'J47.0'	Bronchiectasis with acute lower respiratory infection	ICD10CM			chronic_obs_pulmonary_disease	comorbidity
45562459	'J47.9'	Bronchiectasis, uncomplicated	ICD10CM			chronic_obs_pulmonary_disease	comorbidity
441267	'190905008'	Cystic fibrosis	SNOMED	1568074	441267	chronic_respiratory_other	comorbidity
1568074	'E84'	Cystic fibrosis	ICD10CM			chronic_respiratory_other	comorbidity
254320	'86555001'	Cystic fibrosis of the lung	SNOMED	35207082	254320	chronic_respiratory_other	comorbidity
35207082	'E84.0'	Cystic fibrosis with pulmonary manifestations	ICD10CM			chronic_respiratory_other	comorbidity
200447	'24813008'	Gastrointestinal complication	SNOMED	1568075	200447	chronic_respiratory_other	comorbidity
441267	'190905008'	Cystic fibrosis	SNOMED	1568075	441267	chronic_respiratory_other	comorbidity
1568075	'E84.1'	Cystic fibrosis with intestinal manifestations	ICD10CM			chronic_respiratory_other	comorbidity
193174	'86092005'	Cystic fibrosis with meconium ileus	SNOMED	45533049	193174	chronic_respiratory_other	comorbidity
45533049	'E84.11'	Meconium ileus in cystic fibrosis	ICD10CM			chronic_respiratory_other	comorbidity
200447	'24813008'	Gastrointestinal complication	SNOMED	45595837	200447	chronic_respiratory_other	comorbidity
441267	'190905008'	Cystic fibrosis	SNOMED	45595837	441267	chronic_respiratory_other	comorbidity
45595837	'E84.19'	Cystic fibrosis with other intestinal manifestations	ICD10CM			chronic_respiratory_other	comorbidity
441267	'190905008'	Cystic fibrosis	SNOMED	35207083	441267	chronic_respiratory_other	comorbidity
200447	'24813008'	Gastrointestinal complication	SNOMED	35207083	200447	chronic_respiratory_other	comorbidity
35207083	'E84.8'	Cystic fibrosis with other manifestations	ICD10CM			chronic_respiratory_other	comorbidity
441267	'190905008'	Cystic fibrosis	SNOMED	35207084	441267	chronic_respiratory_other	comorbidity
35207084	'E84.9'	Cystic fibrosis, unspecified	ICD10CM			chronic_respiratory_other	comorbidity
192275	'30188007'	Alpha-1-antitrypsin deficiency	SNOMED	45581388	192275	chronic_respiratory_other	comorbidity
45581388	'E88.01'	Alpha-1-antitrypsin deficiency	ICD10CM			chronic_respiratory_other	comorbidity
4249010	'73144008'	Pneumoconiosis due to talc	SNOMED	35208028	4249010	chronic_respiratory_other	comorbidity
256146	'426853005'	Pneumoconiosis due to silicate	SNOMED	35208029	256146	chronic_respiratory_other	comorbidity
35208028	'J62.0'	Pneumoconiosis due to talc dust	ICD10CM			chronic_respiratory_other	comorbidity
35208029	'J62.8'	Pneumoconiosis due to other dust containing silica	ICD10CM			chronic_respiratory_other	comorbidity
4066407	'17385007'	Graphite fibrosis of lung	SNOMED	35208033	4066407	chronic_respiratory_other	comorbidity
254389	'17996008'	Pneumoconiosis due to inorganic dust	SNOMED	45586677	254389	chronic_respiratory_other	comorbidity
4032314	'14700006'	Bauxite fibrosis of lung	SNOMED	35208031	4032314	chronic_respiratory_other	comorbidity
4196950	'51277007'	Stannosis	SNOMED	35208035	4196950	chronic_respiratory_other	comorbidity
4236624	'90623003'	Aluminosis of lung	SNOMED	35208030	4236624	chronic_respiratory_other	comorbidity
4221139	'8247009'	Berylliosis	SNOMED	35208032	4221139	chronic_respiratory_other	comorbidity
4266525	'62371005'	Pulmonary siderosis	SNOMED	35208034	4266525	chronic_respiratory_other	comorbidity
35208030	'J63.0'	Aluminosis (of lung)	ICD10CM			chronic_respiratory_other	comorbidity
35208031	'J63.1'	Bauxite fibrosis (of lung)	ICD10CM			chronic_respiratory_other	comorbidity
35208032	'J63.2'	Berylliosis	ICD10CM			chronic_respiratory_other	comorbidity
35208033	'J63.3'	Graphite fibrosis (of lung)	ICD10CM			chronic_respiratory_other	comorbidity
35208034	'J63.4'	Siderosis	ICD10CM			chronic_respiratory_other	comorbidity
35208035	'J63.5'	Stannosis	ICD10CM			chronic_respiratory_other	comorbidity
45586677	'J63.6'	Pneumoconiosis due to other specified inorganic dusts	ICD10CM			chronic_respiratory_other	comorbidity
320136	'50043002'	Disorder of respiratory system	SNOMED	35208041	320136	chronic_respiratory_other	comorbidity
4027669	'13151001'	Flax-dressers' disease	SNOMED	35208039	4027669	chronic_respiratory_other	comorbidity
4311814	'85761009'	Byssinosis	SNOMED	35208038	4311814	chronic_respiratory_other	comorbidity
4302900	'78723001'	Cannabinosis	SNOMED	35208040	4302900	chronic_respiratory_other	comorbidity
35208038	'J66.0'	Byssinosis	ICD10CM			chronic_respiratory_other	comorbidity
35208039	'J66.1'	Flax-dressers' disease	ICD10CM			chronic_respiratory_other	comorbidity
35208040	'J66.2'	Cannabinosis	ICD10CM			chronic_respiratory_other	comorbidity
35208041	'J66.8'	Airway disease due to other specific organic dusts	ICD10CM			chronic_respiratory_other	comorbidity
434975	'25897000'	Malt-workers' lung	SNOMED	35208046	434975	chronic_respiratory_other	comorbidity
435298	'18690003'	Farmers' lung	SNOMED	35208042	435298	chronic_respiratory_other	comorbidity
438175	'86638007'	Maple-bark strippers' lung	SNOMED	35208048	438175	chronic_respiratory_other	comorbidity
433233	'52333004'	Mushroom workers' lung	SNOMED	35208047	433233	chronic_respiratory_other	comorbidity
439853	'69339004'	Bird-fanciers' lung	SNOMED	35208044	439853	chronic_respiratory_other	comorbidity
443890	'13394002'	Suberosis	SNOMED	35208045	443890	chronic_respiratory_other	comorbidity
437588	'67242002'	Bagassosis	SNOMED	35208043	437588	chronic_respiratory_other	comorbidity
444084	'37471005'	Extrinsic allergic alveolitis	SNOMED	35208050	444084	chronic_respiratory_other	comorbidity
444084	'37471005'	Extrinsic allergic alveolitis	SNOMED	35208051	444084	chronic_respiratory_other	comorbidity
4112673	'195990006'	Air-conditioner and humidifier lung	SNOMED	35208049	4112673	chronic_respiratory_other	comorbidity
35208047	'J67.5'	Mushroom-worker's lung	ICD10CM			chronic_respiratory_other	comorbidity
35208042	'J67.0'	Farmer's lung	ICD10CM			chronic_respiratory_other	comorbidity
35208043	'J67.1'	Bagassosis	ICD10CM			chronic_respiratory_other	comorbidity
35208044	'J67.2'	Bird fancier's lung	ICD10CM			chronic_respiratory_other	comorbidity
35208045	'J67.3'	Suberosis	ICD10CM			chronic_respiratory_other	comorbidity
35208046	'J67.4'	Maltworker's lung	ICD10CM			chronic_respiratory_other	comorbidity
35208048	'J67.6'	Maple-bark-stripper's lung	ICD10CM			chronic_respiratory_other	comorbidity
35208049	'J67.7'	Air conditioner and humidifier lung	ICD10CM			chronic_respiratory_other	comorbidity
35208050	'J67.8'	Hypersensitivity pneumonitis due to other organic dusts	ICD10CM			chronic_respiratory_other	comorbidity
35208051	'J67.9'	Hypersensitivity pneumonitis due to unspecified organic dust	ICD10CM			chronic_respiratory_other	comorbidity
318789	'50963007'	Respiratory condition due to chemical fumes AND/OR vapors	SNOMED	35208058	318789	chronic_respiratory_other	comorbidity
318789	'50963007'	Respiratory condition due to chemical fumes AND/OR vapors	SNOMED	35208055	318789	chronic_respiratory_other	comorbidity
318789	'50963007'	Respiratory condition due to chemical fumes AND/OR vapors	SNOMED	35208057	318789	chronic_respiratory_other	comorbidity
4120269	'233710001'	Chemical-induced pulmonary edema	SNOMED	35208053	4120269	chronic_respiratory_other	comorbidity
316452	'69454006'	Chronic respiratory condition due to fumes AND/OR vapors	SNOMED	35208056	316452	chronic_respiratory_other	comorbidity
439298	'196019004'	Bronchitis and pneumonitis due to chemical fumes	SNOMED	35208052	439298	chronic_respiratory_other	comorbidity
253234	'77304007'	Upper respiratory inflammation due to fumes AND/OR vapors	SNOMED	35208054	253234	chronic_respiratory_other	comorbidity
35208052	'J68.0'	Bronchitis and pneumonitis due to chemicals, gases, fumes and vapors	ICD10CM			chronic_respiratory_other	comorbidity
35208053	'J68.1'	Pulmonary edema due to chemicals, gases, fumes and vapors	ICD10CM			chronic_respiratory_other	comorbidity
35208054	'J68.2'	Upper respiratory inflammation due to chemicals, gases, fumes and vapors, not elsewhere classified	ICD10CM			chronic_respiratory_other	comorbidity
35208055	'J68.3'	Other acute and subacute respiratory conditions due to chemicals, gases, fumes and vapors	ICD10CM			chronic_respiratory_other	comorbidity
35208056	'J68.4'	Chronic respiratory conditions due to chemicals, gases, fumes and vapors	ICD10CM			chronic_respiratory_other	comorbidity
35208057	'J68.8'	Other respiratory conditions due to chemicals, gases, fumes and vapors	ICD10CM			chronic_respiratory_other	comorbidity
35208058	'J68.9'	Unspecified respiratory condition due to chemicals, gases, fumes and vapors	ICD10CM			chronic_respiratory_other	comorbidity
4187218	'415126001'	Pneumonitis due to inhaled substance	SNOMED	35208059	4187218	chronic_respiratory_other	comorbidity
257582	'196037003'	Pneumonitis due to inhalation of oil or essence	SNOMED	35208060	257582	chronic_respiratory_other	comorbidity
4187218	'415126001'	Pneumonitis due to inhaled substance	SNOMED	35208061	4187218	chronic_respiratory_other	comorbidity
35208059	'J69.0'	Pneumonitis due to inhalation of food and vomit	ICD10CM			chronic_respiratory_other	comorbidity
35208060	'J69.1'	Pneumonitis due to inhalation of oils and essences	ICD10CM			chronic_respiratory_other	comorbidity
35208061	'J69.8'	Pneumonitis due to inhalation of other solids and liquids	ICD10CM			chronic_respiratory_other	comorbidity
4143700	'426936004'	Smoke inhalation injury	SNOMED	45557628	4143700	chronic_respiratory_other	comorbidity
252348	'196049002'	Chronic pulmonary radiation disease	SNOMED	35208063	252348	chronic_respiratory_other	comorbidity
260434	'196047000'	Acute radiation pneumonitis	SNOMED	35208062	260434	chronic_respiratory_other	comorbidity
320136	'50043002'	Disorder of respiratory system	SNOMED	35208067	320136	chronic_respiratory_other	comorbidity
320136	'50043002'	Disorder of respiratory system	SNOMED	35208068	320136	chronic_respiratory_other	comorbidity
4110182	'196052005'	Acute drug-induced interstitial lung disorder	SNOMED	35208064	4110182	chronic_respiratory_other	comorbidity
4112813	'196051003'	Drug-induced interstitial lung disorder	SNOMED	35208066	4112813	chronic_respiratory_other	comorbidity
4112814	'196053000'	Chronic drug-induced interstitial lung disorders	SNOMED	35208065	4112814	chronic_respiratory_other	comorbidity
45557628	'J70.5'	Respiratory conditions due to smoke inhalation	ICD10CM			chronic_respiratory_other	comorbidity
35208062	'J70.0'	Acute pulmonary manifestations due to radiation	ICD10CM			chronic_respiratory_other	comorbidity
35208063	'J70.1'	Chronic and other pulmonary manifestations due to radiation	ICD10CM			chronic_respiratory_other	comorbidity
35208064	'J70.2'	Acute drug-induced interstitial lung disorders	ICD10CM			chronic_respiratory_other	comorbidity
35208065	'J70.3'	Chronic drug-induced interstitial lung disorders	ICD10CM			chronic_respiratory_other	comorbidity
35208066	'J70.4'	Drug-induced interstitial lung disorders, unspecified	ICD10CM			chronic_respiratory_other	comorbidity
35208067	'J70.8'	Respiratory conditions due to other specified external agents	ICD10CM			chronic_respiratory_other	comorbidity
35208068	'J70.9'	Respiratory conditions due to unspecified external agent	ICD10CM			chronic_respiratory_other	comorbidity
4279553	'367542003'	Eosinophilic asthma	SNOMED	35208070	4279553	chronic_respiratory_other	comorbidity
35208070	'J82'	Pulmonary eosinophilia, not elsewhere classified	ICD10CM			chronic_respiratory_other	comorbidity
45763749	'700249006'	Idiopathic interstitial pneumonia	SNOMED	45601135	45763749	chronic_respiratory_other	comorbidity
45763749	'700249006'	Idiopathic interstitial pneumonia	SNOMED	45543274	45763749	chronic_respiratory_other	comorbidity
45763750	'700250006'	Idiopathic pulmonary fibrosis	SNOMED	45543275	45763750	chronic_respiratory_other	comorbidity
4044215	'129452008'	Nonspecific interstitial pneumonia	SNOMED	45548125	4044215	chronic_respiratory_other	comorbidity
438782	'40527005'	Idiopathic pulmonary hemosiderosis	SNOMED	45552898	438782	chronic_respiratory_other	comorbidity
40491883	'447275002'	Alveolar capillary dysplasia with pulmonary venous misalignment	SNOMED	45591564	40491883	chronic_respiratory_other	comorbidity
253797	'266368002'	Post-inflammatory pulmonary fibrosis	SNOMED	45543276	253797	chronic_respiratory_other	comorbidity
253797	'266368002'	Post-inflammatory pulmonary fibrosis	SNOMED	45586679	253797	chronic_respiratory_other	comorbidity
435853	'10501004'	Pulmonary alveolar proteinosis	SNOMED	45572175	435853	chronic_respiratory_other	comorbidity
437906	'87153008'	Pulmonary alveolar microlithiasis	SNOMED	45548124	437906	chronic_respiratory_other	comorbidity
4045227	'129451001'	Respiratory bronchiolitis associated interstitial lung disease	SNOMED	45591563	4045227	chronic_respiratory_other	comorbidity
4119786	'233703007'	Interstitial lung disease	SNOMED	35208074	4119786	chronic_respiratory_other	comorbidity
4119786	'233703007'	Interstitial lung disease	SNOMED	45596285	4119786	chronic_respiratory_other	comorbidity
4119786	'233703007'	Interstitial lung disease	SNOMED	35208073	4119786	chronic_respiratory_other	comorbidity
4119786	'233703007'	Interstitial lung disease	SNOMED	45538483	4119786	chronic_respiratory_other	comorbidity
4195014	'44274007'	Lymphoid interstitial pneumonia	SNOMED	45586680	4195014	chronic_respiratory_other	comorbidity
4197819	'51615001'	Fibrosis of lung	SNOMED	35208072	4197819	chronic_respiratory_other	comorbidity
4197819	'51615001'	Fibrosis of lung	SNOMED	45581864	4197819	chronic_respiratory_other	comorbidity
4296638	'403546006'	Lymphangiomatosis	SNOMED	45586681	4296638	chronic_respiratory_other	comorbidity
4252581	'7436001'	Alveolar pneumopathy	SNOMED	45567273	4252581	chronic_respiratory_other	comorbidity
4252581	'7436001'	Alveolar pneumopathy	SNOMED	35208071	4252581	chronic_respiratory_other	comorbidity
4311555	'8549006'	Desquamative interstitial pneumonia	SNOMED	45562465	4311555	chronic_respiratory_other	comorbidity
4341520	'236302005'	Acute interstitial pneumonia	SNOMED	45552899	4341520	chronic_respiratory_other	comorbidity
45768996	'707551007'	Pulmonary interstitial glycogenosis	SNOMED	45586682	45768996	chronic_respiratory_other	comorbidity
45771019	'707435002'	Neuroendocrine cell hyperplasia of infancy	SNOMED	45605896	45771019	chronic_respiratory_other	comorbidity
46270492	'328611000119105'	Adult pulmonary Langerhans cell histiocytosis	SNOMED	45533559	46270492	chronic_respiratory_other	comorbidity
46270493	'328661000119108'	Interstitial lung disease of childhood	SNOMED	1569502	46270493	chronic_respiratory_other	comorbidity
36714118	'719218000'	Cryptogenic organizing pneumonia	SNOMED	45567274	36714118	chronic_respiratory_other	comorbidity
45543274	'J84.11'	Idiopathic interstitial pneumonia	ICD10CM			chronic_respiratory_other	comorbidity
45538483	'J84.83'	Surfactant mutations of the lung	ICD10CM			chronic_respiratory_other	comorbidity
45543275	'J84.112'	Idiopathic pulmonary fibrosis	ICD10CM			chronic_respiratory_other	comorbidity
45543276	'J84.89'	Other specified interstitial pulmonary diseases	ICD10CM			chronic_respiratory_other	comorbidity
45562465	'J84.117'	Desquamative interstitial pneumonia	ICD10CM			chronic_respiratory_other	comorbidity
45548124	'J84.02'	Pulmonary alveolar microlithiasis	ICD10CM			chronic_respiratory_other	comorbidity
45548125	'J84.113'	Idiopathic non-specific interstitial pneumonitis	ICD10CM			chronic_respiratory_other	comorbidity
45552898	'J84.03'	Idiopathic pulmonary hemosiderosis	ICD10CM			chronic_respiratory_other	comorbidity
45552899	'J84.114'	Acute interstitial pneumonitis	ICD10CM			chronic_respiratory_other	comorbidity
45533559	'J84.82'	Adult pulmonary Langerhans cell histiocytosis	ICD10CM			chronic_respiratory_other	comorbidity
45581864	'J84.10'	Pulmonary fibrosis, unspecified	ICD10CM			chronic_respiratory_other	comorbidity
45591563	'J84.115'	Respiratory bronchiolitis interstitial lung disease	ICD10CM			chronic_respiratory_other	comorbidity
45591564	'J84.843'	Alveolar capillary dysplasia with vein misalignment	ICD10CM			chronic_respiratory_other	comorbidity
45586679	'J84.17'	Other interstitial pulmonary diseases with fibrosis in diseases classified elsewhere	ICD10CM			chronic_respiratory_other	comorbidity
45586680	'J84.2'	Lymphoid interstitial pneumonia	ICD10CM			chronic_respiratory_other	comorbidity
45586681	'J84.81'	Lymphangioleiomyomatosis	ICD10CM			chronic_respiratory_other	comorbidity
45586682	'J84.842'	Pulmonary interstitial glycogenosis	ICD10CM			chronic_respiratory_other	comorbidity
45567273	'J84.09'	Other alveolar and parieto-alveolar conditions	ICD10CM			chronic_respiratory_other	comorbidity
45567274	'J84.116'	Cryptogenic organizing pneumonia	ICD10CM			chronic_respiratory_other	comorbidity
45605896	'J84.841'	Neuroendocrine cell hyperplasia of infancy	ICD10CM			chronic_respiratory_other	comorbidity
45601135	'J84.111'	Idiopathic interstitial pneumonia, not otherwise specified	ICD10CM			chronic_respiratory_other	comorbidity
45572175	'J84.01'	Alveolar proteinosis	ICD10CM			chronic_respiratory_other	comorbidity
35208071	'J84.0'	Alveolar and parieto-alveolar conditions	ICD10CM			chronic_respiratory_other	comorbidity
45596285	'J84.848'	Other interstitial lung diseases of childhood	ICD10CM			chronic_respiratory_other	comorbidity
35208072	'J84.1'	Other interstitial pulmonary diseases with fibrosis	ICD10CM			chronic_respiratory_other	comorbidity
35208073	'J84.8'	Other specified interstitial pulmonary diseases	ICD10CM			chronic_respiratory_other	comorbidity
35208074	'J84.9'	Interstitial pulmonary disease, unspecified	ICD10CM			chronic_respiratory_other	comorbidity
1569502	'J84.84'	Other interstitial lung diseases of childhood	ICD10CM			chronic_respiratory_other	comorbidity
196463	'420054005'	Alcoholic cirrhosis	SNOMED	1569671	196463	cirrhosis	comorbidity
1569671	'K70.3'	Alcoholic cirrhosis of liver	ICD10CM			cirrhosis	comorbidity
196463	'420054005'	Alcoholic cirrhosis	SNOMED	45605952	196463	cirrhosis	comorbidity
45605952	'K70.30'	Alcoholic cirrhosis of liver without ascites	ICD10CM			cirrhosis	comorbidity
46269816	'1082601000119100'	Ascites due to alcoholic cirrhosis	SNOMED	45538545	46269816	cirrhosis	comorbidity
45538545	'K70.31'	Alcoholic cirrhosis of liver with ascites	ICD10CM			cirrhosis	comorbidity
4058695	'197362001'	Toxic liver disease with fibrosis and cirrhosis of liver	SNOMED	35208338	4058695	cirrhosis	comorbidity
35208338	'K71.7'	Toxic liver disease with fibrosis and cirrhosis of liver	ICD10CM			cirrhosis	comorbidity
4267417	'62484002'	Hepatic fibrosis	SNOMED	1569681	4267417	cirrhosis	comorbidity
1569681	'K74'	Fibrosis and cirrhosis of liver	ICD10CM			cirrhosis	comorbidity
4135822	'31712002'	Primary biliary cholangitis	SNOMED	35208349	4135822	cirrhosis	comorbidity
35208349	'K74.3'	Primary biliary cirrhosis	ICD10CM			cirrhosis	comorbidity
4046123	'12368000'	Secondary biliary cirrhosis	SNOMED	35208350	4046123	cirrhosis	comorbidity
35208350	'K74.4'	Secondary biliary cirrhosis	ICD10CM			cirrhosis	comorbidity
192675	'1761006'	Biliary cirrhosis	SNOMED	35208351	192675	cirrhosis	comorbidity
35208351	'K74.5'	Biliary cirrhosis, unspecified	ICD10CM			cirrhosis	comorbidity
4064161	'19943007'	Cirrhosis of liver	SNOMED	1569682	4064161	cirrhosis	comorbidity
1569682	'K74.6'	Other and unspecified cirrhosis of liver	ICD10CM			cirrhosis	comorbidity
4064161	'19943007'	Cirrhosis of liver	SNOMED	45601187	4064161	cirrhosis	comorbidity
45601187	'K74.60'	Unspecified cirrhosis of liver	ICD10CM			cirrhosis	comorbidity
4064161	'19943007'	Cirrhosis of liver	SNOMED	45581912	4064161	cirrhosis	comorbidity
45581912	'K74.69'	Other cirrhosis of liver	ICD10CM			cirrhosis	comorbidity
4064161	'19943007'	Cirrhosis of liver	SNOMED	45539251	4064161	cirrhosis	comorbidity
45539251	'P78.81'	Congenital cirrhosis (of liver)	ICD10CM			cirrhosis	comorbidity
45766075	'703164000'	Acute anterior ST segment elevation myocardial infarction	SNOMED	1569127	45766075	coronary_heart_disease	comorbidity
312327	'57054005'	Acute myocardial infarction	SNOMED	1326588	312327	coronary_heart_disease	comorbidity
45766116	'703213009'	Acute ST segment elevation myocardial infarction of inferior wall	SNOMED	1569128	45766116	coronary_heart_disease	comorbidity
43020460	'285981000119103'	Acute ST segment elevation myocardial infarction involving left anterior descending coronary artery	SNOMED	45572079	43020460	coronary_heart_disease	comorbidity
4270024	'401314000'	Acute non-ST segment elevation myocardial infarction	SNOMED	35207685	4270024	coronary_heart_disease	comorbidity
46270162	'15713081000119100'	Acute ST segment elevation myocardial infarction due to left coronary artery occlusion	SNOMED	45562340	46270162	coronary_heart_disease	comorbidity
46270163	'15713121000119100'	Acute ST segment elevation myocardial infarction due to right coronary artery occlusion	SNOMED	45533436	46270163	coronary_heart_disease	comorbidity
4296653	'401303003'	Acute ST segment elevation myocardial infarction	SNOMED	1569129	4296653	coronary_heart_disease	comorbidity
4296653	'401303003'	Acute ST segment elevation myocardial infarction	SNOMED	45572080	4296653	coronary_heart_disease	comorbidity
4296653	'401303003'	Acute ST segment elevation myocardial infarction	SNOMED	45605779	4296653	coronary_heart_disease	comorbidity
4296653	'401303003'	Acute ST segment elevation myocardial infarction	SNOMED	35207684	4296653	coronary_heart_disease	comorbidity
4296653	'401303003'	Acute ST segment elevation myocardial infarction	SNOMED	45557536	4296653	coronary_heart_disease	comorbidity
4296653	'401303003'	Acute ST segment elevation myocardial infarction	SNOMED	45576865	4296653	coronary_heart_disease	comorbidity
4329847	'22298006'	Myocardial infarction	SNOMED	1326590	4329847	coronary_heart_disease	comorbidity
4329847	'22298006'	Myocardial infarction	SNOMED	1326589	4329847	coronary_heart_disease	comorbidity
4329847	'22298006'	Myocardial infarction	SNOMED	1326591	4329847	coronary_heart_disease	comorbidity
45533436	'I21.11'	ST elevation (STEMI) myocardial infarction involving right coronary artery	ICD10CM			coronary_heart_disease	comorbidity
45557536	'I21.29'	ST elevation (STEMI) myocardial infarction involving other sites	ICD10CM			coronary_heart_disease	comorbidity
45562340	'I21.01'	ST elevation (STEMI) myocardial infarction involving left main coronary artery	ICD10CM			coronary_heart_disease	comorbidity
45572079	'I21.02'	ST elevation (STEMI) myocardial infarction involving left anterior descending coronary artery	ICD10CM			coronary_heart_disease	comorbidity
45605779	'I21.19'	ST elevation (STEMI) myocardial infarction involving other coronary artery of inferior wall	ICD10CM			coronary_heart_disease	comorbidity
45576865	'I21.09'	ST elevation (STEMI) myocardial infarction involving other coronary artery of anterior wall	ICD10CM			coronary_heart_disease	comorbidity
45572080	'I21.21'	ST elevation (STEMI) myocardial infarction involving left circumflex coronary artery	ICD10CM			coronary_heart_disease	comorbidity
1569127	'I21.0'	ST elevation (STEMI) myocardial infarction of anterior wall	ICD10CM			coronary_heart_disease	comorbidity
35207684	'I21.3'	ST elevation (STEMI) myocardial infarction of unspecified site	ICD10CM			coronary_heart_disease	comorbidity
35207685	'I21.4'	Non-ST elevation (NSTEMI) myocardial infarction	ICD10CM			coronary_heart_disease	comorbidity
1569128	'I21.1'	ST elevation (STEMI) myocardial infarction of inferior wall	ICD10CM			coronary_heart_disease	comorbidity
1569129	'I21.2'	ST elevation (STEMI) myocardial infarction of other sites	ICD10CM			coronary_heart_disease	comorbidity
1326588	'I21.9'	Acute myocardial infarction, unspecified	ICD10CM			coronary_heart_disease	comorbidity
1326589	'I21.A'	Other type of myocardial infarction	ICD10CM			coronary_heart_disease	comorbidity
1326590	'I21.A1'	Myocardial infarction type 2	ICD10CM			coronary_heart_disease	comorbidity
1326591	'I21.A9'	Other myocardial infarction type	ICD10CM			coronary_heart_disease	comorbidity
4108677	'194857001'	Subsequent myocardial infarction of anterior wall	SNOMED	35207686	4108677	coronary_heart_disease	comorbidity
45766114	'703211006'	Subsequent ST segment elevation myocardial infarction	SNOMED	35207689	45766114	coronary_heart_disease	comorbidity
45766114	'703211006'	Subsequent ST segment elevation myocardial infarction	SNOMED	35207688	45766114	coronary_heart_disease	comorbidity
4108218	'194858006'	Subsequent myocardial infarction of inferior wall	SNOMED	35207687	4108218	coronary_heart_disease	comorbidity
45766241	'703360004'	Subsequent non-ST segment elevation myocardial infarction	SNOMED	45605781	45766241	coronary_heart_disease	comorbidity
35207686	'I22.0'	Subsequent ST elevation (STEMI) myocardial infarction of anterior wall	ICD10CM			coronary_heart_disease	comorbidity
45605781	'I22.2'	Subsequent non-ST elevation (NSTEMI) myocardial infarction	ICD10CM			coronary_heart_disease	comorbidity
35207687	'I22.1'	Subsequent ST elevation (STEMI) myocardial infarction of inferior wall	ICD10CM			coronary_heart_disease	comorbidity
35207688	'I22.8'	Subsequent ST elevation (STEMI) myocardial infarction of other sites	ICD10CM			coronary_heart_disease	comorbidity
35207689	'I22.9'	Subsequent ST elevation (STEMI) myocardial infarction of unspecified site	ICD10CM			coronary_heart_disease	comorbidity
4108679	'194865003'	Rupture of cardiac wall without hemopericardium as current complication following acute myocardial infarction	SNOMED	35207693	4108679	coronary_heart_disease	comorbidity
438172	'194863005'	Atrial septal defect due to and following acute myocardial infarction	SNOMED	35207691	438172	coronary_heart_disease	comorbidity
4119953	'233846000'	Post-infarction ventricular septal defect	SNOMED	35207692	4119953	coronary_heart_disease	comorbidity
4108220	'194867006'	Rupture of papillary muscle as current complication following acute myocardial infarction	SNOMED	35207695	4108220	coronary_heart_disease	comorbidity
4154704	'371068009'	Myocardial infarction with complication	SNOMED	35207697	4154704	coronary_heart_disease	comorbidity
4198141	'314116003'	Post infarct angina	SNOMED	45596194	4198141	coronary_heart_disease	comorbidity
4108678	'194862000'	Hemopericardium due to and following acute myocardial infarction	SNOMED	35207690	4108678	coronary_heart_disease	comorbidity
4108680	'194868001'	Thrombosis of atrium, auricular appendage, and ventricle due to and following acute myocardial infarction	SNOMED	35207696	4108680	coronary_heart_disease	comorbidity
4108219	'194866002'	Rupture of chordae tendinae due to and following acute myocardial infarction	SNOMED	35207694	4108219	coronary_heart_disease	comorbidity
45596194	'I23.7'	Postinfarction angina	ICD10CM			coronary_heart_disease	comorbidity
35207690	'I23.0'	Hemopericardium as current complication following acute myocardial infarction	ICD10CM			coronary_heart_disease	comorbidity
35207691	'I23.1'	Atrial septal defect as current complication following acute myocardial infarction	ICD10CM			coronary_heart_disease	comorbidity
35207692	'I23.2'	Ventricular septal defect as current complication following acute myocardial infarction	ICD10CM			coronary_heart_disease	comorbidity
35207693	'I23.3'	Rupture of cardiac wall without hemopericardium as current complication following acute myocardial infarction	ICD10CM			coronary_heart_disease	comorbidity
35207694	'I23.4'	Rupture of chordae tendineae as current complication following acute myocardial infarction	ICD10CM			coronary_heart_disease	comorbidity
35207695	'I23.5'	Rupture of papillary muscle as current complication following acute myocardial infarction	ICD10CM			coronary_heart_disease	comorbidity
35207696	'I23.6'	Thrombosis of atrium, auricular appendage, and ventricle as current complications following acute myocardial infarction	ICD10CM			coronary_heart_disease	comorbidity
35207697	'I23.8'	Other current complications following acute myocardial infarction	ICD10CM			coronary_heart_disease	comorbidity
4108215	'194821006'	Coronary thrombosis not resulting in myocardial infarction	SNOMED	35207698	4108215	coronary_heart_disease	comorbidity
319038	'66189004'	Postmyocardial infarction syndrome	SNOMED	35207699	319038	coronary_heart_disease	comorbidity
319844	'413439005'	Acute ischemic heart disease	SNOMED	35207700	319844	coronary_heart_disease	comorbidity
319844	'413439005'	Acute ischemic heart disease	SNOMED	35207701	319844	coronary_heart_disease	comorbidity
35207698	'I24.0'	Acute coronary thrombosis not resulting in myocardial infarction	ICD10CM			coronary_heart_disease	comorbidity
35207699	'I24.1'	Dressler's syndrome	ICD10CM			coronary_heart_disease	comorbidity
35207700	'I24.8'	Other forms of acute ischemic heart disease	ICD10CM			coronary_heart_disease	comorbidity
35207701	'I24.9'	Acute ischemic heart disease, unspecified	ICD10CM			coronary_heart_disease	comorbidity
40481132	'444855007'	Arteriosclerosis of coronary artery bypass graft of transplanted heart	SNOMED	45538376	40481132	coronary_heart_disease	comorbidity
43021857	'285141000119106'	Arteriosclerosis of autologous arterial coronary artery bypass graft	SNOMED	45581766	43021857	coronary_heart_disease	comorbidity
43021857	'285141000119106'	Arteriosclerosis of autologous arterial coronary artery bypass graft	SNOMED	45596198	43021857	coronary_heart_disease	comorbidity
43021857	'285141000119106'	Arteriosclerosis of autologous arterial coronary artery bypass graft	SNOMED	45543167	43021857	coronary_heart_disease	comorbidity
43021857	'285141000119106'	Arteriosclerosis of autologous arterial coronary artery bypass graft	SNOMED	45576868	43021857	coronary_heart_disease	comorbidity
40482638	'442224005'	Arteriosclerosis of autologous vein coronary artery bypass graft	SNOMED	45562343	40482638	coronary_heart_disease	comorbidity
40482638	'442224005'	Arteriosclerosis of autologous vein coronary artery bypass graft	SNOMED	45538374	40482638	coronary_heart_disease	comorbidity
40482638	'442224005'	Arteriosclerosis of autologous vein coronary artery bypass graft	SNOMED	45548011	40482638	coronary_heart_disease	comorbidity
40482638	'442224005'	Arteriosclerosis of autologous vein coronary artery bypass graft	SNOMED	1569139	40482638	coronary_heart_disease	comorbidity
40482638	'442224005'	Arteriosclerosis of autologous vein coronary artery bypass graft	SNOMED	45591458	40482638	coronary_heart_disease	comorbidity
40482655	'442240008'	Arteriosclerosis of nonautologous coronary artery bypass graft	SNOMED	45605785	40482655	coronary_heart_disease	comorbidity
40482655	'442240008'	Arteriosclerosis of nonautologous coronary artery bypass graft	SNOMED	45601028	40482655	coronary_heart_disease	comorbidity
40482655	'442240008'	Arteriosclerosis of nonautologous coronary artery bypass graft	SNOMED	45586573	40482655	coronary_heart_disease	comorbidity
40482655	'442240008'	Arteriosclerosis of nonautologous coronary artery bypass graft	SNOMED	1569141	40482655	coronary_heart_disease	comorbidity
40482655	'442240008'	Arteriosclerosis of nonautologous coronary artery bypass graft	SNOMED	45538375	40482655	coronary_heart_disease	comorbidity
40481919	'443502000'	Coronary atherosclerosis	SNOMED	45548013	40481919	coronary_heart_disease	comorbidity
40481919	'443502000'	Coronary atherosclerosis	SNOMED	45567168	40481919	coronary_heart_disease	comorbidity
40481132	'444855007'	Arteriosclerosis of coronary artery bypass graft of transplanted heart	SNOMED	45538377	40481132	coronary_heart_disease	comorbidity
40481132	'444855007'	Arteriosclerosis of coronary artery bypass graft of transplanted heart	SNOMED	45591461	40481132	coronary_heart_disease	comorbidity
40481132	'444855007'	Arteriosclerosis of coronary artery bypass graft of transplanted heart	SNOMED	45605787	40481132	coronary_heart_disease	comorbidity
40481132	'444855007'	Arteriosclerosis of coronary artery bypass graft of transplanted heart	SNOMED	1569143	40481132	coronary_heart_disease	comorbidity
40481132	'444855007'	Arteriosclerosis of coronary artery bypass graft of transplanted heart	SNOMED	45543168	40481132	coronary_heart_disease	comorbidity
40481132	'444855007'	Arteriosclerosis of coronary artery bypass graft of transplanted heart	SNOMED	1569137	40481132	coronary_heart_disease	comorbidity
315286	'413838009'	Chronic ischemic heart disease	SNOMED	1569145	315286	coronary_heart_disease	comorbidity
43021858	'285151000119108'	Arteriosclerosis of autologous coronary artery bypass graft	SNOMED	1569140	43021858	coronary_heart_disease	comorbidity
315286	'413838009'	Chronic ischemic heart disease	SNOMED	35207706	315286	coronary_heart_disease	comorbidity
315286	'413838009'	Chronic ischemic heart disease	SNOMED	45605788	315286	coronary_heart_disease	comorbidity
315296	'4557003'	Preinfarction syndrome	SNOMED	45591461	315296	coronary_heart_disease	comorbidity
315296	'4557003'	Preinfarction syndrome	SNOMED	45562343	315296	coronary_heart_disease	comorbidity
315296	'4557003'	Preinfarction syndrome	SNOMED	45605785	315296	coronary_heart_disease	comorbidity
315296	'4557003'	Preinfarction syndrome	SNOMED	45601026	315296	coronary_heart_disease	comorbidity
315296	'4557003'	Preinfarction syndrome	SNOMED	45543167	315296	coronary_heart_disease	comorbidity
315296	'4557003'	Preinfarction syndrome	SNOMED	45586575	315296	coronary_heart_disease	comorbidity
316427	'50570003'	Aneurysm of coronary vessels	SNOMED	1569136	316427	coronary_heart_disease	comorbidity
316427	'50570003'	Aneurysm of coronary vessels	SNOMED	45557538	316427	coronary_heart_disease	comorbidity
438168	'65340007'	Aneurysm of heart	SNOMED	35207703	438168	coronary_heart_disease	comorbidity
317576	'53741008'	Coronary arteriosclerosis	SNOMED	1569134	317576	coronary_heart_disease	comorbidity
314666	'1755008'	Old myocardial infarction	SNOMED	35207702	314666	coronary_heart_disease	comorbidity
321318	'194828000'	Angina pectoris	SNOMED	1569141	321318	coronary_heart_disease	comorbidity
321318	'194828000'	Angina pectoris	SNOMED	1569144	321318	coronary_heart_disease	comorbidity
321318	'194828000'	Angina pectoris	SNOMED	1569138	321318	coronary_heart_disease	comorbidity
321318	'194828000'	Angina pectoris	SNOMED	45538374	321318	coronary_heart_disease	comorbidity
321318	'194828000'	Angina pectoris	SNOMED	45538377	321318	coronary_heart_disease	comorbidity
321318	'194828000'	Angina pectoris	SNOMED	45548011	321318	coronary_heart_disease	comorbidity
321318	'194828000'	Angina pectoris	SNOMED	45581766	321318	coronary_heart_disease	comorbidity
321318	'194828000'	Angina pectoris	SNOMED	45601028	321318	coronary_heart_disease	comorbidity
321318	'194828000'	Angina pectoris	SNOMED	45557539	321318	coronary_heart_disease	comorbidity
321318	'194828000'	Angina pectoris	SNOMED	45586573	321318	coronary_heart_disease	comorbidity
321318	'194828000'	Angina pectoris	SNOMED	1569143	321318	coronary_heart_disease	comorbidity
321318	'194828000'	Angina pectoris	SNOMED	1569139	321318	coronary_heart_disease	comorbidity
321318	'194828000'	Angina pectoris	SNOMED	1569137	321318	coronary_heart_disease	comorbidity
321318	'194828000'	Angina pectoris	SNOMED	1569140	321318	coronary_heart_disease	comorbidity
321318	'194828000'	Angina pectoris	SNOMED	45543168	321318	coronary_heart_disease	comorbidity
321318	'194828000'	Angina pectoris	SNOMED	45548012	321318	coronary_heart_disease	comorbidity
321318	'194828000'	Angina pectoris	SNOMED	45601027	321318	coronary_heart_disease	comorbidity
321318	'194828000'	Angina pectoris	SNOMED	45605784	321318	coronary_heart_disease	comorbidity
321318	'194828000'	Angina pectoris	SNOMED	45576868	321318	coronary_heart_disease	comorbidity
443563	'429673002'	Arteriosclerosis of coronary artery bypass graft	SNOMED	1569138	443563	coronary_heart_disease	comorbidity
443563	'429673002'	Arteriosclerosis of coronary artery bypass graft	SNOMED	45601026	443563	coronary_heart_disease	comorbidity
443563	'429673002'	Arteriosclerosis of coronary artery bypass graft	SNOMED	45557539	443563	coronary_heart_disease	comorbidity
443563	'429673002'	Arteriosclerosis of coronary artery bypass graft	SNOMED	45605786	443563	coronary_heart_disease	comorbidity
443563	'429673002'	Arteriosclerosis of coronary artery bypass graft	SNOMED	1569144	443563	coronary_heart_disease	comorbidity
443563	'429673002'	Arteriosclerosis of coronary artery bypass graft	SNOMED	45567167	443563	coronary_heart_disease	comorbidity
443563	'429673002'	Arteriosclerosis of coronary artery bypass graft	SNOMED	45548010	443563	coronary_heart_disease	comorbidity
443563	'429673002'	Arteriosclerosis of coronary artery bypass graft	SNOMED	45548012	443563	coronary_heart_disease	comorbidity
443563	'429673002'	Arteriosclerosis of coronary artery bypass graft	SNOMED	45586575	443563	coronary_heart_disease	comorbidity
443563	'429673002'	Arteriosclerosis of coronary artery bypass graft	SNOMED	45601027	443563	coronary_heart_disease	comorbidity
443563	'429673002'	Arteriosclerosis of coronary artery bypass graft	SNOMED	45605784	443563	coronary_heart_disease	comorbidity
37115756	'732230001'	Dissection of coronary artery	SNOMED	45538373	37115756	coronary_heart_disease	comorbidity
4110961	'194849004'	Generalized ischemic myocardial dysfunction	SNOMED	35207704	4110961	coronary_heart_disease	comorbidity
36714444	'719678003'	Non-obstructive atherosclerosis of coronary artery	SNOMED	1569146	36714444	coronary_heart_disease	comorbidity
36712983	'15960141000119100'	Angina co-occurrent and due to coronary arteriosclerosis	SNOMED	45591460	36712983	coronary_heart_disease	comorbidity
36712983	'15960141000119100'	Angina co-occurrent and due to coronary arteriosclerosis	SNOMED	45591459	36712983	coronary_heart_disease	comorbidity
36712983	'15960141000119100'	Angina co-occurrent and due to coronary arteriosclerosis	SNOMED	45533439	36712983	coronary_heart_disease	comorbidity
36712983	'15960141000119100'	Angina co-occurrent and due to coronary arteriosclerosis	SNOMED	1569142	36712983	coronary_heart_disease	comorbidity
36712983	'15960141000119100'	Angina co-occurrent and due to coronary arteriosclerosis	SNOMED	45596197	36712983	coronary_heart_disease	comorbidity
36712983	'15960141000119100'	Angina co-occurrent and due to coronary arteriosclerosis	SNOMED	45576866	36712983	coronary_heart_disease	comorbidity
36712983	'15960141000119100'	Angina co-occurrent and due to coronary arteriosclerosis	SNOMED	45591456	36712983	coronary_heart_disease	comorbidity
36712983	'15960141000119100'	Angina co-occurrent and due to coronary arteriosclerosis	SNOMED	1569135	36712983	coronary_heart_disease	comorbidity
36712982	'15960061000119100'	Unstable angina co-occurrent and due to coronary arteriosclerosis	SNOMED	45586574	36712982	coronary_heart_disease	comorbidity
36712982	'15960061000119100'	Unstable angina co-occurrent and due to coronary arteriosclerosis	SNOMED	45601024	36712982	coronary_heart_disease	comorbidity
4127089	'23687008'	Coronary artery spasm	SNOMED	45538376	4127089	coronary_heart_disease	comorbidity
4127089	'23687008'	Coronary artery spasm	SNOMED	45591459	4127089	coronary_heart_disease	comorbidity
4127089	'23687008'	Coronary artery spasm	SNOMED	45596198	4127089	coronary_heart_disease	comorbidity
4127089	'23687008'	Coronary artery spasm	SNOMED	45605786	4127089	coronary_heart_disease	comorbidity
4127089	'23687008'	Coronary artery spasm	SNOMED	45591458	4127089	coronary_heart_disease	comorbidity
4127089	'23687008'	Coronary artery spasm	SNOMED	45548010	4127089	coronary_heart_disease	comorbidity
4127089	'23687008'	Coronary artery spasm	SNOMED	45591456	4127089	coronary_heart_disease	comorbidity
4127089	'23687008'	Coronary artery spasm	SNOMED	45538375	4127089	coronary_heart_disease	comorbidity
4124683	'233823002'	Silent myocardial ischemia	SNOMED	35207705	4124683	coronary_heart_disease	comorbidity
36712779	'117051000119103'	Chronic total occlusion of coronary artery	SNOMED	45596199	36712779	coronary_heart_disease	comorbidity
37312532	'792842004'	Coronary arteriosclerosis in artery of transplanted heart	SNOMED	45562344	37312532	coronary_heart_disease	comorbidity
37312532	'792842004'	Coronary arteriosclerosis in artery of transplanted heart	SNOMED	45586574	37312532	coronary_heart_disease	comorbidity
37312532	'792842004'	Coronary arteriosclerosis in artery of transplanted heart	SNOMED	45591459	37312532	coronary_heart_disease	comorbidity
37312532	'792842004'	Coronary arteriosclerosis in artery of transplanted heart	SNOMED	45591460	37312532	coronary_heart_disease	comorbidity
37312532	'792842004'	Coronary arteriosclerosis in artery of transplanted heart	SNOMED	1569142	37312532	coronary_heart_disease	comorbidity
37312532	'792842004'	Coronary arteriosclerosis in artery of transplanted heart	SNOMED	45533439	37312532	coronary_heart_disease	comorbidity
764123	'451041000124103'	Atherosclerosis of coronary artery without angina pectoris	SNOMED	45586572	764123	coronary_heart_disease	comorbidity
45533439	'I25.759'	Atherosclerosis of native coronary artery of transplanted heart with unspecified angina pectoris	ICD10CM			coronary_heart_disease	comorbidity
45548010	'I25.701'	Atherosclerosis of coronary artery bypass graft(s), unspecified, with angina pectoris with documented spasm	ICD10CM			coronary_heart_disease	comorbidity
45548011	'I25.718'	Atherosclerosis of autologous vein coronary artery bypass graft(s) with other forms of angina pectoris	ICD10CM			coronary_heart_disease	comorbidity
45538373	'I25.42'	Coronary artery dissection	ICD10CM			coronary_heart_disease	comorbidity
45538374	'I25.719'	Atherosclerosis of autologous vein coronary artery bypass graft(s) with unspecified angina pectoris	ICD10CM			coronary_heart_disease	comorbidity
45538375	'I25.731'	Atherosclerosis of nonautologous biological coronary artery bypass graft(s) with angina pectoris with documented spasm	ICD10CM			coronary_heart_disease	comorbidity
45538376	'I25.761'	Atherosclerosis of bypass graft of coronary artery of transplanted heart with angina pectoris with documented spasm	ICD10CM			coronary_heart_disease	comorbidity
45538377	'I25.769'	Atherosclerosis of bypass graft of coronary artery of transplanted heart with unspecified angina pectoris	ICD10CM			coronary_heart_disease	comorbidity
45543167	'I25.720'	Atherosclerosis of autologous artery coronary artery bypass graft(s) with unstable angina pectoris	ICD10CM			coronary_heart_disease	comorbidity
45543168	'I25.768'	Atherosclerosis of bypass graft of coronary artery of transplanted heart with other forms of angina pectoris	ICD10CM			coronary_heart_disease	comorbidity
45548012	'I25.798'	Atherosclerosis of other coronary artery bypass graft(s) with other forms of angina pectoris	ICD10CM			coronary_heart_disease	comorbidity
45548013	'I25.83'	Coronary atherosclerosis due to lipid rich plaque	ICD10CM			coronary_heart_disease	comorbidity
45586575	'I25.790'	Atherosclerosis of other coronary artery bypass graft(s) with unstable angina pectoris	ICD10CM			coronary_heart_disease	comorbidity
45567167	'I25.810'	Atherosclerosis of coronary artery bypass graft(s) without angina pectoris	ICD10CM			coronary_heart_disease	comorbidity
45567168	'I25.84'	Coronary atherosclerosis due to calcified coronary lesion	ICD10CM			coronary_heart_disease	comorbidity
45557538	'I25.41'	Coronary artery aneurysm	ICD10CM			coronary_heart_disease	comorbidity
45557539	'I25.799'	Atherosclerosis of other coronary artery bypass graft(s) with unspecified angina pectoris	ICD10CM			coronary_heart_disease	comorbidity
45562343	'I25.710'	Atherosclerosis of autologous vein coronary artery bypass graft(s) with unstable angina pectoris	ICD10CM			coronary_heart_disease	comorbidity
45562344	'I25.811'	Atherosclerosis of native coronary artery of transplanted heart without angina pectoris	ICD10CM			coronary_heart_disease	comorbidity
45586572	'I25.10'	Atherosclerotic heart disease of native coronary artery without angina pectoris	ICD10CM			coronary_heart_disease	comorbidity
45586573	'I25.739'	Atherosclerosis of nonautologous biological coronary artery bypass graft(s) with unspecified angina pectoris	ICD10CM			coronary_heart_disease	comorbidity
45586574	'I25.750'	Atherosclerosis of native coronary artery of transplanted heart with unstable angina	ICD10CM			coronary_heart_disease	comorbidity
45605787	'I25.812'	Atherosclerosis of bypass graft of coronary artery of transplanted heart without angina pectoris	ICD10CM			coronary_heart_disease	comorbidity
45591456	'I25.111'	Atherosclerotic heart disease of native coronary artery with angina pectoris with documented spasm	ICD10CM			coronary_heart_disease	comorbidity
45591458	'I25.711'	Atherosclerosis of autologous vein coronary artery bypass graft(s) with angina pectoris with documented spasm	ICD10CM			coronary_heart_disease	comorbidity
45591459	'I25.751'	Atherosclerosis of native coronary artery of transplanted heart with angina pectoris with documented spasm	ICD10CM			coronary_heart_disease	comorbidity
45591460	'I25.758'	Atherosclerosis of native coronary artery of transplanted heart with other forms of angina pectoris	ICD10CM			coronary_heart_disease	comorbidity
45591461	'I25.760'	Atherosclerosis of bypass graft of coronary artery of transplanted heart with unstable angina	ICD10CM			coronary_heart_disease	comorbidity
45605784	'I25.709'	Atherosclerosis of coronary artery bypass graft(s), unspecified, with unspecified angina pectoris	ICD10CM			coronary_heart_disease	comorbidity
45605785	'I25.730'	Atherosclerosis of nonautologous biological coronary artery bypass graft(s) with unstable angina pectoris	ICD10CM			coronary_heart_disease	comorbidity
45605786	'I25.791'	Atherosclerosis of other coronary artery bypass graft(s) with angina pectoris with documented spasm	ICD10CM			coronary_heart_disease	comorbidity
45605788	'I25.89'	Other forms of chronic ischemic heart disease	ICD10CM			coronary_heart_disease	comorbidity
45596197	'I25.119'	Atherosclerotic heart disease of native coronary artery with unspecified angina pectoris	ICD10CM			coronary_heart_disease	comorbidity
45601026	'I25.700'	Atherosclerosis of coronary artery bypass graft(s), unspecified, with unstable angina pectoris	ICD10CM			coronary_heart_disease	comorbidity
45601027	'I25.708'	Atherosclerosis of coronary artery bypass graft(s), unspecified, with other forms of angina pectoris	ICD10CM			coronary_heart_disease	comorbidity
45601028	'I25.738'	Atherosclerosis of nonautologous biological coronary artery bypass graft(s) with other forms of angina pectoris	ICD10CM			coronary_heart_disease	comorbidity
45581766	'I25.729'	Atherosclerosis of autologous artery coronary artery bypass graft(s) with unspecified angina pectoris	ICD10CM			coronary_heart_disease	comorbidity
45601024	'I25.110'	Atherosclerotic heart disease of native coronary artery with unstable angina pectoris	ICD10CM			coronary_heart_disease	comorbidity
45596198	'I25.721'	Atherosclerosis of autologous artery coronary artery bypass graft(s) with angina pectoris with documented spasm	ICD10CM			coronary_heart_disease	comorbidity
45596199	'I25.82'	Chronic total occlusion of coronary artery	ICD10CM			coronary_heart_disease	comorbidity
1569134	'I25.1'	Atherosclerotic heart disease of native coronary artery	ICD10CM			coronary_heart_disease	comorbidity
35207702	'I25.2'	Old myocardial infarction	ICD10CM			coronary_heart_disease	comorbidity
35207703	'I25.3'	Aneurysm of heart	ICD10CM			coronary_heart_disease	comorbidity
35207704	'I25.5'	Ischemic cardiomyopathy	ICD10CM			coronary_heart_disease	comorbidity
35207705	'I25.6'	Silent myocardial ischemia	ICD10CM			coronary_heart_disease	comorbidity
35207706	'I25.9'	Chronic ischemic heart disease, unspecified	ICD10CM			coronary_heart_disease	comorbidity
45576866	'I25.118'	Atherosclerotic heart disease of native coronary artery with other forms of angina pectoris	ICD10CM			coronary_heart_disease	comorbidity
45576868	'I25.728'	Atherosclerosis of autologous artery coronary artery bypass graft(s) with other forms of angina pectoris	ICD10CM			coronary_heart_disease	comorbidity
1569135	'I25.11'	Atherosclerotic heart disease of native coronary artery with angina pectoris	ICD10CM			coronary_heart_disease	comorbidity
1569136	'I25.4'	Coronary artery aneurysm and dissection	ICD10CM			coronary_heart_disease	comorbidity
1569137	'I25.7'	Atherosclerosis of coronary artery bypass graft(s) and coronary artery of transplanted heart with angina pectoris	ICD10CM			coronary_heart_disease	comorbidity
1569138	'I25.70'	Atherosclerosis of coronary artery bypass graft(s), unspecified, with angina pectoris	ICD10CM			coronary_heart_disease	comorbidity
1569139	'I25.71'	Atherosclerosis of autologous vein coronary artery bypass graft(s) with angina pectoris	ICD10CM			coronary_heart_disease	comorbidity
1569140	'I25.72'	Atherosclerosis of autologous artery coronary artery bypass graft(s) with angina pectoris	ICD10CM			coronary_heart_disease	comorbidity
1569141	'I25.73'	Atherosclerosis of nonautologous biological coronary artery bypass graft(s) with angina pectoris	ICD10CM			coronary_heart_disease	comorbidity
1569142	'I25.75'	Atherosclerosis of native coronary artery of transplanted heart with angina pectoris	ICD10CM			coronary_heart_disease	comorbidity
1569143	'I25.76'	Atherosclerosis of bypass graft of coronary artery of transplanted heart with angina pectoris	ICD10CM			coronary_heart_disease	comorbidity
1569144	'I25.79'	Atherosclerosis of other coronary artery bypass graft(s) with angina pectoris	ICD10CM			coronary_heart_disease	comorbidity
1569145	'I25.8'	Other forms of chronic ischemic heart disease	ICD10CM			coronary_heart_disease	comorbidity
1569146	'I25.81'	Atherosclerosis of other coronary vessels without angina pectoris	ICD10CM			coronary_heart_disease	comorbidity
43020458	'285951000119105'	Mechanical breakdown of coronary artery bypass graft	SNOMED	19410	43020458	coronary_heart_disease	comorbidity
43020458	'285951000119105'	Mechanical breakdown of coronary artery bypass graft	SNOMED	45570712	43020458	coronary_heart_disease	comorbidity
43020458	'285951000119105'	Mechanical breakdown of coronary artery bypass graft	SNOMED	45585242	43020458	coronary_heart_disease	comorbidity
434814	'269191009'	Late effect of medical and surgical care complication	SNOMED	45551493	434814	coronary_heart_disease	comorbidity
432499	'78717006'	Mechanical complication due to coronary bypass graft	SNOMED	19412	432499	coronary_heart_disease	comorbidity
432499	'78717006'	Mechanical complication due to coronary bypass graft	SNOMED	1575211	432499	coronary_heart_disease	comorbidity
432499	'78717006'	Mechanical complication due to coronary bypass graft	SNOMED	45575562	432499	coronary_heart_disease	comorbidity
432499	'78717006'	Mechanical complication due to coronary bypass graft	SNOMED	45561040	432499	coronary_heart_disease	comorbidity
432499	'78717006'	Mechanical complication due to coronary bypass graft	SNOMED	45561039	432499	coronary_heart_disease	comorbidity
432499	'78717006'	Mechanical complication due to coronary bypass graft	SNOMED	45551492	432499	coronary_heart_disease	comorbidity
432499	'78717006'	Mechanical complication due to coronary bypass graft	SNOMED	19413	432499	coronary_heart_disease	comorbidity
432499	'78717006'	Mechanical complication due to coronary bypass graft	SNOMED	19411	432499	coronary_heart_disease	comorbidity
432499	'78717006'	Mechanical complication due to coronary bypass graft	SNOMED	45537026	432499	coronary_heart_disease	comorbidity
432499	'78717006'	Mechanical complication due to coronary bypass graft	SNOMED	45599760	432499	coronary_heart_disease	comorbidity
434814	'269191009'	Late effect of medical and surgical care complication	SNOMED	45585243	434814	coronary_heart_disease	comorbidity
434814	'269191009'	Late effect of medical and surgical care complication	SNOMED	45599759	434814	coronary_heart_disease	comorbidity
434814	'269191009'	Late effect of medical and surgical care complication	SNOMED	45575561	434814	coronary_heart_disease	comorbidity
45537026	'T82.213A'	Leakage of coronary artery bypass graft, initial encounter	ICD10CM			coronary_heart_disease	comorbidity
45599759	'T82.212S'	Displacement of coronary artery bypass graft, sequela	ICD10CM			coronary_heart_disease	comorbidity
45561039	'T82.212D'	Displacement of coronary artery bypass graft, subsequent encounter	ICD10CM			coronary_heart_disease	comorbidity
45561040	'T82.218D'	Other mechanical complication of coronary artery bypass graft, subsequent encounter	ICD10CM			coronary_heart_disease	comorbidity
45551492	'T82.212A'	Displacement of coronary artery bypass graft, initial encounter	ICD10CM			coronary_heart_disease	comorbidity
45551493	'T82.213S'	Leakage of coronary artery bypass graft, sequela	ICD10CM			coronary_heart_disease	comorbidity
45599760	'T82.218A'	Other mechanical complication of coronary artery bypass graft, initial encounter	ICD10CM			coronary_heart_disease	comorbidity
45585242	'T82.211A'	Breakdown (mechanical) of coronary artery bypass graft, initial encounter	ICD10CM			coronary_heart_disease	comorbidity
45585243	'T82.218S'	Other mechanical complication of coronary artery bypass graft, sequela	ICD10CM			coronary_heart_disease	comorbidity
19413	'T82.218'	Other mechanical complication of coronary artery bypass graft	ICD10CM			coronary_heart_disease	comorbidity
45570712	'T82.211D'	Breakdown (mechanical) of coronary artery bypass graft, subsequent encounter	ICD10CM			coronary_heart_disease	comorbidity
45575561	'T82.211S'	Breakdown (mechanical) of coronary artery bypass graft, sequela	ICD10CM			coronary_heart_disease	comorbidity
45575562	'T82.213D'	Leakage of coronary artery bypass graft, subsequent encounter	ICD10CM			coronary_heart_disease	comorbidity
1575211	'T82.21'	Mechanical complication of coronary artery bypass graft	ICD10CM			coronary_heart_disease	comorbidity
19410	'T82.211'	Breakdown (mechanical) of coronary artery bypass graft	ICD10CM			coronary_heart_disease	comorbidity
19411	'T82.212'	Displacement of coronary artery bypass graft	ICD10CM			coronary_heart_disease	comorbidity
19412	'T82.213'	Leakage of coronary artery bypass graft	ICD10CM			coronary_heart_disease	comorbidity
4215685	'416940007'	Past history of procedure	SNOMED	35225414	4215685	coronary_heart_disease	comorbidity
35225414	'Z95.1'	Presence of aortocoronary bypass graft	ICD10CM			coronary_heart_disease	comorbidity
439696	'194779001'	Hypertensive heart and renal disease with (congestive) heart failure	SNOMED	35207673	439696	coronary_heart_disease	comorbidity
35207673	'I13.0'	Hypertensive heart and chronic kidney disease with heart failure and stage 1 through stage 4 chronic kidney disease, or unspecified chronic kidney disease	ICD10CM			coronary_heart_disease	comorbidity
44784621	'8501000119104'	Hypertensive heart and chronic kidney disease	SNOMED	35207674	44784621	coronary_heart_disease	comorbidity
35207674	'I13.2'	Hypertensive heart and chronic kidney disease with heart failure and with stage 5 chronic kidney disease, or end stage renal disease	ICD10CM			coronary_heart_disease	comorbidity
254761	'49727002'	Cough	SNOMED	35211275	254761	cough	symptom
35211275	'R05'	Cough	ICD10CM			cough	symptom
196523	'62315008'	Diarrhea	SNOMED	45534435	196523	diarrhea	symptom
45534435	'R19.7'	Diarrhea, unspecified	ICD10CM			diarrhea	symptom
196620	'78420004'	Viral enteritis	SNOMED	45571414	196620	diarrhea	symptom
45571414	'A08.39'	Other viral enteritis	ICD10CM			diarrhea	symptom
198678	'266071000'	Intestinal infectious disease	SNOMED	35205449	198678	diarrhea	symptom
35205449	'A08.4'	Viral intestinal infection, unspecified	ICD10CM			diarrhea	symptom
37396146	'715852004'	Gastrointestinal infection	SNOMED	35205450	37396146	diarrhea	symptom
35205450	'A09'	Infectious gastroenteritis and colitis, unspecified	ICD10CM			diarrhea	symptom
433316	'271789005'	Dizziness and giddiness	SNOMED	35211350	433316	dizziness	symptom
35211350	'R42'	Dizziness and giddiness	ICD10CM			dizziness	symptom
44784621	'8501000119104'	Hypertensive heart and chronic kidney disease	SNOMED	45596188	44784621	endstage_kidney_disease	comorbidity
45596188	'I13.11'	Hypertensive heart and chronic kidney disease without heart failure, with stage 5 chronic kidney disease, or end stage renal disease	ICD10CM			endstage_kidney_disease	comorbidity
443919	'49220004'	Hypertensive renal failure	SNOMED	35207671	443919	endstage_kidney_disease	comorbidity
35207671	'I12.0'	Hypertensive chronic kidney disease with stage 5 chronic kidney disease or end stage renal disease	ICD10CM			endstage_kidney_disease	comorbidity
44784621	'8501000119104'	Hypertensive heart and chronic kidney disease	SNOMED	35207674	44784621	endstage_kidney_disease	comorbidity
35207674	'I13.2'	Hypertensive heart and chronic kidney disease with heart failure and with stage 5 chronic kidney disease, or end stage renal disease	ICD10CM			endstage_kidney_disease	comorbidity
193782	'46177005'	End-stage renal disease	SNOMED	45548653	193782	endstage_kidney_disease	comorbidity
45548653	'N18.6'	End stage renal disease	ICD10CM			endstage_kidney_disease	comorbidity
40483083	'442326005'	Cloudy peritoneal dialysis effluent	SNOMED	45577822	40483083	endstage_kidney_disease	comorbidity
45577822	'R88.0'	Cloudy (hemodialysis) (peritoneal) dialysis effluent	ICD10CM			endstage_kidney_disease	comorbidity
4266499	'61625009'	Adhesions due to foreign body accidentally left in operative wound AND/OR body cavity during a procedure	SNOMED	19344	4266499	endstage_kidney_disease	comorbidity
434814	'269191009'	Late effect of medical and surgical care complication	SNOMED	45541808	434814	endstage_kidney_disease	comorbidity
4266499	'61625009'	Adhesions due to foreign body accidentally left in operative wound AND/OR body cavity during a procedure	SNOMED	45604524	4266499	endstage_kidney_disease	comorbidity
4266499	'61625009'	Adhesions due to foreign body accidentally left in operative wound AND/OR body cavity during a procedure	SNOMED	45551478	4266499	endstage_kidney_disease	comorbidity
45551478	'T81.512D'	Adhesions due to foreign body accidentally left in body following kidney dialysis, subsequent encounter	ICD10CM			endstage_kidney_disease	comorbidity
19344	'T81.512'	Adhesions due to foreign body accidentally left in body following kidney dialysis	ICD10CM			endstage_kidney_disease	comorbidity
45541808	'T81.512S'	Adhesions due to foreign body accidentally left in body following kidney dialysis, sequela	ICD10CM			endstage_kidney_disease	comorbidity
45604524	'T81.512A'	Adhesions due to foreign body accidentally left in body following kidney dialysis, initial encounter	ICD10CM			endstage_kidney_disease	comorbidity
434814	'269191009'	Late effect of medical and surgical care complication	SNOMED	45594890	434814	endstage_kidney_disease	comorbidity
4189529	'615005'	Obstruction due to foreign body accidentally left in operative wound AND/OR body cavity during a procedure	SNOMED	19354	4189529	endstage_kidney_disease	comorbidity
4189529	'615005'	Obstruction due to foreign body accidentally left in operative wound AND/OR body cavity during a procedure	SNOMED	45565821	4189529	endstage_kidney_disease	comorbidity
4189529	'615005'	Obstruction due to foreign body accidentally left in operative wound AND/OR body cavity during a procedure	SNOMED	45604527	4189529	endstage_kidney_disease	comorbidity
45604527	'T81.522D'	Obstruction due to foreign body accidentally left in body following kidney dialysis, subsequent encounter	ICD10CM			endstage_kidney_disease	comorbidity
45565821	'T81.522A'	Obstruction due to foreign body accidentally left in body following kidney dialysis, initial encounter	ICD10CM			endstage_kidney_disease	comorbidity
45594890	'T81.522S'	Obstruction due to foreign body accidentally left in body following kidney dialysis, sequela	ICD10CM			endstage_kidney_disease	comorbidity
19354	'T81.522'	Obstruction due to foreign body accidentally left in body following kidney dialysis	ICD10CM			endstage_kidney_disease	comorbidity
434814	'269191009'	Late effect of medical and surgical care complication	SNOMED	45551481	434814	endstage_kidney_disease	comorbidity
4139281	'32825000'	Perforation due to foreign body accidentally left in operative wound AND/OR body cavity during a procedure	SNOMED	19364	4139281	endstage_kidney_disease	comorbidity
4139281	'32825000'	Perforation due to foreign body accidentally left in operative wound AND/OR body cavity during a procedure	SNOMED	45541811	4139281	endstage_kidney_disease	comorbidity
4139281	'32825000'	Perforation due to foreign body accidentally left in operative wound AND/OR body cavity during a procedure	SNOMED	45546689	4139281	endstage_kidney_disease	comorbidity
45551481	'T81.532S'	Perforation due to foreign body accidentally left in body following kidney dialysis, sequela	ICD10CM			endstage_kidney_disease	comorbidity
45541811	'T81.532D'	Perforation due to foreign body accidentally left in body following kidney dialysis, subsequent encounter	ICD10CM			endstage_kidney_disease	comorbidity
45546689	'T81.532A'	Perforation due to foreign body accidentally left in body following kidney dialysis, initial encounter	ICD10CM			endstage_kidney_disease	comorbidity
19364	'T81.532'	Perforation due to foreign body accidentally left in body following kidney dialysis	ICD10CM			endstage_kidney_disease	comorbidity
439634	'216904007'	Foreign object left in body during kidney dialysis	SNOMED	19374	439634	endstage_kidney_disease	comorbidity
439634	'216904007'	Foreign object left in body during kidney dialysis	SNOMED	45575549	439634	endstage_kidney_disease	comorbidity
439634	'216904007'	Foreign object left in body during kidney dialysis	SNOMED	45604528	439634	endstage_kidney_disease	comorbidity
434814	'269191009'	Late effect of medical and surgical care complication	SNOMED	45546692	434814	endstage_kidney_disease	comorbidity
438624	'33603003'	Complication of renal dialysis	SNOMED	19374	438624	endstage_kidney_disease	comorbidity
438624	'33603003'	Complication of renal dialysis	SNOMED	45604528	438624	endstage_kidney_disease	comorbidity
438624	'33603003'	Complication of renal dialysis	SNOMED	45575549	438624	endstage_kidney_disease	comorbidity
444199	'12456005'	Iatrogenic disorder	SNOMED	19374	444199	endstage_kidney_disease	comorbidity
444199	'12456005'	Iatrogenic disorder	SNOMED	45604528	444199	endstage_kidney_disease	comorbidity
444199	'12456005'	Iatrogenic disorder	SNOMED	45575549	444199	endstage_kidney_disease	comorbidity
45546692	'T81.592S'	Other complications of foreign body accidentally left in body following kidney dialysis, sequela	ICD10CM			endstage_kidney_disease	comorbidity
45604528	'T81.592A'	Other complications of foreign body accidentally left in body following kidney dialysis, initial encounter	ICD10CM			endstage_kidney_disease	comorbidity
45575549	'T81.592D'	Other complications of foreign body accidentally left in body following kidney dialysis, subsequent encounter	ICD10CM			endstage_kidney_disease	comorbidity
19374	'T81.592'	Other complications of foreign body accidentally left in body following kidney dialysis	ICD10CM			endstage_kidney_disease	comorbidity
44782924	'698937002'	Misplacement of hemodialysis catheter	SNOMED	45551496	44782924	endstage_kidney_disease	comorbidity
44782924	'698937002'	Misplacement of hemodialysis catheter	SNOMED	19439	44782924	endstage_kidney_disease	comorbidity
44782924	'698937002'	Misplacement of hemodialysis catheter	SNOMED	45594907	44782924	endstage_kidney_disease	comorbidity
434814	'269191009'	Late effect of medical and surgical care complication	SNOMED	45594909	434814	endstage_kidney_disease	comorbidity
434814	'269191009'	Late effect of medical and surgical care complication	SNOMED	45585249	434814	endstage_kidney_disease	comorbidity
434814	'269191009'	Late effect of medical and surgical care complication	SNOMED	45575569	434814	endstage_kidney_disease	comorbidity
434814	'269191009'	Late effect of medical and surgical care complication	SNOMED	45609335	434814	endstage_kidney_disease	comorbidity
4070976	'17778006'	Mechanical complication of dialysis catheter	SNOMED	19440	4070976	endstage_kidney_disease	comorbidity
4070976	'17778006'	Mechanical complication of dialysis catheter	SNOMED	19441	4070976	endstage_kidney_disease	comorbidity
4070976	'17778006'	Mechanical complication of dialysis catheter	SNOMED	45585250	4070976	endstage_kidney_disease	comorbidity
4070976	'17778006'	Mechanical complication of dialysis catheter	SNOMED	45599765	4070976	endstage_kidney_disease	comorbidity
4070976	'17778006'	Mechanical complication of dialysis catheter	SNOMED	45604540	4070976	endstage_kidney_disease	comorbidity
4070976	'17778006'	Mechanical complication of dialysis catheter	SNOMED	19438	4070976	endstage_kidney_disease	comorbidity
4070976	'17778006'	Mechanical complication of dialysis catheter	SNOMED	1575218	4070976	endstage_kidney_disease	comorbidity
4070976	'17778006'	Mechanical complication of dialysis catheter	SNOMED	45594908	4070976	endstage_kidney_disease	comorbidity
4070976	'17778006'	Mechanical complication of dialysis catheter	SNOMED	45556252	4070976	endstage_kidney_disease	comorbidity
4070976	'17778006'	Mechanical complication of dialysis catheter	SNOMED	45541827	4070976	endstage_kidney_disease	comorbidity
45551496	'T82.42XD'	Displacement of vascular dialysis catheter, subsequent encounter	ICD10CM			endstage_kidney_disease	comorbidity
45585249	'T82.43XS'	Leakage of vascular dialysis catheter, sequela	ICD10CM			endstage_kidney_disease	comorbidity
45599765	'T82.43XA'	Leakage of vascular dialysis catheter, initial encounter	ICD10CM			endstage_kidney_disease	comorbidity
45541827	'T82.41XD'	Breakdown (mechanical) of vascular dialysis catheter, subsequent encounter	ICD10CM			endstage_kidney_disease	comorbidity
45556252	'T82.41XA'	Breakdown (mechanical) of vascular dialysis catheter, initial encounter	ICD10CM			endstage_kidney_disease	comorbidity
45585250	'T82.49XA'	Other complication of vascular dialysis catheter, initial encounter	ICD10CM			endstage_kidney_disease	comorbidity
45575569	'T82.42XS'	Displacement of vascular dialysis catheter, sequela	ICD10CM			endstage_kidney_disease	comorbidity
45604540	'T82.43XD'	Leakage of vascular dialysis catheter, subsequent encounter	ICD10CM			endstage_kidney_disease	comorbidity
45594907	'T82.42XA'	Displacement of vascular dialysis catheter, initial encounter	ICD10CM			endstage_kidney_disease	comorbidity
45594908	'T82.49XD'	Other complication of vascular dialysis catheter, subsequent encounter	ICD10CM			endstage_kidney_disease	comorbidity
45594909	'T82.49XS'	Other complication of vascular dialysis catheter, sequela	ICD10CM			endstage_kidney_disease	comorbidity
45609335	'T82.41XS'	Breakdown (mechanical) of vascular dialysis catheter, sequela	ICD10CM			endstage_kidney_disease	comorbidity
1575218	'T82.4'	Mechanical complication of vascular dialysis catheter	ICD10CM			endstage_kidney_disease	comorbidity
19438	'T82.41'	Breakdown (mechanical) of vascular dialysis catheter	ICD10CM			endstage_kidney_disease	comorbidity
19439	'T82.42'	Displacement of vascular dialysis catheter	ICD10CM			endstage_kidney_disease	comorbidity
19440	'T82.43'	Leakage of vascular dialysis catheter	ICD10CM			endstage_kidney_disease	comorbidity
19441	'T82.49'	Other complication of vascular dialysis catheter	ICD10CM			endstage_kidney_disease	comorbidity
440302	'431028002'	Mechanical complication of peritoneal dialysis catheter	SNOMED	19722	440302	endstage_kidney_disease	comorbidity
434814	'269191009'	Late effect of medical and surgical care complication	SNOMED	45570771	434814	endstage_kidney_disease	comorbidity
440302	'431028002'	Mechanical complication of peritoneal dialysis catheter	SNOMED	45575620	440302	endstage_kidney_disease	comorbidity
440302	'431028002'	Mechanical complication of peritoneal dialysis catheter	SNOMED	45570771	440302	endstage_kidney_disease	comorbidity
440302	'431028002'	Mechanical complication of peritoneal dialysis catheter	SNOMED	45537087	440302	endstage_kidney_disease	comorbidity
45570771	'T85.691S'	Other mechanical complication of intraperitoneal dialysis catheter, sequela	ICD10CM			endstage_kidney_disease	comorbidity
45537087	'T85.691D'	Other mechanical complication of intraperitoneal dialysis catheter, subsequent encounter	ICD10CM			endstage_kidney_disease	comorbidity
45575620	'T85.691A'	Other mechanical complication of intraperitoneal dialysis catheter, initial encounter	ICD10CM			endstage_kidney_disease	comorbidity
19722	'T85.691'	Other mechanical complication of intraperitoneal dialysis catheter	ICD10CM			endstage_kidney_disease	comorbidity
438311	'216932003'	Failure of sterile precautions during perfusion	SNOMED	35224715	438311	endstage_kidney_disease	comorbidity
35224715	'Y62.2'	Failure of sterile precautions during kidney dialysis and other perfusion	ICD10CM			endstage_kidney_disease	comorbidity
4203722	'308335008'	Patient encounter procedure	SNOMED	45585835	4203722	endstage_kidney_disease	comorbidity
4203722	'308335008'	Patient encounter procedure	SNOMED	45609945	4203722	endstage_kidney_disease	comorbidity
4301680	'385971003'	Dialysis care	SNOMED	1576114	4301680	endstage_kidney_disease	comorbidity
45585835	'Z49.02'	Encounter for fitting and adjustment of peritoneal dialysis catheter	ICD10CM			endstage_kidney_disease	comorbidity
45609945	'Z49.01'	Encounter for fitting and adjustment of extracorporeal dialysis catheter	ICD10CM			endstage_kidney_disease	comorbidity
1576114	'Z49.0'	Preparatory care for renal dialysis	ICD10CM			endstage_kidney_disease	comorbidity
4203722	'308335008'	Patient encounter procedure	SNOMED	45566436	4203722	endstage_kidney_disease	comorbidity
4203722	'308335008'	Patient encounter procedure	SNOMED	45556841	4203722	endstage_kidney_disease	comorbidity
4203722	'308335008'	Patient encounter procedure	SNOMED	1576115	4203722	endstage_kidney_disease	comorbidity
1576115	'Z49.3'	Encounter for adequacy testing for dialysis	ICD10CM			endstage_kidney_disease	comorbidity
45566436	'Z49.32'	Encounter for adequacy testing for peritoneal dialysis	ICD10CM			endstage_kidney_disease	comorbidity
45556841	'Z49.31'	Encounter for adequacy testing for hemodialysis	ICD10CM			endstage_kidney_disease	comorbidity
46270032	'125141000119102'	Non-compliance with renal dialysis	SNOMED	45561671	46270032	endstage_kidney_disease	comorbidity
45561671	'Z91.15'	Patient's noncompliance with renal dialysis	ICD10CM			endstage_kidney_disease	comorbidity
4019967	'105502003'	Dependence on renal dialysis	SNOMED	35225436	4019967	endstage_kidney_disease	comorbidity
35225436	'Z99.2'	Dependence on renal dialysis	ICD10CM			endstage_kidney_disease	comorbidity
199991	'58797008'	Disorder of transplanted kidney	SNOMED	1575308	199991	endstage_kidney_disease	comorbidity
1575308	'T86.1'	Complications of kidney transplant	ICD10CM			endstage_kidney_disease	comorbidity
199991	'58797008'	Disorder of transplanted kidney	SNOMED	45546763	199991	endstage_kidney_disease	comorbidity
45546763	'T86.10'	Unspecified complication of kidney transplant	ICD10CM			endstage_kidney_disease	comorbidity
4128369	'236570004'	Renal transplant rejection	SNOMED	45609393	4128369	endstage_kidney_disease	comorbidity
45609393	'T86.11'	Kidney transplant rejection	ICD10CM			endstage_kidney_disease	comorbidity
4127554	'236583003'	Failed renal transplant	SNOMED	45599829	4127554	endstage_kidney_disease	comorbidity
45599829	'T86.12'	Kidney transplant failure	ICD10CM			endstage_kidney_disease	comorbidity
199991	'58797008'	Disorder of transplanted kidney	SNOMED	45575625	199991	endstage_kidney_disease	comorbidity
45575625	'T86.13'	Kidney transplant infection	ICD10CM			endstage_kidney_disease	comorbidity
199991	'58797008'	Disorder of transplanted kidney	SNOMED	45537090	199991	endstage_kidney_disease	comorbidity
45537090	'T86.19'	Other complication of kidney transplant	ICD10CM			endstage_kidney_disease	comorbidity
439926	'271795006'	Malaise and fatigue	SNOMED	1572255	439926	fatigue	symptom
1572255	'R53'	Malaise and fatigue	ICD10CM			fatigue	symptom
37396808	'716749005'	Cancer-related fatigue	SNOMED	45597192	37396808	fatigue	symptom
45597192	'R53.0'	Neoplastic (malignant) related fatigue	ICD10CM			fatigue	symptom
437113	'13791008'	Asthenia	SNOMED	45602032	437113	fatigue	symptom
45602032	'R53.1'	Weakness	ICD10CM			fatigue	symptom
4223659	'84229001'	Fatigue	SNOMED	45534458	4223659	fatigue	symptom
432738	'52702003'	Chronic fatigue syndrome	SNOMED	45573032	432738	fatigue	symptom
4272240	'367391008'	Malaise	SNOMED	45582718	4272240	fatigue	symptom
4272240	'367391008'	Malaise	SNOMED	1572256	4272240	fatigue	symptom
45582718	'R53.81'	Other malaise	ICD10CM			fatigue	symptom
45534458	'R53.83'	Other fatigue	ICD10CM			fatigue	symptom
1572256	'R53.8'	Other malaise and fatigue	ICD10CM			fatigue	symptom
45573032	'R53.82'	Chronic fatigue, unspecified	ICD10CM			fatigue	symptom
437663	'386661006'	Fever	SNOMED	1572254	437663	fever	symptom
1572254	'R50'	Fever of other and unknown origin	ICD10CM			fever	symptom
437663	'386661006'	Fever	SNOMED	45606818	437663	fever	symptom
45606818	'R50.81'	Fever presenting with conditions classified elsewhere	ICD10CM			fever	symptom
437663	'386661006'	Fever	SNOMED	35211387	437663	fever	symptom
35211387	'R50.9'	Fever, unspecified	ICD10CM			fever	symptom
437663	'386661006'	Fever	SNOMED	35211386	437663	fever	symptom
35211386	'R50.8'	Other specified fever	ICD10CM			fever	symptom
43530637	'130091000119103'	Postprocedural fever	SNOMED	45597189	43530637	fever	symptom
45597189	'R50.82'	Postprocedural fever	ICD10CM			fever	symptom
378253	'25064002'	Headache	SNOMED	35211388	378253	headache	symptom
35211388	'R51'	Headache	ICD10CM			headache	symptom
319825	'23685000'	Rheumatic heart disease	SNOMED	45605777	319825	heart_failure	comorbidity
45605777	'I09.81'	Rheumatic heart failure	ICD10CM			heart_failure	comorbidity
444101	'46113002'	Hypertensive heart failure	SNOMED	35207669	444101	heart_failure	comorbidity
35207669	'I11.0'	Hypertensive heart disease with heart failure	ICD10CM			heart_failure	comorbidity
40481042	'443343001'	Acute diastolic heart failure	SNOMED	45548022	40481042	heart_failure	comorbidity
40482727	'442304009'	Combined systolic and diastolic dysfunction	SNOMED	45533457	40482727	heart_failure	comorbidity
40482727	'442304009'	Combined systolic and diastolic dysfunction	SNOMED	1569181	40482727	heart_failure	comorbidity
40480602	'443253003'	Acute on chronic systolic heart failure	SNOMED	45567180	40480602	heart_failure	comorbidity
40480603	'443254009'	Acute systolic heart failure	SNOMED	45543182	40480603	heart_failure	comorbidity
40481043	'443344007'	Acute on chronic diastolic heart failure	SNOMED	45562355	40481043	heart_failure	comorbidity
40479192	'441481004'	Chronic systolic heart failure	SNOMED	45576878	40479192	heart_failure	comorbidity
4004279	'10091002'	High output heart failure	SNOMED	1326607	4004279	heart_failure	comorbidity
40479576	'441530006'	Chronic diastolic heart failure	SNOMED	45533456	40479576	heart_failure	comorbidity
316139	'84114007'	Heart failure	SNOMED	35207793	316139	heart_failure	comorbidity
316139	'84114007'	Heart failure	SNOMED	1326609	316139	heart_failure	comorbidity
316139	'84114007'	Heart failure	SNOMED	1326608	316139	heart_failure	comorbidity
316139	'84114007'	Heart failure	SNOMED	1326599	316139	heart_failure	comorbidity
319835	'42343007'	Congestive heart failure	SNOMED	1569180	319835	heart_failure	comorbidity
319835	'42343007'	Congestive heart failure	SNOMED	1569179	319835	heart_failure	comorbidity
319835	'42343007'	Congestive heart failure	SNOMED	45543182	319835	heart_failure	comorbidity
319835	'42343007'	Congestive heart failure	SNOMED	45591469	319835	heart_failure	comorbidity
319835	'42343007'	Congestive heart failure	SNOMED	45601038	319835	heart_failure	comorbidity
319835	'42343007'	Congestive heart failure	SNOMED	45548022	319835	heart_failure	comorbidity
319835	'42343007'	Congestive heart failure	SNOMED	45586587	319835	heart_failure	comorbidity
319835	'42343007'	Congestive heart failure	SNOMED	45567181	319835	heart_failure	comorbidity
319835	'42343007'	Congestive heart failure	SNOMED	45533457	319835	heart_failure	comorbidity
319835	'42343007'	Congestive heart failure	SNOMED	45533456	319835	heart_failure	comorbidity
319835	'42343007'	Congestive heart failure	SNOMED	45562355	319835	heart_failure	comorbidity
319835	'42343007'	Congestive heart failure	SNOMED	45586588	319835	heart_failure	comorbidity
319835	'42343007'	Congestive heart failure	SNOMED	45567180	319835	heart_failure	comorbidity
319835	'42343007'	Congestive heart failure	SNOMED	1569181	319835	heart_failure	comorbidity
439846	'85232009'	Left heart failure	SNOMED	35207792	439846	heart_failure	comorbidity
4014159	'10335000'	Chronic right-sided heart failure	SNOMED	1326603	4014159	heart_failure	comorbidity
44782718	'153931000119109'	Acute combined systolic and diastolic heart failure	SNOMED	45591469	44782718	heart_failure	comorbidity
44782719	'153941000119100'	Chronic combined systolic and diastolic heart failure	SNOMED	45586588	44782719	heart_failure	comorbidity
44782733	'153951000119103'	Acute on chronic combined systolic and diastolic heart failure	SNOMED	45567181	44782733	heart_failure	comorbidity
4242669	'92506005'	Biventricular congestive heart failure	SNOMED	1326606	4242669	heart_failure	comorbidity
443580	'417996009'	Systolic heart failure	SNOMED	45586587	443580	heart_failure	comorbidity
443587	'418304008'	Diastolic heart failure	SNOMED	45601038	443587	heart_failure	comorbidity
443587	'418304008'	Diastolic heart failure	SNOMED	1569180	443587	heart_failure	comorbidity
4195785	'44313006'	Right heart failure secondary to left heart failure	SNOMED	1326605	4195785	heart_failure	comorbidity
4233424	'359617009'	Acute right-sided heart failure	SNOMED	1326602	4233424	heart_failure	comorbidity
4229440	'88805009'	Chronic congestive heart failure	SNOMED	45576878	4229440	heart_failure	comorbidity
37309625	'16838951000119100'	Acute on chronic right-sided congestive heart failure	SNOMED	1326604	37309625	heart_failure	comorbidity
4273632	'367363000'	Right ventricular failure	SNOMED	1326600	4273632	heart_failure	comorbidity
4273632	'367363000'	Right ventricular failure	SNOMED	1326601	4273632	heart_failure	comorbidity
45543182	'I50.21'	Acute systolic (congestive) heart failure	ICD10CM			heart_failure	comorbidity
45533456	'I50.32'	Chronic diastolic (congestive) heart failure	ICD10CM			heart_failure	comorbidity
45548022	'I50.31'	Acute diastolic (congestive) heart failure	ICD10CM			heart_failure	comorbidity
45533457	'I50.40'	Unspecified combined systolic (congestive) and diastolic (congestive) heart failure	ICD10CM			heart_failure	comorbidity
45562355	'I50.33'	Acute on chronic diastolic (congestive) heart failure	ICD10CM			heart_failure	comorbidity
45567180	'I50.23'	Acute on chronic systolic (congestive) heart failure	ICD10CM			heart_failure	comorbidity
45567181	'I50.43'	Acute on chronic combined systolic (congestive) and diastolic (congestive) heart failure	ICD10CM			heart_failure	comorbidity
45591469	'I50.41'	Acute combined systolic (congestive) and diastolic (congestive) heart failure	ICD10CM			heart_failure	comorbidity
45586587	'I50.20'	Unspecified systolic (congestive) heart failure	ICD10CM			heart_failure	comorbidity
45586588	'I50.42'	Chronic combined systolic (congestive) and diastolic (congestive) heart failure	ICD10CM			heart_failure	comorbidity
1569179	'I50.2'	Systolic (congestive) heart failure	ICD10CM			heart_failure	comorbidity
1569180	'I50.3'	Diastolic (congestive) heart failure	ICD10CM			heart_failure	comorbidity
1569181	'I50.4'	Combined systolic (congestive) and diastolic (congestive) heart failure	ICD10CM			heart_failure	comorbidity
1326599	'I50.8'	Other heart failure	ICD10CM			heart_failure	comorbidity
1326600	'I50.81'	Right heart failure	ICD10CM			heart_failure	comorbidity
1326601	'I50.810'	Right heart failure, unspecified	ICD10CM			heart_failure	comorbidity
1326602	'I50.811'	Acute right heart failure	ICD10CM			heart_failure	comorbidity
1326603	'I50.812'	Chronic right heart failure	ICD10CM			heart_failure	comorbidity
1326604	'I50.813'	Acute on chronic right heart failure	ICD10CM			heart_failure	comorbidity
1326605	'I50.814'	Right heart failure due to left heart failure	ICD10CM			heart_failure	comorbidity
1326606	'I50.82'	Biventricular heart failure	ICD10CM			heart_failure	comorbidity
1326607	'I50.83'	High output heart failure	ICD10CM			heart_failure	comorbidity
1326608	'I50.84'	End stage heart failure	ICD10CM			heart_failure	comorbidity
1326609	'I50.89'	Other heart failure	ICD10CM			heart_failure	comorbidity
45601038	'I50.30'	Unspecified diastolic (congestive) heart failure	ICD10CM			heart_failure	comorbidity
45576878	'I50.22'	Chronic systolic (congestive) heart failure	ICD10CM			heart_failure	comorbidity
35207792	'I50.1'	Left ventricular failure, unspecified	ICD10CM			heart_failure	comorbidity
35207793	'I50.9'	Heart failure, unspecified	ICD10CM			heart_failure	comorbidity
136928	'188566001'	Hodgkin's disease, nodular sclerosis of intrathoracic lymph nodes	SNOMED	45581230	136928	hematopoietic	comorbidity
136655	'188576003'	Hodgkin's disease, mixed cellularity of intrathoracic lymph nodes	SNOMED	45605292	136655	hematopoietic	comorbidity
200355	'93520007'	Hodgkin's disease of intra-abdominal lymph nodes	SNOMED	45571547	200355	hematopoietic	comorbidity
193157	'93518009'	Hodgkin's disease, nodular sclerosis of spleen	SNOMED	45600536	193157	hematopoietic	comorbidity
434299	'93505001'	Hodgkin's disease, mixed cellularity of lymph nodes of axilla AND/OR upper limb	SNOMED	45605293	434299	hematopoietic	comorbidity
434302	'93519001'	Hodgkin's disease, nodular sclerosis of extranodal AND/OR solid organ site	SNOMED	45586031	434302	hematopoietic	comorbidity
194594	'188580008'	Hodgkin's disease, mixed cellularity of intrapelvic lymph nodes	SNOMED	45552292	194594	hematopoietic	comorbidity
200355	'93520007'	Hodgkin's disease of intra-abdominal lymph nodes	SNOMED	45600538	200355	hematopoietic	comorbidity
315202	'188582000'	Hodgkin's disease, mixed cellularity of lymph nodes of multiple sites	SNOMED	45566623	315202	hematopoietic	comorbidity
198381	'93500006'	Hodgkin's disease, lymphocytic-histiocytic predominance of spleen	SNOMED	45605297	198381	hematopoietic	comorbidity
198381	'93500006'	Hodgkin's disease, lymphocytic-histiocytic predominance of spleen	SNOMED	45600535	198381	hematopoietic	comorbidity
195761	'93521006'	Hodgkin's disease of intrapelvic lymph nodes	SNOMED	45557022	195761	hematopoietic	comorbidity
195761	'93521006'	Hodgkin's disease of intrapelvic lymph nodes	SNOMED	45595697	195761	hematopoietic	comorbidity
194876	'93494007'	Hodgkin's disease, lymphocytic-histiocytic predominance of intrapelvic lymph nodes	SNOMED	45595696	194876	hematopoietic	comorbidity
194876	'93494007'	Hodgkin's disease, lymphocytic-histiocytic predominance of intrapelvic lymph nodes	SNOMED	45561838	194876	hematopoietic	comorbidity
315763	'188572001'	Hodgkin's disease, nodular sclerosis of lymph nodes of multiple sites	SNOMED	45537847	315763	hematopoietic	comorbidity
316356	'93526001'	Hodgkin's disease of lymph nodes of multiple sites	SNOMED	45581233	316356	hematopoietic	comorbidity
316356	'93526001'	Hodgkin's disease of lymph nodes of multiple sites	SNOMED	45605298	316356	hematopoietic	comorbidity
433161	'93488004'	Hodgkin's disease, lymphocytic depletion of lymph nodes of head, face AND/OR neck	SNOMED	45566624	433161	hematopoietic	comorbidity
432267	'93492006'	Hodgkin's disease, lymphocytic depletion of extranodal AND/OR solid organ site	SNOMED	45542636	432267	hematopoietic	comorbidity
192268	'188577007'	Hodgkin's disease, mixed cellularity of intra-abdominal lymph nodes	SNOMED	45571544	192268	hematopoietic	comorbidity
199760	'188570009'	Hodgkin's disease, nodular sclerosis of intrapelvic lymph nodes	SNOMED	45537846	199760	hematopoietic	comorbidity
436651	'93528000'	Hodgkin's disease of extranodal AND/OR solid organ site	SNOMED	45600539	436651	hematopoietic	comorbidity
436651	'93528000'	Hodgkin's disease of extranodal AND/OR solid organ site	SNOMED	45576348	436651	hematopoietic	comorbidity
436652	'93525002'	Hodgkin's disease of lymph nodes of inguinal region AND/OR lower limb	SNOMED	45552295	436652	hematopoietic	comorbidity
436652	'93525002'	Hodgkin's disease of lymph nodes of inguinal region AND/OR lower limb	SNOMED	45552296	436652	hematopoietic	comorbidity
201242	'93493001'	Hodgkin's disease, lymphocytic-histiocytic predominance of intra-abdominal lymph nodes	SNOMED	45566626	201242	hematopoietic	comorbidity
439285	'188587006'	Hodgkin's disease, lymphocytic depletion of intra-abdominal lymph nodes	SNOMED	45590930	439285	hematopoietic	comorbidity
201242	'93493001'	Hodgkin's disease, lymphocytic-histiocytic predominance of intra-abdominal lymph nodes	SNOMED	45561837	201242	hematopoietic	comorbidity
439281	'188592008'	Hodgkin's disease, lymphocytic depletion of spleen	SNOMED	45605296	439281	hematopoietic	comorbidity
435203	'93510002'	Hodgkin's disease, mixed cellularity of extranodal AND/OR solid organ site	SNOMED	45576346	435203	hematopoietic	comorbidity
141243	'188586002'	Hodgkin's disease, lymphocytic depletion of intrathoracic lymph nodes	SNOMED	45537849	141243	hematopoietic	comorbidity
434877	'93523009'	Hodgkin's disease of lymph nodes of axilla AND/OR upper limb	SNOMED	45566627	434877	hematopoietic	comorbidity
434877	'93523009'	Hodgkin's disease of lymph nodes of axilla AND/OR upper limb	SNOMED	45566628	434877	hematopoietic	comorbidity
437818	'93524003'	Hodgkin's disease of lymph nodes of head, face AND/OR neck	SNOMED	45561842	437818	hematopoietic	comorbidity
437818	'93524003'	Hodgkin's disease of lymph nodes of head, face AND/OR neck	SNOMED	45561841	437818	hematopoietic	comorbidity
438373	'93501005'	Hodgkin's disease, lymphocytic-histiocytic predominance of extranodal AND/OR solid organ site	SNOMED	45590931	438373	hematopoietic	comorbidity
438373	'93501005'	Hodgkin's disease, lymphocytic-histiocytic predominance of extranodal AND/OR solid organ site	SNOMED	45542634	438373	hematopoietic	comorbidity
439282	'188591001'	Hodgkin's disease, lymphocytic depletion of intrapelvic lymph nodes	SNOMED	45605295	439282	hematopoietic	comorbidity
198704	'93527005'	Hodgkin's disease of spleen	SNOMED	45547533	198704	hematopoietic	comorbidity
198704	'93527005'	Hodgkin's disease of spleen	SNOMED	45571548	198704	hematopoietic	comorbidity
314600	'93514006'	Hodgkin's disease, nodular sclerosis of lymph nodes of axilla AND/OR upper limb	SNOMED	45532942	314600	hematopoietic	comorbidity
313980	'188593003'	Hodgkin's disease, lymphocytic depletion of lymph nodes of multiple sites	SNOMED	45581231	313980	hematopoietic	comorbidity
321522	'188562004'	Hodgkin's disease, lymphocytic-histiocytic predominance of lymph nodes of multiple sites	SNOMED	45595694	321522	hematopoietic	comorbidity
321522	'188562004'	Hodgkin's disease, lymphocytic-histiocytic predominance of lymph nodes of multiple sites	SNOMED	45600537	321522	hematopoietic	comorbidity
440965	'93522004'	Hodgkin's disease of intrathoracic lymph nodes	SNOMED	45552294	440965	hematopoietic	comorbidity
438703	'93496009'	Hodgkin's disease, lymphocytic-histiocytic predominance of lymph nodes of axilla AND/OR upper limb	SNOMED	45532943	438703	hematopoietic	comorbidity
438703	'93496009'	Hodgkin's disease, lymphocytic-histiocytic predominance of lymph nodes of axilla AND/OR upper limb	SNOMED	45566621	438703	hematopoietic	comorbidity
440351	'93495008'	Hodgkin's disease, lymphocytic-histiocytic predominance of intrathoracic lymph nodes	SNOMED	45552290	440351	hematopoietic	comorbidity
440351	'93495008'	Hodgkin's disease, lymphocytic-histiocytic predominance of intrathoracic lymph nodes	SNOMED	45566625	440351	hematopoietic	comorbidity
440965	'93522004'	Hodgkin's disease of intrathoracic lymph nodes	SNOMED	45571546	440965	hematopoietic	comorbidity
442150	'93489007'	Hodgkin's disease, lymphocytic depletion of lymph nodes of inguinal region AND/OR lower limb	SNOMED	45595695	442150	hematopoietic	comorbidity
193434	'188567005'	Hodgkin's disease, nodular sclerosis of intra-abdominal lymph nodes	SNOMED	45542635	193434	hematopoietic	comorbidity
442151	'93487009'	Hodgkin's disease, lymphocytic depletion of lymph nodes of axilla AND/OR upper limb	SNOMED	45547531	442151	hematopoietic	comorbidity
442157	'93516008'	Hodgkin's disease, nodular sclerosis of lymph nodes of inguinal region AND/OR lower limb	SNOMED	45576345	442157	hematopoietic	comorbidity
442158	'93515007'	Hodgkin's disease, nodular sclerosis of lymph nodes of head, face AND/OR neck	SNOMED	45561839	442158	hematopoietic	comorbidity
442159	'93509007'	Hodgkin's disease, mixed cellularity of spleen	SNOMED	45605294	442159	hematopoietic	comorbidity
442160	'93507009'	Hodgkin's disease, mixed cellularity of lymph nodes of inguinal region AND/OR lower limb	SNOMED	45537848	442160	hematopoietic	comorbidity
442161	'93506000'	Hodgkin's disease, mixed cellularity of lymph nodes of head, face AND/OR neck	SNOMED	45552291	442161	hematopoietic	comorbidity
442162	'93498005'	Hodgkin's disease, lymphocytic-histiocytic predominance of lymph nodes of inguinal region AND/OR lower limb	SNOMED	45561840	442162	hematopoietic	comorbidity
442162	'93498005'	Hodgkin's disease, lymphocytic-histiocytic predominance of lymph nodes of inguinal region AND/OR lower limb	SNOMED	45590928	442162	hematopoietic	comorbidity
442163	'93497000'	Hodgkin's disease, lymphocytic-histiocytic predominance of lymph nodes of head, face AND/OR neck	SNOMED	45557019	442163	hematopoietic	comorbidity
442163	'93497000'	Hodgkin's disease, lymphocytic-histiocytic predominance of lymph nodes of head, face AND/OR neck	SNOMED	45557021	442163	hematopoietic	comorbidity
4038839	'118605002'	Hodgkin lymphoma, nodular lymphocyte predominance	SNOMED	1567634	4038839	hematopoietic	comorbidity
4041798	'118610003'	Hodgkin's disease, lymphocytic depletion	SNOMED	1567637	4041798	hematopoietic	comorbidity
4041798	'118610003'	Hodgkin's disease, lymphocytic depletion	SNOMED	45576347	4041798	hematopoietic	comorbidity
4038841	'118607005'	Lymphocyte-rich classical Hodgkin lymphoma	SNOMED	45557020	4038841	hematopoietic	comorbidity
4038841	'118607005'	Lymphocyte-rich classical Hodgkin lymphoma	SNOMED	1567638	4038841	hematopoietic	comorbidity
4038842	'118608000'	Hodgkin's disease, nodular sclerosis	SNOMED	1567635	4038842	hematopoietic	comorbidity
4038842	'118608000'	Hodgkin's disease, nodular sclerosis	SNOMED	45581229	4038842	hematopoietic	comorbidity
4038843	'118609008'	Hodgkin's disease, mixed cellularity	SNOMED	1567636	4038843	hematopoietic	comorbidity
4038843	'118609008'	Hodgkin's disease, mixed cellularity	SNOMED	45590929	4038843	hematopoietic	comorbidity
4038839	'118605002'	Hodgkin lymphoma, nodular lymphocyte predominance	SNOMED	45581228	4038839	hematopoietic	comorbidity
4038835	'118599009'	Hodgkin's disease	SNOMED	45590932	4038835	hematopoietic	comorbidity
4038835	'118599009'	Hodgkin's disease	SNOMED	1567639	4038835	hematopoietic	comorbidity
4038835	'118599009'	Hodgkin's disease	SNOMED	1567640	4038835	hematopoietic	comorbidity
4038835	'118599009'	Hodgkin's disease	SNOMED	45600540	4038835	hematopoietic	comorbidity
45537846	'C81.16'	Nodular sclerosis Hodgkin lymphoma, intrapelvic lymph nodes	ICD10CM			hematopoietic	comorbidity
45532942	'C81.14'	Nodular sclerosis Hodgkin lymphoma, lymph nodes of axilla and upper limb	ICD10CM			hematopoietic	comorbidity
45532943	'C81.44'	Lymphocyte-rich Hodgkin lymphoma, lymph nodes of axilla and upper limb	ICD10CM			hematopoietic	comorbidity
45537847	'C81.18'	Nodular sclerosis Hodgkin lymphoma, lymph nodes of multiple sites	ICD10CM			hematopoietic	comorbidity
45537848	'C81.25'	Mixed cellularity Hodgkin lymphoma, lymph nodes of inguinal region and lower limb	ICD10CM			hematopoietic	comorbidity
45537849	'C81.32'	Lymphocyte depleted Hodgkin lymphoma, intrathoracic lymph nodes	ICD10CM			hematopoietic	comorbidity
45552290	'C81.02'	Nodular lymphocyte predominant Hodgkin lymphoma, intrathoracic lymph nodes	ICD10CM			hematopoietic	comorbidity
45552291	'C81.21'	Mixed cellularity Hodgkin lymphoma, lymph nodes of head, face, and neck	ICD10CM			hematopoietic	comorbidity
45552292	'C81.26'	Mixed cellularity Hodgkin lymphoma, intrapelvic lymph nodes	ICD10CM			hematopoietic	comorbidity
45552294	'C81.72'	Other Hodgkin lymphoma, intrathoracic lymph nodes	ICD10CM			hematopoietic	comorbidity
45552295	'C81.75'	Other Hodgkin lymphoma, lymph nodes of inguinal region and lower limb	ICD10CM			hematopoietic	comorbidity
45552296	'C81.95'	Hodgkin lymphoma, unspecified, lymph nodes of inguinal region and lower limb	ICD10CM			hematopoietic	comorbidity
45542634	'C81.09'	Nodular lymphocyte predominant Hodgkin lymphoma, extranodal and solid organ sites	ICD10CM			hematopoietic	comorbidity
45542635	'C81.13'	Nodular sclerosis Hodgkin lymphoma, intra-abdominal lymph nodes	ICD10CM			hematopoietic	comorbidity
45542636	'C81.39'	Lymphocyte depleted Hodgkin lymphoma, extranodal and solid organ sites	ICD10CM			hematopoietic	comorbidity
45547531	'C81.34'	Lymphocyte depleted Hodgkin lymphoma, lymph nodes of axilla and upper limb	ICD10CM			hematopoietic	comorbidity
45547533	'C81.77'	Other Hodgkin lymphoma, spleen	ICD10CM			hematopoietic	comorbidity
45561837	'C81.03'	Nodular lymphocyte predominant Hodgkin lymphoma, intra-abdominal lymph nodes	ICD10CM			hematopoietic	comorbidity
45561838	'C81.06'	Nodular lymphocyte predominant Hodgkin lymphoma, intrapelvic lymph nodes	ICD10CM			hematopoietic	comorbidity
45561839	'C81.11'	Nodular sclerosis Hodgkin lymphoma, lymph nodes of head, face, and neck	ICD10CM			hematopoietic	comorbidity
45561840	'C81.45'	Lymphocyte-rich Hodgkin lymphoma, lymph nodes of inguinal region and lower limb	ICD10CM			hematopoietic	comorbidity
45561841	'C81.71'	Other Hodgkin lymphoma, lymph nodes of head, face, and neck	ICD10CM			hematopoietic	comorbidity
45561842	'C81.91'	Hodgkin lymphoma, unspecified, lymph nodes of head, face, and neck	ICD10CM			hematopoietic	comorbidity
45566621	'C81.04'	Nodular lymphocyte predominant Hodgkin lymphoma, lymph nodes of axilla and upper limb	ICD10CM			hematopoietic	comorbidity
45566623	'C81.28'	Mixed cellularity Hodgkin lymphoma, lymph nodes of multiple sites	ICD10CM			hematopoietic	comorbidity
45566624	'C81.31'	Lymphocyte depleted Hodgkin lymphoma, lymph nodes of head, face, and neck	ICD10CM			hematopoietic	comorbidity
45566625	'C81.42'	Lymphocyte-rich Hodgkin lymphoma, intrathoracic lymph nodes	ICD10CM			hematopoietic	comorbidity
45566626	'C81.43'	Lymphocyte-rich Hodgkin lymphoma, intra-abdominal lymph nodes	ICD10CM			hematopoietic	comorbidity
45566627	'C81.74'	Other Hodgkin lymphoma, lymph nodes of axilla and upper limb	ICD10CM			hematopoietic	comorbidity
45566628	'C81.94'	Hodgkin lymphoma, unspecified, lymph nodes of axilla and upper limb	ICD10CM			hematopoietic	comorbidity
45557019	'C81.01'	Nodular lymphocyte predominant Hodgkin lymphoma, lymph nodes of head, face, and neck	ICD10CM			hematopoietic	comorbidity
45557020	'C81.40'	Lymphocyte-rich Hodgkin lymphoma, unspecified site	ICD10CM			hematopoietic	comorbidity
45557021	'C81.41'	Lymphocyte-rich Hodgkin lymphoma, lymph nodes of head, face, and neck	ICD10CM			hematopoietic	comorbidity
45557022	'C81.96'	Hodgkin lymphoma, unspecified, intrapelvic lymph nodes	ICD10CM			hematopoietic	comorbidity
45605292	'C81.22'	Mixed cellularity Hodgkin lymphoma, intrathoracic lymph nodes	ICD10CM			hematopoietic	comorbidity
45600535	'C81.07'	Nodular lymphocyte predominant Hodgkin lymphoma, spleen	ICD10CM			hematopoietic	comorbidity
45600536	'C81.17'	Nodular sclerosis Hodgkin lymphoma, spleen	ICD10CM			hematopoietic	comorbidity
45600537	'C81.48'	Lymphocyte-rich Hodgkin lymphoma, lymph nodes of multiple sites	ICD10CM			hematopoietic	comorbidity
45600538	'C81.73'	Other Hodgkin lymphoma, intra-abdominal lymph nodes	ICD10CM			hematopoietic	comorbidity
45600539	'C81.79'	Other Hodgkin lymphoma, extranodal and solid organ sites	ICD10CM			hematopoietic	comorbidity
45600540	'C81.90'	Hodgkin lymphoma, unspecified, unspecified site	ICD10CM			hematopoietic	comorbidity
45595694	'C81.08'	Nodular lymphocyte predominant Hodgkin lymphoma, lymph nodes of multiple sites	ICD10CM			hematopoietic	comorbidity
45595695	'C81.35'	Lymphocyte depleted Hodgkin lymphoma, lymph nodes of inguinal region and lower limb	ICD10CM			hematopoietic	comorbidity
45595696	'C81.46'	Lymphocyte-rich Hodgkin lymphoma, intrapelvic lymph nodes	ICD10CM			hematopoietic	comorbidity
45595697	'C81.76'	Other Hodgkin lymphoma, intrapelvic lymph nodes	ICD10CM			hematopoietic	comorbidity
45586031	'C81.19'	Nodular sclerosis Hodgkin lymphoma, extranodal and solid organ sites	ICD10CM			hematopoietic	comorbidity
45590928	'C81.05'	Nodular lymphocyte predominant Hodgkin lymphoma, lymph nodes of inguinal region and lower limb	ICD10CM			hematopoietic	comorbidity
45590929	'C81.20'	Mixed cellularity Hodgkin lymphoma, unspecified site	ICD10CM			hematopoietic	comorbidity
45590930	'C81.33'	Lymphocyte depleted Hodgkin lymphoma, intra-abdominal lymph nodes	ICD10CM			hematopoietic	comorbidity
45590931	'C81.49'	Lymphocyte-rich Hodgkin lymphoma, extranodal and solid organ sites	ICD10CM			hematopoietic	comorbidity
45590932	'C81.70'	Other Hodgkin lymphoma, unspecified site	ICD10CM			hematopoietic	comorbidity
45605293	'C81.24'	Mixed cellularity Hodgkin lymphoma, lymph nodes of axilla and upper limb	ICD10CM			hematopoietic	comorbidity
45605294	'C81.27'	Mixed cellularity Hodgkin lymphoma, spleen	ICD10CM			hematopoietic	comorbidity
45605295	'C81.36'	Lymphocyte depleted Hodgkin lymphoma, intrapelvic lymph nodes	ICD10CM			hematopoietic	comorbidity
45605296	'C81.37'	Lymphocyte depleted Hodgkin lymphoma, spleen	ICD10CM			hematopoietic	comorbidity
45605297	'C81.47'	Lymphocyte-rich Hodgkin lymphoma, spleen	ICD10CM			hematopoietic	comorbidity
45605298	'C81.78'	Other Hodgkin lymphoma, lymph nodes of multiple sites	ICD10CM			hematopoietic	comorbidity
45576345	'C81.15'	Nodular sclerosis Hodgkin lymphoma, lymph nodes of inguinal region and lower limb	ICD10CM			hematopoietic	comorbidity
45576346	'C81.29'	Mixed cellularity Hodgkin lymphoma, extranodal and solid organ sites	ICD10CM			hematopoietic	comorbidity
45576347	'C81.30'	Lymphocyte depleted Hodgkin lymphoma, unspecified site	ICD10CM			hematopoietic	comorbidity
45576348	'C81.99'	Hodgkin lymphoma, unspecified, extranodal and solid organ sites	ICD10CM			hematopoietic	comorbidity
1567634	'C81.0'	Nodular lymphocyte predominant Hodgkin lymphoma	ICD10CM			hematopoietic	comorbidity
45571544	'C81.23'	Mixed cellularity Hodgkin lymphoma, intra-abdominal lymph nodes	ICD10CM			hematopoietic	comorbidity
45571546	'C81.92'	Hodgkin lymphoma, unspecified, intrathoracic lymph nodes	ICD10CM			hematopoietic	comorbidity
45571547	'C81.93'	Hodgkin lymphoma, unspecified, intra-abdominal lymph nodes	ICD10CM			hematopoietic	comorbidity
45571548	'C81.97'	Hodgkin lymphoma, unspecified, spleen	ICD10CM			hematopoietic	comorbidity
45581228	'C81.00'	Nodular lymphocyte predominant Hodgkin lymphoma, unspecified site	ICD10CM			hematopoietic	comorbidity
45581229	'C81.10'	Nodular sclerosis Hodgkin lymphoma, unspecified site	ICD10CM			hematopoietic	comorbidity
45581230	'C81.12'	Nodular sclerosis Hodgkin lymphoma, intrathoracic lymph nodes	ICD10CM			hematopoietic	comorbidity
45581231	'C81.38'	Lymphocyte depleted Hodgkin lymphoma, lymph nodes of multiple sites	ICD10CM			hematopoietic	comorbidity
45581233	'C81.98'	Hodgkin lymphoma, unspecified, lymph nodes of multiple sites	ICD10CM			hematopoietic	comorbidity
1567635	'C81.1'	Nodular sclerosis Hodgkin lymphoma	ICD10CM			hematopoietic	comorbidity
1567636	'C81.2'	Mixed cellularity Hodgkin lymphoma	ICD10CM			hematopoietic	comorbidity
1567637	'C81.3'	Lymphocyte depleted Hodgkin lymphoma	ICD10CM			hematopoietic	comorbidity
1567638	'C81.4'	Lymphocyte-rich Hodgkin lymphoma	ICD10CM			hematopoietic	comorbidity
1567639	'C81.7'	Other Hodgkin lymphoma	ICD10CM			hematopoietic	comorbidity
1567640	'C81.9'	Hodgkin lymphoma, unspecified	ICD10CM			hematopoietic	comorbidity
320347	'95192000'	Nodular lymphoma of lymph nodes of multiple sites	SNOMED	45552302	320347	hematopoietic	comorbidity
132841	'93197009'	Malignant lymphoma of lymph nodes of multiple sites	SNOMED	45537856	132841	hematopoietic	comorbidity
132841	'93197009'	Malignant lymphoma of lymph nodes of multiple sites	SNOMED	45586033	132841	hematopoietic	comorbidity
132841	'93197009'	Malignant lymphoma of lymph nodes of multiple sites	SNOMED	45532950	132841	hematopoietic	comorbidity
132841	'93197009'	Malignant lymphoma of lymph nodes of multiple sites	SNOMED	45576352	132841	hematopoietic	comorbidity
132841	'93197009'	Malignant lymphoma of lymph nodes of multiple sites	SNOMED	45576351	132841	hematopoietic	comorbidity
132841	'93197009'	Malignant lymphoma of lymph nodes of multiple sites	SNOMED	45537852	132841	hematopoietic	comorbidity
200349	'93191005'	Malignant lymphoma of intra-abdominal lymph nodes	SNOMED	45532948	200349	hematopoietic	comorbidity
200349	'93191005'	Malignant lymphoma of intra-abdominal lymph nodes	SNOMED	45566630	200349	hematopoietic	comorbidity
200349	'93191005'	Malignant lymphoma of intra-abdominal lymph nodes	SNOMED	45542637	200349	hematopoietic	comorbidity
200349	'93191005'	Malignant lymphoma of intra-abdominal lymph nodes	SNOMED	45586035	200349	hematopoietic	comorbidity
200349	'93191005'	Malignant lymphoma of intra-abdominal lymph nodes	SNOMED	45600541	200349	hematopoietic	comorbidity
200349	'93191005'	Malignant lymphoma of intra-abdominal lymph nodes	SNOMED	45547535	200349	hematopoietic	comorbidity
195195	'93192003'	Malignant lymphoma of intrapelvic lymph nodes	SNOMED	45566631	195195	hematopoietic	comorbidity
195195	'93192003'	Malignant lymphoma of intrapelvic lymph nodes	SNOMED	45590933	195195	hematopoietic	comorbidity
195195	'93192003'	Malignant lymphoma of intrapelvic lymph nodes	SNOMED	45576349	195195	hematopoietic	comorbidity
195195	'93192003'	Malignant lymphoma of intrapelvic lymph nodes	SNOMED	45547536	195195	hematopoietic	comorbidity
195195	'93192003'	Malignant lymphoma of intrapelvic lymph nodes	SNOMED	45581235	195195	hematopoietic	comorbidity
195195	'93192003'	Malignant lymphoma of intrapelvic lymph nodes	SNOMED	45586032	195195	hematopoietic	comorbidity
45765770	'702786004'	Follicular non-Hodgkin's lymphoma diffuse follicle center sub-type grade 1	SNOMED	45532945	45765770	hematopoietic	comorbidity
40486171	'449220000'	Diffuse follicle center lymphoma	SNOMED	45537856	40486171	hematopoietic	comorbidity
40486171	'449220000'	Diffuse follicle center lymphoma	SNOMED	45537855	40486171	hematopoietic	comorbidity
40486171	'449220000'	Diffuse follicle center lymphoma	SNOMED	1567647	40486171	hematopoietic	comorbidity
40486171	'449220000'	Diffuse follicle center lymphoma	SNOMED	45537857	40486171	hematopoietic	comorbidity
40486171	'449220000'	Diffuse follicle center lymphoma	SNOMED	45600544	40486171	hematopoietic	comorbidity
40486171	'449220000'	Diffuse follicle center lymphoma	SNOMED	45576354	40486171	hematopoietic	comorbidity
40486171	'449220000'	Diffuse follicle center lymphoma	SNOMED	45581236	40486171	hematopoietic	comorbidity
40486171	'449220000'	Diffuse follicle center lymphoma	SNOMED	45547536	40486171	hematopoietic	comorbidity
40486171	'449220000'	Diffuse follicle center lymphoma	SNOMED	45542642	40486171	hematopoietic	comorbidity
40486171	'449220000'	Diffuse follicle center lymphoma	SNOMED	45576355	40486171	hematopoietic	comorbidity
40486171	'449220000'	Diffuse follicle center lymphoma	SNOMED	45586035	40486171	hematopoietic	comorbidity
200338	'95186006'	Nodular lymphoma of intra-abdominal lymph nodes	SNOMED	45586037	200338	hematopoietic	comorbidity
200338	'95186006'	Nodular lymphoma of intra-abdominal lymph nodes	SNOMED	45590938	200338	hematopoietic	comorbidity
200338	'95186006'	Nodular lymphoma of intra-abdominal lymph nodes	SNOMED	45605302	200338	hematopoietic	comorbidity
200343	'93198004'	Malignant lymphoma of spleen	SNOMED	45537855	200343	hematopoietic	comorbidity
200343	'93198004'	Malignant lymphoma of spleen	SNOMED	45590935	200343	hematopoietic	comorbidity
200343	'93198004'	Malignant lymphoma of spleen	SNOMED	45590934	200343	hematopoietic	comorbidity
200343	'93198004'	Malignant lymphoma of spleen	SNOMED	45595699	200343	hematopoietic	comorbidity
200343	'93198004'	Malignant lymphoma of spleen	SNOMED	45537854	200343	hematopoietic	comorbidity
200343	'93198004'	Malignant lymphoma of spleen	SNOMED	45590937	200343	hematopoietic	comorbidity
198374	'95193005'	Nodular lymphoma of spleen	SNOMED	45571553	198374	hematopoietic	comorbidity
198374	'95193005'	Nodular lymphoma of spleen	SNOMED	45561846	198374	hematopoietic	comorbidity
198374	'95193005'	Nodular lymphoma of spleen	SNOMED	45561848	198374	hematopoietic	comorbidity
194878	'95194004'	Nodular lymphoma of extranodal AND/OR solid organ site	SNOMED	45576356	194878	hematopoietic	comorbidity
194878	'95194004'	Nodular lymphoma of extranodal AND/OR solid organ site	SNOMED	45561849	194878	hematopoietic	comorbidity
194878	'95194004'	Nodular lymphoma of extranodal AND/OR solid organ site	SNOMED	45561847	194878	hematopoietic	comorbidity
198088	'95187002'	Nodular lymphoma of intrapelvic lymph nodes	SNOMED	45552301	198088	hematopoietic	comorbidity
198088	'95187002'	Nodular lymphoma of intrapelvic lymph nodes	SNOMED	45542644	198088	hematopoietic	comorbidity
198088	'95187002'	Nodular lymphoma of intrapelvic lymph nodes	SNOMED	45581237	198088	hematopoietic	comorbidity
192560	'93196000'	Malignant lymphoma of lymph nodes of inguinal region AND/OR lower limb	SNOMED	45542641	192560	hematopoietic	comorbidity
192560	'93196000'	Malignant lymphoma of lymph nodes of inguinal region AND/OR lower limb	SNOMED	45561845	192560	hematopoietic	comorbidity
192560	'93196000'	Malignant lymphoma of lymph nodes of inguinal region AND/OR lower limb	SNOMED	45566633	192560	hematopoietic	comorbidity
192560	'93196000'	Malignant lymphoma of lymph nodes of inguinal region AND/OR lower limb	SNOMED	45561843	192560	hematopoietic	comorbidity
192560	'93196000'	Malignant lymphoma of lymph nodes of inguinal region AND/OR lower limb	SNOMED	45595702	192560	hematopoietic	comorbidity
192560	'93196000'	Malignant lymphoma of lymph nodes of inguinal region AND/OR lower limb	SNOMED	45547534	192560	hematopoietic	comorbidity
192560	'93196000'	Malignant lymphoma of lymph nodes of inguinal region AND/OR lower limb	SNOMED	45586036	192560	hematopoietic	comorbidity
192560	'93196000'	Malignant lymphoma of lymph nodes of inguinal region AND/OR lower limb	SNOMED	45557024	192560	hematopoietic	comorbidity
192560	'93196000'	Malignant lymphoma of lymph nodes of inguinal region AND/OR lower limb	SNOMED	45581236	192560	hematopoietic	comorbidity
320347	'95192000'	Nodular lymphoma of lymph nodes of multiple sites	SNOMED	45600545	320347	hematopoietic	comorbidity
435753	'93193008'	Malignant lymphoma of intrathoracic lymph nodes	SNOMED	45542639	435753	hematopoietic	comorbidity
435492	'95188007'	Nodular lymphoma of intrathoracic lymph nodes	SNOMED	45532949	435492	hematopoietic	comorbidity
435492	'95188007'	Nodular lymphoma of intrathoracic lymph nodes	SNOMED	45542643	435492	hematopoietic	comorbidity
435492	'95188007'	Nodular lymphoma of intrathoracic lymph nodes	SNOMED	45581238	435492	hematopoietic	comorbidity
435753	'93193008'	Malignant lymphoma of intrathoracic lymph nodes	SNOMED	45576355	435753	hematopoietic	comorbidity
435753	'93193008'	Malignant lymphoma of intrathoracic lymph nodes	SNOMED	45605299	435753	hematopoietic	comorbidity
435753	'93193008'	Malignant lymphoma of intrathoracic lymph nodes	SNOMED	45537853	435753	hematopoietic	comorbidity
435753	'93193008'	Malignant lymphoma of intrathoracic lymph nodes	SNOMED	45557025	435753	hematopoietic	comorbidity
435753	'93193008'	Malignant lymphoma of intrathoracic lymph nodes	SNOMED	45537850	435753	hematopoietic	comorbidity
441521	'93194002'	Malignant lymphoma of lymph nodes of axilla AND/OR upper limb	SNOMED	45571551	441521	hematopoietic	comorbidity
441521	'93194002'	Malignant lymphoma of lymph nodes of axilla AND/OR upper limb	SNOMED	45532947	441521	hematopoietic	comorbidity
441521	'93194002'	Malignant lymphoma of lymph nodes of axilla AND/OR upper limb	SNOMED	45566629	441521	hematopoietic	comorbidity
441521	'93194002'	Malignant lymphoma of lymph nodes of axilla AND/OR upper limb	SNOMED	45600542	441521	hematopoietic	comorbidity
441521	'93194002'	Malignant lymphoma of lymph nodes of axilla AND/OR upper limb	SNOMED	45581239	441521	hematopoietic	comorbidity
441521	'93194002'	Malignant lymphoma of lymph nodes of axilla AND/OR upper limb	SNOMED	45586038	441521	hematopoietic	comorbidity
441521	'93194002'	Malignant lymphoma of lymph nodes of axilla AND/OR upper limb	SNOMED	45566632	441521	hematopoietic	comorbidity
441521	'93194002'	Malignant lymphoma of lymph nodes of axilla AND/OR upper limb	SNOMED	45542642	441521	hematopoietic	comorbidity
441521	'93194002'	Malignant lymphoma of lymph nodes of axilla AND/OR upper limb	SNOMED	45595701	441521	hematopoietic	comorbidity
438698	'93195001'	Malignant lymphoma of lymph nodes of head, face AND/OR neck	SNOMED	45537851	438698	hematopoietic	comorbidity
438698	'93195001'	Malignant lymphoma of lymph nodes of head, face AND/OR neck	SNOMED	45542640	438698	hematopoietic	comorbidity
438698	'93195001'	Malignant lymphoma of lymph nodes of head, face AND/OR neck	SNOMED	45532944	438698	hematopoietic	comorbidity
438698	'93195001'	Malignant lymphoma of lymph nodes of head, face AND/OR neck	SNOMED	45595700	438698	hematopoietic	comorbidity
438698	'93195001'	Malignant lymphoma of lymph nodes of head, face AND/OR neck	SNOMED	45595703	438698	hematopoietic	comorbidity
438698	'93195001'	Malignant lymphoma of lymph nodes of head, face AND/OR neck	SNOMED	45552298	438698	hematopoietic	comorbidity
438698	'93195001'	Malignant lymphoma of lymph nodes of head, face AND/OR neck	SNOMED	45576354	438698	hematopoietic	comorbidity
4301668	'404143002'	Primary cutaneous follicular center B-cell lymphoma	SNOMED	1567648	4301668	hematopoietic	comorbidity
4003833	'109972003'	Follicular non-Hodgkin's lymphoma, large cell	SNOMED	1567645	4003833	hematopoietic	comorbidity
4003833	'109972003'	Follicular non-Hodgkin's lymphoma, large cell	SNOMED	1567644	4003833	hematopoietic	comorbidity
4003833	'109972003'	Follicular non-Hodgkin's lymphoma, large cell	SNOMED	45586034	4003833	hematopoietic	comorbidity
4003833	'109972003'	Follicular non-Hodgkin's lymphoma, large cell	SNOMED	45600542	4003833	hematopoietic	comorbidity
4003833	'109972003'	Follicular non-Hodgkin's lymphoma, large cell	SNOMED	45532948	4003833	hematopoietic	comorbidity
4003833	'109972003'	Follicular non-Hodgkin's lymphoma, large cell	SNOMED	45542640	4003833	hematopoietic	comorbidity
4003833	'109972003'	Follicular non-Hodgkin's lymphoma, large cell	SNOMED	45532947	4003833	hematopoietic	comorbidity
4003833	'109972003'	Follicular non-Hodgkin's lymphoma, large cell	SNOMED	45590935	4003833	hematopoietic	comorbidity
4003833	'109972003'	Follicular non-Hodgkin's lymphoma, large cell	SNOMED	45542641	4003833	hematopoietic	comorbidity
4003833	'109972003'	Follicular non-Hodgkin's lymphoma, large cell	SNOMED	45600543	4003833	hematopoietic	comorbidity
4003833	'109972003'	Follicular non-Hodgkin's lymphoma, large cell	SNOMED	45566630	4003833	hematopoietic	comorbidity
4003833	'109972003'	Follicular non-Hodgkin's lymphoma, large cell	SNOMED	45586033	4003833	hematopoietic	comorbidity
4003833	'109972003'	Follicular non-Hodgkin's lymphoma, large cell	SNOMED	45542639	4003833	hematopoietic	comorbidity
4003833	'109972003'	Follicular non-Hodgkin's lymphoma, large cell	SNOMED	45566631	4003833	hematopoietic	comorbidity
4003833	'109972003'	Follicular non-Hodgkin's lymphoma, large cell	SNOMED	1567646	4003833	hematopoietic	comorbidity
4003833	'109972003'	Follicular non-Hodgkin's lymphoma, large cell	SNOMED	45576350	4003833	hematopoietic	comorbidity
4003833	'109972003'	Follicular non-Hodgkin's lymphoma, large cell	SNOMED	45595701	4003833	hematopoietic	comorbidity
4003833	'109972003'	Follicular non-Hodgkin's lymphoma, large cell	SNOMED	45561844	4003833	hematopoietic	comorbidity
4003833	'109972003'	Follicular non-Hodgkin's lymphoma, large cell	SNOMED	45595700	4003833	hematopoietic	comorbidity
4003833	'109972003'	Follicular non-Hodgkin's lymphoma, large cell	SNOMED	45537854	4003833	hematopoietic	comorbidity
4003833	'109972003'	Follicular non-Hodgkin's lymphoma, large cell	SNOMED	45576352	4003833	hematopoietic	comorbidity
4003833	'109972003'	Follicular non-Hodgkin's lymphoma, large cell	SNOMED	45595702	4003833	hematopoietic	comorbidity
4003833	'109972003'	Follicular non-Hodgkin's lymphoma, large cell	SNOMED	45537853	4003833	hematopoietic	comorbidity
4003833	'109972003'	Follicular non-Hodgkin's lymphoma, large cell	SNOMED	45590937	4003833	hematopoietic	comorbidity
4003833	'109972003'	Follicular non-Hodgkin's lymphoma, large cell	SNOMED	45552298	4003833	hematopoietic	comorbidity
4003833	'109972003'	Follicular non-Hodgkin's lymphoma, large cell	SNOMED	45557026	4003833	hematopoietic	comorbidity
4003833	'109972003'	Follicular non-Hodgkin's lymphoma, large cell	SNOMED	45576351	4003833	hematopoietic	comorbidity
4003833	'109972003'	Follicular non-Hodgkin's lymphoma, large cell	SNOMED	45571552	4003833	hematopoietic	comorbidity
4003833	'109972003'	Follicular non-Hodgkin's lymphoma, large cell	SNOMED	45581235	4003833	hematopoietic	comorbidity
4003833	'109972003'	Follicular non-Hodgkin's lymphoma, large cell	SNOMED	45547535	4003833	hematopoietic	comorbidity
4003833	'109972003'	Follicular non-Hodgkin's lymphoma, large cell	SNOMED	45605299	4003833	hematopoietic	comorbidity
4003833	'109972003'	Follicular non-Hodgkin's lymphoma, large cell	SNOMED	45586032	4003833	hematopoietic	comorbidity
4003833	'109972003'	Follicular non-Hodgkin's lymphoma, large cell	SNOMED	45547534	4003833	hematopoietic	comorbidity
4001329	'109971005'	Follicular non-Hodgkin's lymphoma, mixed small cleaved cell and large cell	SNOMED	1567643	4001329	hematopoietic	comorbidity
4001329	'109971005'	Follicular non-Hodgkin's lymphoma, mixed small cleaved cell and large cell	SNOMED	45552297	4001329	hematopoietic	comorbidity
4001329	'109971005'	Follicular non-Hodgkin's lymphoma, mixed small cleaved cell and large cell	SNOMED	45561843	4001329	hematopoietic	comorbidity
4001329	'109971005'	Follicular non-Hodgkin's lymphoma, mixed small cleaved cell and large cell	SNOMED	45571551	4001329	hematopoietic	comorbidity
4001329	'109971005'	Follicular non-Hodgkin's lymphoma, mixed small cleaved cell and large cell	SNOMED	45581234	4001329	hematopoietic	comorbidity
4001329	'109971005'	Follicular non-Hodgkin's lymphoma, mixed small cleaved cell and large cell	SNOMED	45576349	4001329	hematopoietic	comorbidity
4001329	'109971005'	Follicular non-Hodgkin's lymphoma, mixed small cleaved cell and large cell	SNOMED	45537851	4001329	hematopoietic	comorbidity
4001329	'109971005'	Follicular non-Hodgkin's lymphoma, mixed small cleaved cell and large cell	SNOMED	45557025	4001329	hematopoietic	comorbidity
4001329	'109971005'	Follicular non-Hodgkin's lymphoma, mixed small cleaved cell and large cell	SNOMED	45600541	4001329	hematopoietic	comorbidity
4001329	'109971005'	Follicular non-Hodgkin's lymphoma, mixed small cleaved cell and large cell	SNOMED	45595699	4001329	hematopoietic	comorbidity
4001329	'109971005'	Follicular non-Hodgkin's lymphoma, mixed small cleaved cell and large cell	SNOMED	45537852	4001329	hematopoietic	comorbidity
4002357	'109970006'	Follicular non-Hodgkin's lymphoma, small cleaved cell	SNOMED	45557023	4002357	hematopoietic	comorbidity
4002357	'109970006'	Follicular non-Hodgkin's lymphoma, small cleaved cell	SNOMED	45542637	4002357	hematopoietic	comorbidity
4002357	'109970006'	Follicular non-Hodgkin's lymphoma, small cleaved cell	SNOMED	45532944	4002357	hematopoietic	comorbidity
4002357	'109970006'	Follicular non-Hodgkin's lymphoma, small cleaved cell	SNOMED	45566629	4002357	hematopoietic	comorbidity
4002357	'109970006'	Follicular non-Hodgkin's lymphoma, small cleaved cell	SNOMED	45590933	4002357	hematopoietic	comorbidity
4002357	'109970006'	Follicular non-Hodgkin's lymphoma, small cleaved cell	SNOMED	45571550	4002357	hematopoietic	comorbidity
4002357	'109970006'	Follicular non-Hodgkin's lymphoma, small cleaved cell	SNOMED	1567642	4002357	hematopoietic	comorbidity
4002357	'109970006'	Follicular non-Hodgkin's lymphoma, small cleaved cell	SNOMED	45537850	4002357	hematopoietic	comorbidity
4002357	'109970006'	Follicular non-Hodgkin's lymphoma, small cleaved cell	SNOMED	45590934	4002357	hematopoietic	comorbidity
4002357	'109970006'	Follicular non-Hodgkin's lymphoma, small cleaved cell	SNOMED	45557024	4002357	hematopoietic	comorbidity
4147411	'308121000'	Follicular non-Hodgkin's lymphoma	SNOMED	1567650	4147411	hematopoietic	comorbidity
4147411	'308121000'	Follicular non-Hodgkin's lymphoma	SNOMED	1567649	4147411	hematopoietic	comorbidity
4147411	'308121000'	Follicular non-Hodgkin's lymphoma	SNOMED	45542645	4147411	hematopoietic	comorbidity
4147411	'308121000'	Follicular non-Hodgkin's lymphoma	SNOMED	45547538	4147411	hematopoietic	comorbidity
4147411	'308121000'	Follicular non-Hodgkin's lymphoma	SNOMED	45552300	4147411	hematopoietic	comorbidity
4301668	'404143002'	Primary cutaneous follicular center B-cell lymphoma	SNOMED	45605302	4301668	hematopoietic	comorbidity
4301668	'404143002'	Primary cutaneous follicular center B-cell lymphoma	SNOMED	45571553	4301668	hematopoietic	comorbidity
4301668	'404143002'	Primary cutaneous follicular center B-cell lymphoma	SNOMED	45605301	4301668	hematopoietic	comorbidity
4301668	'404143002'	Primary cutaneous follicular center B-cell lymphoma	SNOMED	45600545	4301668	hematopoietic	comorbidity
4301668	'404143002'	Primary cutaneous follicular center B-cell lymphoma	SNOMED	45547537	4301668	hematopoietic	comorbidity
4301668	'404143002'	Primary cutaneous follicular center B-cell lymphoma	SNOMED	45581237	4301668	hematopoietic	comorbidity
4301668	'404143002'	Primary cutaneous follicular center B-cell lymphoma	SNOMED	45532949	4301668	hematopoietic	comorbidity
45532944	'C82.01'	Follicular lymphoma grade I, lymph nodes of head, face, and neck	ICD10CM			hematopoietic	comorbidity
45532945	'C82.08'	Follicular lymphoma grade I, lymph nodes of multiple sites	ICD10CM			hematopoietic	comorbidity
45532947	'C82.34'	Follicular lymphoma grade IIIa, lymph nodes of axilla and upper limb	ICD10CM			hematopoietic	comorbidity
45532948	'C82.43'	Follicular lymphoma grade IIIb, intra-abdominal lymph nodes	ICD10CM			hematopoietic	comorbidity
45532949	'C82.62'	Cutaneous follicle center lymphoma, intrathoracic lymph nodes	ICD10CM			hematopoietic	comorbidity
45532950	'C82.88'	Other types of follicular lymphoma, lymph nodes of multiple sites	ICD10CM			hematopoietic	comorbidity
45552297	'C82.10'	Follicular lymphoma grade II, unspecified site	ICD10CM			hematopoietic	comorbidity
45537850	'C82.02'	Follicular lymphoma grade I, intrathoracic lymph nodes	ICD10CM			hematopoietic	comorbidity
45537851	'C82.11'	Follicular lymphoma grade II, lymph nodes of head, face, and neck	ICD10CM			hematopoietic	comorbidity
45537852	'C82.18'	Follicular lymphoma grade II, lymph nodes of multiple sites	ICD10CM			hematopoietic	comorbidity
45537853	'C82.22'	Follicular lymphoma grade III, unspecified, intrathoracic lymph nodes	ICD10CM			hematopoietic	comorbidity
45537854	'C82.47'	Follicular lymphoma grade IIIb, spleen	ICD10CM			hematopoietic	comorbidity
45537855	'C82.57'	Diffuse follicle center lymphoma, spleen	ICD10CM			hematopoietic	comorbidity
45537856	'C82.58'	Diffuse follicle center lymphoma, lymph nodes of multiple sites	ICD10CM			hematopoietic	comorbidity
45537857	'C82.59'	Diffuse follicle center lymphoma, extranodal and solid organ sites	ICD10CM			hematopoietic	comorbidity
45552298	'C82.31'	Follicular lymphoma grade IIIa, lymph nodes of head, face, and neck	ICD10CM			hematopoietic	comorbidity
45542637	'C82.03'	Follicular lymphoma grade I, intra-abdominal lymph nodes	ICD10CM			hematopoietic	comorbidity
45552300	'C82.90'	Follicular lymphoma, unspecified, unspecified site	ICD10CM			hematopoietic	comorbidity
45552301	'C82.96'	Follicular lymphoma, unspecified, intrapelvic lymph nodes	ICD10CM			hematopoietic	comorbidity
45552302	'C82.98'	Follicular lymphoma, unspecified, lymph nodes of multiple sites	ICD10CM			hematopoietic	comorbidity
45542639	'C82.32'	Follicular lymphoma grade IIIa, intrathoracic lymph nodes	ICD10CM			hematopoietic	comorbidity
45542640	'C82.41'	Follicular lymphoma grade IIIb, lymph nodes of head, face, and neck	ICD10CM			hematopoietic	comorbidity
45542641	'C82.45'	Follicular lymphoma grade IIIb, lymph nodes of inguinal region and lower limb	ICD10CM			hematopoietic	comorbidity
45542642	'C82.54'	Diffuse follicle center lymphoma, lymph nodes of axilla and upper limb	ICD10CM			hematopoietic	comorbidity
45542643	'C82.82'	Other types of follicular lymphoma, intrathoracic lymph nodes	ICD10CM			hematopoietic	comorbidity
45542644	'C82.86'	Other types of follicular lymphoma, intrapelvic lymph nodes	ICD10CM			hematopoietic	comorbidity
45542645	'C82.91'	Follicular lymphoma, unspecified, lymph nodes of head, face, and neck	ICD10CM			hematopoietic	comorbidity
45561843	'C82.15'	Follicular lymphoma grade II, lymph nodes of inguinal region and lower limb	ICD10CM			hematopoietic	comorbidity
45547534	'C82.25'	Follicular lymphoma grade III, unspecified, lymph nodes of inguinal region and lower limb	ICD10CM			hematopoietic	comorbidity
45547535	'C82.33'	Follicular lymphoma grade IIIa, intra-abdominal lymph nodes	ICD10CM			hematopoietic	comorbidity
45547536	'C82.56'	Diffuse follicle center lymphoma, intrapelvic lymph nodes	ICD10CM			hematopoietic	comorbidity
45547537	'C82.60'	Cutaneous follicle center lymphoma, unspecified site	ICD10CM			hematopoietic	comorbidity
45547538	'C82.80'	Other types of follicular lymphoma, unspecified site	ICD10CM			hematopoietic	comorbidity
45561847	'C82.89'	Other types of follicular lymphoma, extranodal and solid organ sites	ICD10CM			hematopoietic	comorbidity
45561848	'C82.97'	Follicular lymphoma, unspecified, spleen	ICD10CM			hematopoietic	comorbidity
45561849	'C82.99'	Follicular lymphoma, unspecified, extranodal and solid organ sites	ICD10CM			hematopoietic	comorbidity
45561844	'C82.30'	Follicular lymphoma grade IIIa, unspecified site	ICD10CM			hematopoietic	comorbidity
45561845	'C82.85'	Other types of follicular lymphoma, lymph nodes of inguinal region and lower limb	ICD10CM			hematopoietic	comorbidity
45561846	'C82.87'	Other types of follicular lymphoma, spleen	ICD10CM			hematopoietic	comorbidity
45576354	'C82.51'	Diffuse follicle center lymphoma, lymph nodes of head, face, and neck	ICD10CM			hematopoietic	comorbidity
45557023	'C82.00'	Follicular lymphoma grade I, unspecified site	ICD10CM			hematopoietic	comorbidity
45557024	'C82.05'	Follicular lymphoma grade I, lymph nodes of inguinal region and lower limb	ICD10CM			hematopoietic	comorbidity
45557025	'C82.12'	Follicular lymphoma grade II, intrathoracic lymph nodes	ICD10CM			hematopoietic	comorbidity
45557026	'C82.39'	Follicular lymphoma grade IIIa, extranodal and solid organ sites	ICD10CM			hematopoietic	comorbidity
45586032	'C82.26'	Follicular lymphoma grade III, unspecified, intrapelvic lymph nodes	ICD10CM			hematopoietic	comorbidity
45586033	'C82.28'	Follicular lymphoma grade III, unspecified, lymph nodes of multiple sites	ICD10CM			hematopoietic	comorbidity
45586034	'C82.40'	Follicular lymphoma grade IIIb, unspecified site	ICD10CM			hematopoietic	comorbidity
45586035	'C82.53'	Diffuse follicle center lymphoma, intra-abdominal lymph nodes	ICD10CM			hematopoietic	comorbidity
45586036	'C82.65'	Cutaneous follicle center lymphoma, lymph nodes of inguinal region and lower limb	ICD10CM			hematopoietic	comorbidity
45586037	'C82.83'	Other types of follicular lymphoma, intra-abdominal lymph nodes	ICD10CM			hematopoietic	comorbidity
45590933	'C82.06'	Follicular lymphoma grade I, intrapelvic lymph nodes	ICD10CM			hematopoietic	comorbidity
45590934	'C82.07'	Follicular lymphoma grade I, spleen	ICD10CM			hematopoietic	comorbidity
45590935	'C82.27'	Follicular lymphoma grade III, unspecified, spleen	ICD10CM			hematopoietic	comorbidity
45590937	'C82.37'	Follicular lymphoma grade IIIa, spleen	ICD10CM			hematopoietic	comorbidity
45590938	'C82.93'	Follicular lymphoma, unspecified, intra-abdominal lymph nodes	ICD10CM			hematopoietic	comorbidity
45605299	'C82.42'	Follicular lymphoma grade IIIb, intrathoracic lymph nodes	ICD10CM			hematopoietic	comorbidity
45605301	'C82.61'	Cutaneous follicle center lymphoma, lymph nodes of head, face, and neck	ICD10CM			hematopoietic	comorbidity
45605302	'C82.63'	Cutaneous follicle center lymphoma, intra-abdominal lymph nodes	ICD10CM			hematopoietic	comorbidity
45576349	'C82.16'	Follicular lymphoma grade II, intrapelvic lymph nodes	ICD10CM			hematopoietic	comorbidity
45576350	'C82.20'	Follicular lymphoma grade III, unspecified, unspecified site	ICD10CM			hematopoietic	comorbidity
45576351	'C82.38'	Follicular lymphoma grade IIIa, lymph nodes of multiple sites	ICD10CM			hematopoietic	comorbidity
45576352	'C82.48'	Follicular lymphoma grade IIIb, lymph nodes of multiple sites	ICD10CM			hematopoietic	comorbidity
45566629	'C82.04'	Follicular lymphoma grade I, lymph nodes of axilla and upper limb	ICD10CM			hematopoietic	comorbidity
45566630	'C82.23'	Follicular lymphoma grade III, unspecified, intra-abdominal lymph nodes	ICD10CM			hematopoietic	comorbidity
45566631	'C82.46'	Follicular lymphoma grade IIIb, intrapelvic lymph nodes	ICD10CM			hematopoietic	comorbidity
45566632	'C82.64'	Cutaneous follicle center lymphoma, lymph nodes of axilla and upper limb	ICD10CM			hematopoietic	comorbidity
45566633	'C82.95'	Follicular lymphoma, unspecified, lymph nodes of inguinal region and lower limb	ICD10CM			hematopoietic	comorbidity
45595699	'C82.17'	Follicular lymphoma grade II, spleen	ICD10CM			hematopoietic	comorbidity
45595700	'C82.21'	Follicular lymphoma grade III, unspecified, lymph nodes of head, face, and neck	ICD10CM			hematopoietic	comorbidity
45595701	'C82.24'	Follicular lymphoma grade III, unspecified, lymph nodes of axilla and upper limb	ICD10CM			hematopoietic	comorbidity
45595702	'C82.35'	Follicular lymphoma grade IIIa, lymph nodes of inguinal region and lower limb	ICD10CM			hematopoietic	comorbidity
45595703	'C82.81'	Other types of follicular lymphoma, lymph nodes of head, face, and neck	ICD10CM			hematopoietic	comorbidity
45586038	'C82.84'	Other types of follicular lymphoma, lymph nodes of axilla and upper limb	ICD10CM			hematopoietic	comorbidity
45600541	'C82.13'	Follicular lymphoma grade II, intra-abdominal lymph nodes	ICD10CM			hematopoietic	comorbidity
45600542	'C82.44'	Follicular lymphoma grade IIIb, lymph nodes of axilla and upper limb	ICD10CM			hematopoietic	comorbidity
45600543	'C82.49'	Follicular lymphoma grade IIIb, extranodal and solid organ sites	ICD10CM			hematopoietic	comorbidity
45600544	'C82.50'	Diffuse follicle center lymphoma, unspecified site	ICD10CM			hematopoietic	comorbidity
45600545	'C82.68'	Cutaneous follicle center lymphoma, lymph nodes of multiple sites	ICD10CM			hematopoietic	comorbidity
45576355	'C82.52'	Diffuse follicle center lymphoma, intrathoracic lymph nodes	ICD10CM			hematopoietic	comorbidity
45576356	'C82.69'	Cutaneous follicle center lymphoma, extranodal and solid organ sites	ICD10CM			hematopoietic	comorbidity
35206335	'C82.70'	Other types of follicular non-Hodgkin's lymphoma, unspecified site	ICD10CM			hematopoietic	comorbidity
45571550	'C82.09'	Follicular lymphoma grade I, extranodal and solid organ sites	ICD10CM			hematopoietic	comorbidity
45571551	'C82.14'	Follicular lymphoma grade II, lymph nodes of axilla and upper limb	ICD10CM			hematopoietic	comorbidity
45571552	'C82.29'	Follicular lymphoma grade III, unspecified, extranodal and solid organ sites	ICD10CM			hematopoietic	comorbidity
45571553	'C82.67'	Cutaneous follicle center lymphoma, spleen	ICD10CM			hematopoietic	comorbidity
45581234	'C82.19'	Follicular lymphoma grade II, extranodal and solid organ sites	ICD10CM			hematopoietic	comorbidity
45581235	'C82.36'	Follicular lymphoma grade IIIa, intrapelvic lymph nodes	ICD10CM			hematopoietic	comorbidity
45581236	'C82.55'	Diffuse follicle center lymphoma, lymph nodes of inguinal region and lower limb	ICD10CM			hematopoietic	comorbidity
45581237	'C82.66'	Cutaneous follicle center lymphoma, intrapelvic lymph nodes	ICD10CM			hematopoietic	comorbidity
45581238	'C82.92'	Follicular lymphoma, unspecified, intrathoracic lymph nodes	ICD10CM			hematopoietic	comorbidity
45581239	'C82.94'	Follicular lymphoma, unspecified, lymph nodes of axilla and upper limb	ICD10CM			hematopoietic	comorbidity
35206336	'C82.71'	Other types of follicular non-Hodgkin's lymphoma, lymph nodes of head, face, and neck	ICD10CM			hematopoietic	comorbidity
35206337	'C82.72'	Other types of follicular non-Hodgkin's lymphoma, intrathoracic lymph nodes	ICD10CM			hematopoietic	comorbidity
35206338	'C82.73'	Other types of follicular non-Hodgkin's lymphoma, intra-abdominal lymph nodes	ICD10CM			hematopoietic	comorbidity
35206339	'C82.74'	Other types of follicular non-Hodgkin's lymphoma, lymph nodes of axilla and upper limb	ICD10CM			hematopoietic	comorbidity
35206340	'C82.75'	Other types of follicular non-Hodgkin's lymphoma, lymph nodes of inguinal region and lower limb	ICD10CM			hematopoietic	comorbidity
35206341	'C82.76'	Other types of follicular non-Hodgkin's lymphoma, intrapelvic lymph nodes	ICD10CM			hematopoietic	comorbidity
35206342	'C82.77'	Other types of follicular non-Hodgkin's lymphoma, spleen	ICD10CM			hematopoietic	comorbidity
35206343	'C82.78'	Other types of follicular non-Hodgkin's lymphoma, lymph nodes of multiple sites	ICD10CM			hematopoietic	comorbidity
35206344	'C82.79'	Other types of follicular non-Hodgkin's lymphoma, extranodal and solid organ sites	ICD10CM			hematopoietic	comorbidity
1567642	'C82.0'	Follicular lymphoma grade I	ICD10CM			hematopoietic	comorbidity
1567643	'C82.1'	Follicular lymphoma grade II	ICD10CM			hematopoietic	comorbidity
1567644	'C82.2'	Follicular lymphoma grade III, unspecified	ICD10CM			hematopoietic	comorbidity
1567645	'C82.3'	Follicular lymphoma grade IIIa	ICD10CM			hematopoietic	comorbidity
1567646	'C82.4'	Follicular lymphoma grade IIIb	ICD10CM			hematopoietic	comorbidity
1567647	'C82.5'	Diffuse follicle center lymphoma	ICD10CM			hematopoietic	comorbidity
1567648	'C82.6'	Cutaneous follicle center lymphoma	ICD10CM			hematopoietic	comorbidity
1567649	'C82.8'	Other types of follicular lymphoma	ICD10CM			hematopoietic	comorbidity
1567650	'C82.9'	Follicular lymphoma, unspecified	ICD10CM			hematopoietic	comorbidity
40481357	'441962003'	Large cell lymphoma of intrapelvic lymph nodes	SNOMED	45547540	40481357	hematopoietic	comorbidity
40479608	'441559006'	Mantle cell lymphoma of spleen	SNOMED	45586042	40479608	hematopoietic	comorbidity
40481901	'443487006'	Mantle cell lymphoma	SNOMED	45600548	40481901	hematopoietic	comorbidity
40481901	'443487006'	Mantle cell lymphoma	SNOMED	45576357	40481901	hematopoietic	comorbidity
40481901	'443487006'	Mantle cell lymphoma	SNOMED	45595704	40481901	hematopoietic	comorbidity
40481901	'443487006'	Mantle cell lymphoma	SNOMED	45586041	40481901	hematopoietic	comorbidity
40481901	'443487006'	Mantle cell lymphoma	SNOMED	45590942	40481901	hematopoietic	comorbidity
40481901	'443487006'	Mantle cell lymphoma	SNOMED	1567653	40481901	hematopoietic	comorbidity
40481901	'443487006'	Mantle cell lymphoma	SNOMED	45586040	40481901	hematopoietic	comorbidity
40481901	'443487006'	Mantle cell lymphoma	SNOMED	45547539	40481901	hematopoietic	comorbidity
40481901	'443487006'	Mantle cell lymphoma	SNOMED	45586039	40481901	hematopoietic	comorbidity
193428	'188515006'	Burkitt's lymphoma of intrapelvic lymph nodes	SNOMED	45547541	193428	hematopoietic	comorbidity
200343	'93198004'	Malignant lymphoma of spleen	SNOMED	45566634	200343	hematopoietic	comorbidity
200343	'93198004'	Malignant lymphoma of spleen	SNOMED	45557029	200343	hematopoietic	comorbidity
200343	'93198004'	Malignant lymphoma of spleen	SNOMED	45586043	200343	hematopoietic	comorbidity
200343	'93198004'	Malignant lymphoma of spleen	SNOMED	45586047	200343	hematopoietic	comorbidity
200343	'93198004'	Malignant lymphoma of spleen	SNOMED	45537862	200343	hematopoietic	comorbidity
132841	'93197009'	Malignant lymphoma of lymph nodes of multiple sites	SNOMED	45566636	132841	hematopoietic	comorbidity
132841	'93197009'	Malignant lymphoma of lymph nodes of multiple sites	SNOMED	45595704	132841	hematopoietic	comorbidity
132841	'93197009'	Malignant lymphoma of lymph nodes of multiple sites	SNOMED	45571554	132841	hematopoietic	comorbidity
132841	'93197009'	Malignant lymphoma of lymph nodes of multiple sites	SNOMED	45561856	132841	hematopoietic	comorbidity
132841	'93197009'	Malignant lymphoma of lymph nodes of multiple sites	SNOMED	45590941	132841	hematopoietic	comorbidity
132841	'93197009'	Malignant lymphoma of lymph nodes of multiple sites	SNOMED	45595707	132841	hematopoietic	comorbidity
4001328	'109965004'	Diffuse non-Hodgkin's lymphoma, lymphoblastic	SNOMED	1567655	4001328	hematopoietic	comorbidity
200349	'93191005'	Malignant lymphoma of intra-abdominal lymph nodes	SNOMED	45581241	200349	hematopoietic	comorbidity
200349	'93191005'	Malignant lymphoma of intra-abdominal lymph nodes	SNOMED	45542647	200349	hematopoietic	comorbidity
200349	'93191005'	Malignant lymphoma of intra-abdominal lymph nodes	SNOMED	45586046	200349	hematopoietic	comorbidity
200349	'93191005'	Malignant lymphoma of intra-abdominal lymph nodes	SNOMED	45561855	200349	hematopoietic	comorbidity
200349	'93191005'	Malignant lymphoma of intra-abdominal lymph nodes	SNOMED	45605304	200349	hematopoietic	comorbidity
200349	'93191005'	Malignant lymphoma of intra-abdominal lymph nodes	SNOMED	45586040	200349	hematopoietic	comorbidity
196055	'188514005'	Burkitt's lymphoma of lymph nodes of inguinal region and lower limb	SNOMED	45600551	196055	hematopoietic	comorbidity
195195	'93192003'	Malignant lymphoma of intrapelvic lymph nodes	SNOMED	45600552	195195	hematopoietic	comorbidity
195195	'93192003'	Malignant lymphoma of intrapelvic lymph nodes	SNOMED	45571556	195195	hematopoietic	comorbidity
195195	'93192003'	Malignant lymphoma of intrapelvic lymph nodes	SNOMED	45557031	195195	hematopoietic	comorbidity
195195	'93192003'	Malignant lymphoma of intrapelvic lymph nodes	SNOMED	45547539	195195	hematopoietic	comorbidity
195195	'93192003'	Malignant lymphoma of intrapelvic lymph nodes	SNOMED	45605306	195195	hematopoietic	comorbidity
192560	'93196000'	Malignant lymphoma of lymph nodes of inguinal region AND/OR lower limb	SNOMED	45590940	192560	hematopoietic	comorbidity
192560	'93196000'	Malignant lymphoma of lymph nodes of inguinal region AND/OR lower limb	SNOMED	45581240	192560	hematopoietic	comorbidity
192560	'93196000'	Malignant lymphoma of lymph nodes of inguinal region AND/OR lower limb	SNOMED	45586041	192560	hematopoietic	comorbidity
192560	'93196000'	Malignant lymphoma of lymph nodes of inguinal region AND/OR lower limb	SNOMED	45557030	192560	hematopoietic	comorbidity
192560	'93196000'	Malignant lymphoma of lymph nodes of inguinal region AND/OR lower limb	SNOMED	45537861	192560	hematopoietic	comorbidity
192560	'93196000'	Malignant lymphoma of lymph nodes of inguinal region AND/OR lower limb	SNOMED	45595706	192560	hematopoietic	comorbidity
439293	'188516007'	Burkitt's lymphoma of spleen	SNOMED	45537860	439293	hematopoietic	comorbidity
4002356	'109968002'	Diffuse non-Hodgkin's lymphoma, small cell	SNOMED	45600547	4002356	hematopoietic	comorbidity
4002356	'109968002'	Diffuse non-Hodgkin's lymphoma, small cell	SNOMED	1567652	4002356	hematopoietic	comorbidity
315481	'188517003'	Burkitt's lymphoma of lymph nodes of multiple sites	SNOMED	45561854	315481	hematopoietic	comorbidity
435753	'93193008'	Malignant lymphoma of intrathoracic lymph nodes	SNOMED	45571558	435753	hematopoietic	comorbidity
435753	'93193008'	Malignant lymphoma of intrathoracic lymph nodes	SNOMED	45600548	435753	hematopoietic	comorbidity
435753	'93193008'	Malignant lymphoma of intrathoracic lymph nodes	SNOMED	45552303	435753	hematopoietic	comorbidity
435753	'93193008'	Malignant lymphoma of intrathoracic lymph nodes	SNOMED	45537858	435753	hematopoietic	comorbidity
435753	'93193008'	Malignant lymphoma of intrathoracic lymph nodes	SNOMED	45590946	435753	hematopoietic	comorbidity
435753	'93193008'	Malignant lymphoma of intrathoracic lymph nodes	SNOMED	45595705	435753	hematopoietic	comorbidity
435758	'92516002'	Burkitt's tumor of extranodal AND/OR solid organ site	SNOMED	45605310	435758	hematopoietic	comorbidity
437504	'92512000'	Burkitt's tumor of lymph nodes of head, face AND/OR neck	SNOMED	45600550	437504	hematopoietic	comorbidity
441521	'93194002'	Malignant lymphoma of lymph nodes of axilla AND/OR upper limb	SNOMED	45542648	441521	hematopoietic	comorbidity
441521	'93194002'	Malignant lymphoma of lymph nodes of axilla AND/OR upper limb	SNOMED	45552304	441521	hematopoietic	comorbidity
441521	'93194002'	Malignant lymphoma of lymph nodes of axilla AND/OR upper limb	SNOMED	45590942	441521	hematopoietic	comorbidity
441521	'93194002'	Malignant lymphoma of lymph nodes of axilla AND/OR upper limb	SNOMED	45561853	441521	hematopoietic	comorbidity
441521	'93194002'	Malignant lymphoma of lymph nodes of axilla AND/OR upper limb	SNOMED	45590947	441521	hematopoietic	comorbidity
441521	'93194002'	Malignant lymphoma of lymph nodes of axilla AND/OR upper limb	SNOMED	45605305	441521	hematopoietic	comorbidity
440058	'93199007'	Malignant lymphoma of extranodal AND/OR solid organ site	SNOMED	45557027	440058	hematopoietic	comorbidity
440058	'93199007'	Malignant lymphoma of extranodal AND/OR solid organ site	SNOMED	45590944	440058	hematopoietic	comorbidity
440058	'93199007'	Malignant lymphoma of extranodal AND/OR solid organ site	SNOMED	45537859	440058	hematopoietic	comorbidity
440058	'93199007'	Malignant lymphoma of extranodal AND/OR solid organ site	SNOMED	45590948	440058	hematopoietic	comorbidity
440058	'93199007'	Malignant lymphoma of extranodal AND/OR solid organ site	SNOMED	45532952	440058	hematopoietic	comorbidity
440058	'93199007'	Malignant lymphoma of extranodal AND/OR solid organ site	SNOMED	45590943	440058	hematopoietic	comorbidity
438698	'93195001'	Malignant lymphoma of lymph nodes of head, face AND/OR neck	SNOMED	45557028	438698	hematopoietic	comorbidity
438698	'93195001'	Malignant lymphoma of lymph nodes of head, face AND/OR neck	SNOMED	45605311	438698	hematopoietic	comorbidity
438698	'93195001'	Malignant lymphoma of lymph nodes of head, face AND/OR neck	SNOMED	45561850	438698	hematopoietic	comorbidity
438698	'93195001'	Malignant lymphoma of lymph nodes of head, face AND/OR neck	SNOMED	45566637	438698	hematopoietic	comorbidity
438698	'93195001'	Malignant lymphoma of lymph nodes of head, face AND/OR neck	SNOMED	45586039	438698	hematopoietic	comorbidity
438698	'93195001'	Malignant lymphoma of lymph nodes of head, face AND/OR neck	SNOMED	45561852	438698	hematopoietic	comorbidity
4003830	'109962001'	Diffuse non-Hodgkin's lymphoma	SNOMED	1567657	4003830	hematopoietic	comorbidity
4003830	'109962001'	Diffuse non-Hodgkin's lymphoma	SNOMED	45586047	4003830	hematopoietic	comorbidity
4003830	'109962001'	Diffuse non-Hodgkin's lymphoma	SNOMED	45571557	4003830	hematopoietic	comorbidity
4003830	'109962001'	Diffuse non-Hodgkin's lymphoma	SNOMED	45566636	4003830	hematopoietic	comorbidity
4003830	'109962001'	Diffuse non-Hodgkin's lymphoma	SNOMED	45605311	4003830	hematopoietic	comorbidity
4003830	'109962001'	Diffuse non-Hodgkin's lymphoma	SNOMED	45581241	4003830	hematopoietic	comorbidity
4003830	'109962001'	Diffuse non-Hodgkin's lymphoma	SNOMED	45600552	4003830	hematopoietic	comorbidity
4003830	'109962001'	Diffuse non-Hodgkin's lymphoma	SNOMED	45571558	4003830	hematopoietic	comorbidity
4003830	'109962001'	Diffuse non-Hodgkin's lymphoma	SNOMED	45590948	4003830	hematopoietic	comorbidity
4003830	'109962001'	Diffuse non-Hodgkin's lymphoma	SNOMED	45552304	4003830	hematopoietic	comorbidity
4003830	'109962001'	Diffuse non-Hodgkin's lymphoma	SNOMED	1567658	4003830	hematopoietic	comorbidity
4003830	'109962001'	Diffuse non-Hodgkin's lymphoma	SNOMED	45537862	4003830	hematopoietic	comorbidity
4003830	'109962001'	Diffuse non-Hodgkin's lymphoma	SNOMED	45532951	4003830	hematopoietic	comorbidity
4003830	'109962001'	Diffuse non-Hodgkin's lymphoma	SNOMED	45532952	4003830	hematopoietic	comorbidity
4003830	'109962001'	Diffuse non-Hodgkin's lymphoma	SNOMED	45590947	4003830	hematopoietic	comorbidity
4003830	'109962001'	Diffuse non-Hodgkin's lymphoma	SNOMED	45557030	4003830	hematopoietic	comorbidity
4003830	'109962001'	Diffuse non-Hodgkin's lymphoma	SNOMED	45566637	4003830	hematopoietic	comorbidity
4003830	'109962001'	Diffuse non-Hodgkin's lymphoma	SNOMED	45561856	4003830	hematopoietic	comorbidity
4003830	'109962001'	Diffuse non-Hodgkin's lymphoma	SNOMED	45561855	4003830	hematopoietic	comorbidity
4003830	'109962001'	Diffuse non-Hodgkin's lymphoma	SNOMED	45537861	4003830	hematopoietic	comorbidity
4003830	'109962001'	Diffuse non-Hodgkin's lymphoma	SNOMED	45557031	4003830	hematopoietic	comorbidity
4003830	'109962001'	Diffuse non-Hodgkin's lymphoma	SNOMED	45590946	4003830	hematopoietic	comorbidity
4001328	'109965004'	Diffuse non-Hodgkin's lymphoma, lymphoblastic	SNOMED	45557029	4001328	hematopoietic	comorbidity
4001328	'109965004'	Diffuse non-Hodgkin's lymphoma, lymphoblastic	SNOMED	45586045	4001328	hematopoietic	comorbidity
4001328	'109965004'	Diffuse non-Hodgkin's lymphoma, lymphoblastic	SNOMED	45552303	4001328	hematopoietic	comorbidity
4001328	'109965004'	Diffuse non-Hodgkin's lymphoma, lymphoblastic	SNOMED	45557028	4001328	hematopoietic	comorbidity
4001328	'109965004'	Diffuse non-Hodgkin's lymphoma, lymphoblastic	SNOMED	45542648	4001328	hematopoietic	comorbidity
4001328	'109965004'	Diffuse non-Hodgkin's lymphoma, lymphoblastic	SNOMED	45595707	4001328	hematopoietic	comorbidity
4001328	'109965004'	Diffuse non-Hodgkin's lymphoma, lymphoblastic	SNOMED	45586046	4001328	hematopoietic	comorbidity
4001328	'109965004'	Diffuse non-Hodgkin's lymphoma, lymphoblastic	SNOMED	45571556	4001328	hematopoietic	comorbidity
4001328	'109965004'	Diffuse non-Hodgkin's lymphoma, lymphoblastic	SNOMED	45595706	4001328	hematopoietic	comorbidity
4097560	'188512009'	Burkitt's lymphoma of intra-abdominal lymph nodes	SNOMED	45576358	4097560	hematopoietic	comorbidity
4041800	'118617000'	Burkitt's lymphoma	SNOMED	1567656	4041800	hematopoietic	comorbidity
4041800	'118617000'	Burkitt's lymphoma	SNOMED	45566635	4041800	hematopoietic	comorbidity
4097561	'188513004'	Burkitt's lymphoma of lymph nodes of axilla and upper limb	SNOMED	45605309	4097561	hematopoietic	comorbidity
4091768	'188511002'	Burkitt's lymphoma of intrathoracic lymph nodes	SNOMED	45605308	4091768	hematopoietic	comorbidity
4300704	'404148006'	Diffuse large B-cell lymphoma	SNOMED	45557027	4300704	hematopoietic	comorbidity
4300704	'404148006'	Diffuse large B-cell lymphoma	SNOMED	45542647	4300704	hematopoietic	comorbidity
4300704	'404148006'	Diffuse large B-cell lymphoma	SNOMED	45561851	4300704	hematopoietic	comorbidity
4300704	'404148006'	Diffuse large B-cell lymphoma	SNOMED	45571554	4300704	hematopoietic	comorbidity
4300704	'404148006'	Diffuse large B-cell lymphoma	SNOMED	45586043	4300704	hematopoietic	comorbidity
4300704	'404148006'	Diffuse large B-cell lymphoma	SNOMED	45581240	4300704	hematopoietic	comorbidity
4300704	'404148006'	Diffuse large B-cell lymphoma	SNOMED	45561852	4300704	hematopoietic	comorbidity
4300704	'404148006'	Diffuse large B-cell lymphoma	SNOMED	1567654	4300704	hematopoietic	comorbidity
4300704	'404148006'	Diffuse large B-cell lymphoma	SNOMED	45595705	4300704	hematopoietic	comorbidity
4300704	'404148006'	Diffuse large B-cell lymphoma	SNOMED	45561853	4300704	hematopoietic	comorbidity
45537858	'C83.02'	Small cell B-cell lymphoma, intrathoracic lymph nodes	ICD10CM			hematopoietic	comorbidity
45532951	'C83.80'	Other non-follicular lymphoma, unspecified site	ICD10CM			hematopoietic	comorbidity
45532952	'C83.89'	Other non-follicular lymphoma, extranodal and solid organ sites	ICD10CM			hematopoietic	comorbidity
45537859	'C83.09'	Small cell B-cell lymphoma, extranodal and solid organ sites	ICD10CM			hematopoietic	comorbidity
45537860	'C83.77'	Burkitt lymphoma, spleen	ICD10CM			hematopoietic	comorbidity
45537861	'C83.95'	Non-follicular (diffuse) lymphoma, unspecified, lymph nodes of inguinal region and lower limb	ICD10CM			hematopoietic	comorbidity
45537862	'C83.97'	Non-follicular (diffuse) lymphoma, unspecified, spleen	ICD10CM			hematopoietic	comorbidity
45552304	'C83.84'	Other non-follicular lymphoma, lymph nodes of axilla and upper limb	ICD10CM			hematopoietic	comorbidity
45542647	'C83.33'	Diffuse large B-cell lymphoma, intra-abdominal lymph nodes	ICD10CM			hematopoietic	comorbidity
45552303	'C83.52'	Lymphoblastic (diffuse) lymphoma, intrathoracic lymph nodes	ICD10CM			hematopoietic	comorbidity
45542648	'C83.54'	Lymphoblastic (diffuse) lymphoma, lymph nodes of axilla and upper limb	ICD10CM			hematopoietic	comorbidity
45547539	'C83.16'	Mantle cell lymphoma, intrapelvic lymph nodes	ICD10CM			hematopoietic	comorbidity
45547540	'C83.36'	Diffuse large B-cell lymphoma, intrapelvic lymph nodes	ICD10CM			hematopoietic	comorbidity
45547541	'C83.76'	Burkitt lymphoma, intrapelvic lymph nodes	ICD10CM			hematopoietic	comorbidity
45561850	'C83.01'	Small cell B-cell lymphoma, lymph nodes of head, face, and neck	ICD10CM			hematopoietic	comorbidity
45561851	'C83.30'	Diffuse large B-cell lymphoma, unspecified site	ICD10CM			hematopoietic	comorbidity
45561852	'C83.31'	Diffuse large B-cell lymphoma, lymph nodes of head, face, and neck	ICD10CM			hematopoietic	comorbidity
45561853	'C83.34'	Diffuse large B-cell lymphoma, lymph nodes of axilla and upper limb	ICD10CM			hematopoietic	comorbidity
45561854	'C83.78'	Burkitt lymphoma, lymph nodes of multiple sites	ICD10CM			hematopoietic	comorbidity
45561855	'C83.83'	Other non-follicular lymphoma, intra-abdominal lymph nodes	ICD10CM			hematopoietic	comorbidity
45561856	'C83.98'	Non-follicular (diffuse) lymphoma, unspecified, lymph nodes of multiple sites	ICD10CM			hematopoietic	comorbidity
45566634	'C83.07'	Small cell B-cell lymphoma, spleen	ICD10CM			hematopoietic	comorbidity
45566635	'C83.70'	Burkitt lymphoma, unspecified site	ICD10CM			hematopoietic	comorbidity
45566636	'C83.88'	Other non-follicular lymphoma, lymph nodes of multiple sites	ICD10CM			hematopoietic	comorbidity
45566637	'C83.91'	Non-follicular (diffuse) lymphoma, unspecified, lymph nodes of head, face, and neck	ICD10CM			hematopoietic	comorbidity
45557027	'C83.39'	Diffuse large B-cell lymphoma, extranodal and solid organ sites	ICD10CM			hematopoietic	comorbidity
45557028	'C83.51'	Lymphoblastic (diffuse) lymphoma, lymph nodes of head, face, and neck	ICD10CM			hematopoietic	comorbidity
45557029	'C83.57'	Lymphoblastic (diffuse) lymphoma, spleen	ICD10CM			hematopoietic	comorbidity
45557030	'C83.85'	Other non-follicular lymphoma, lymph nodes of inguinal region and lower limb	ICD10CM			hematopoietic	comorbidity
45557031	'C83.86'	Other non-follicular lymphoma, intrapelvic lymph nodes	ICD10CM			hematopoietic	comorbidity
45595705	'C83.32'	Diffuse large B-cell lymphoma, intrathoracic lymph nodes	ICD10CM			hematopoietic	comorbidity
45595706	'C83.55'	Lymphoblastic (diffuse) lymphoma, lymph nodes of inguinal region and lower limb	ICD10CM			hematopoietic	comorbidity
45595707	'C83.58'	Lymphoblastic (diffuse) lymphoma, lymph nodes of multiple sites	ICD10CM			hematopoietic	comorbidity
45595704	'C83.18'	Mantle cell lymphoma, lymph nodes of multiple sites	ICD10CM			hematopoietic	comorbidity
45590940	'C83.05'	Small cell B-cell lymphoma, lymph nodes of inguinal region and lower limb	ICD10CM			hematopoietic	comorbidity
45586039	'C83.11'	Mantle cell lymphoma, lymph nodes of head, face, and neck	ICD10CM			hematopoietic	comorbidity
45586040	'C83.13'	Mantle cell lymphoma, intra-abdominal lymph nodes	ICD10CM			hematopoietic	comorbidity
45586041	'C83.15'	Mantle cell lymphoma, lymph nodes of inguinal region and lower limb	ICD10CM			hematopoietic	comorbidity
45586042	'C83.17'	Mantle cell lymphoma, spleen	ICD10CM			hematopoietic	comorbidity
45586043	'C83.37'	Diffuse large B-cell lymphoma, spleen	ICD10CM			hematopoietic	comorbidity
45586045	'C83.50'	Lymphoblastic (diffuse) lymphoma, unspecified site	ICD10CM			hematopoietic	comorbidity
45586046	'C83.53'	Lymphoblastic (diffuse) lymphoma, intra-abdominal lymph nodes	ICD10CM			hematopoietic	comorbidity
45586047	'C83.87'	Other non-follicular lymphoma, spleen	ICD10CM			hematopoietic	comorbidity
45590941	'C83.08'	Small cell B-cell lymphoma, lymph nodes of multiple sites	ICD10CM			hematopoietic	comorbidity
45590942	'C83.14'	Mantle cell lymphoma, lymph nodes of axilla and upper limb	ICD10CM			hematopoietic	comorbidity
45590943	'C83.19'	Mantle cell lymphoma, extranodal and solid organ sites	ICD10CM			hematopoietic	comorbidity
45590944	'C83.59'	Lymphoblastic (diffuse) lymphoma, extranodal and solid organ sites	ICD10CM			hematopoietic	comorbidity
45590946	'C83.82'	Other non-follicular lymphoma, intrathoracic lymph nodes	ICD10CM			hematopoietic	comorbidity
45590947	'C83.94'	Non-follicular (diffuse) lymphoma, unspecified, lymph nodes of axilla and upper limb	ICD10CM			hematopoietic	comorbidity
45590948	'C83.99'	Non-follicular (diffuse) lymphoma, unspecified, extranodal and solid organ sites	ICD10CM			hematopoietic	comorbidity
45600547	'C83.00'	Small cell B-cell lymphoma, unspecified site	ICD10CM			hematopoietic	comorbidity
45605304	'C83.03'	Small cell B-cell lymphoma, intra-abdominal lymph nodes	ICD10CM			hematopoietic	comorbidity
45600548	'C83.12'	Mantle cell lymphoma, intrathoracic lymph nodes	ICD10CM			hematopoietic	comorbidity
45600550	'C83.71'	Burkitt lymphoma, lymph nodes of head, face, and neck	ICD10CM			hematopoietic	comorbidity
45600551	'C83.75'	Burkitt lymphoma, lymph nodes of inguinal region and lower limb	ICD10CM			hematopoietic	comorbidity
45600552	'C83.96'	Non-follicular (diffuse) lymphoma, unspecified, intrapelvic lymph nodes	ICD10CM			hematopoietic	comorbidity
45605305	'C83.04'	Small cell B-cell lymphoma, lymph nodes of axilla and upper limb	ICD10CM			hematopoietic	comorbidity
45605306	'C83.06'	Small cell B-cell lymphoma, intrapelvic lymph nodes	ICD10CM			hematopoietic	comorbidity
45605308	'C83.72'	Burkitt lymphoma, intrathoracic lymph nodes	ICD10CM			hematopoietic	comorbidity
45605309	'C83.74'	Burkitt lymphoma, lymph nodes of axilla and upper limb	ICD10CM			hematopoietic	comorbidity
45605310	'C83.79'	Burkitt lymphoma, extranodal and solid organ sites	ICD10CM			hematopoietic	comorbidity
45605311	'C83.81'	Other non-follicular lymphoma, lymph nodes of head, face, and neck	ICD10CM			hematopoietic	comorbidity
45571554	'C83.38'	Diffuse large B-cell lymphoma, lymph nodes of multiple sites	ICD10CM			hematopoietic	comorbidity
45576357	'C83.10'	Mantle cell lymphoma, unspecified site	ICD10CM			hematopoietic	comorbidity
45576358	'C83.73'	Burkitt lymphoma, intra-abdominal lymph nodes	ICD10CM			hematopoietic	comorbidity
45571556	'C83.56'	Lymphoblastic (diffuse) lymphoma, intrapelvic lymph nodes	ICD10CM			hematopoietic	comorbidity
45571557	'C83.90'	Non-follicular (diffuse) lymphoma, unspecified, unspecified site	ICD10CM			hematopoietic	comorbidity
45571558	'C83.92'	Non-follicular (diffuse) lymphoma, unspecified, intrathoracic lymph nodes	ICD10CM			hematopoietic	comorbidity
35206351	'C83.26'	Mixed small and large cell (diffuse) non-Hodgkin's lymphoma, intrapelvic lymph nodes	ICD10CM			hematopoietic	comorbidity
45581240	'C83.35'	Diffuse large B-cell lymphoma, lymph nodes of inguinal region and lower limb	ICD10CM			hematopoietic	comorbidity
45581241	'C83.93'	Non-follicular (diffuse) lymphoma, unspecified, intra-abdominal lymph nodes	ICD10CM			hematopoietic	comorbidity
35206352	'C83.27'	Mixed small and large cell (diffuse) non-Hodgkin's lymphoma, spleen	ICD10CM			hematopoietic	comorbidity
35206353	'C83.28'	Mixed small and large cell (diffuse) non-Hodgkin's lymphoma, lymph nodes of multiple sites	ICD10CM			hematopoietic	comorbidity
35206354	'C83.29'	Mixed small and large cell (diffuse) non-Hodgkin's lymphoma, extranodal and solid organ sites	ICD10CM			hematopoietic	comorbidity
35206355	'C83.40'	Immunoblastic (diffuse) non-Hodgkin's lymphoma, unspecified site	ICD10CM			hematopoietic	comorbidity
35206356	'C83.41'	Immunoblastic (diffuse) non-Hodgkin's lymphoma, lymph nodes of head, face, and neck	ICD10CM			hematopoietic	comorbidity
35206357	'C83.42'	Immunoblastic (diffuse) non-Hodgkin's lymphoma, intrathoracic lymph nodes	ICD10CM			hematopoietic	comorbidity
35206358	'C83.43'	Immunoblastic (diffuse) non-Hodgkin's lymphoma, intra-abdominal lymph nodes	ICD10CM			hematopoietic	comorbidity
35206359	'C83.44'	Immunoblastic (diffuse) non-Hodgkin's lymphoma, lymph nodes of axilla and upper limb	ICD10CM			hematopoietic	comorbidity
35206360	'C83.45'	Immunoblastic (diffuse) non-Hodgkin's lymphoma, lymph nodes of inguinal region and lower limb	ICD10CM			hematopoietic	comorbidity
35206361	'C83.46'	Immunoblastic (diffuse) non-Hodgkin's lymphoma, intrapelvic lymph nodes	ICD10CM			hematopoietic	comorbidity
35206362	'C83.47'	Immunoblastic (diffuse) non-Hodgkin's lymphoma, spleen	ICD10CM			hematopoietic	comorbidity
35206363	'C83.48'	Immunoblastic (diffuse) non-Hodgkin's lymphoma, lymph nodes of multiple sites	ICD10CM			hematopoietic	comorbidity
35206364	'C83.49'	Immunoblastic (diffuse) non-Hodgkin's lymphoma, extranodal and solid organ sites	ICD10CM			hematopoietic	comorbidity
35206365	'C83.60'	Undifferentiated (diffuse) non-Hodgkin's lymphoma, unspecified site	ICD10CM			hematopoietic	comorbidity
35206366	'C83.61'	Undifferentiated (diffuse) non-Hodgkin's lymphoma, lymph nodes of head, face, and neck	ICD10CM			hematopoietic	comorbidity
35206367	'C83.62'	Undifferentiated (diffuse) non-Hodgkin's lymphoma, intrathoracic lymph nodes	ICD10CM			hematopoietic	comorbidity
35206368	'C83.63'	Undifferentiated (diffuse) non-Hodgkin's lymphoma, intra-abdominal lymph nodes	ICD10CM			hematopoietic	comorbidity
35206369	'C83.64'	Undifferentiated (diffuse) non-Hodgkin's lymphoma, lymph nodes of axilla and upper limb	ICD10CM			hematopoietic	comorbidity
35206370	'C83.65'	Undifferentiated (diffuse) non-Hodgkin's lymphoma, lymph nodes of inguinal region and lower limb	ICD10CM			hematopoietic	comorbidity
35206371	'C83.66'	Undifferentiated (diffuse) non-Hodgkin's lymphoma, intrapelvic lymph nodes	ICD10CM			hematopoietic	comorbidity
35206372	'C83.67'	Undifferentiated (diffuse) non-Hodgkin's lymphoma, spleen	ICD10CM			hematopoietic	comorbidity
35206373	'C83.68'	Undifferentiated (diffuse) non-Hodgkin's lymphoma, lymph nodes of multiple sites	ICD10CM			hematopoietic	comorbidity
35206374	'C83.69'	Undifferentiated (diffuse) non-Hodgkin's lymphoma, extranodal and solid organ sites	ICD10CM			hematopoietic	comorbidity
1567652	'C83.0'	Small cell B-cell lymphoma	ICD10CM			hematopoietic	comorbidity
35206345	'C83.20'	Mixed small and large cell (diffuse) non-Hodgkin's lymphoma, unspecified site	ICD10CM			hematopoietic	comorbidity
35206346	'C83.21'	Mixed small and large cell (diffuse) non-Hodgkin's lymphoma, lymph nodes of head, face, and neck	ICD10CM			hematopoietic	comorbidity
35206347	'C83.22'	Mixed small and large cell (diffuse) non-Hodgkin's lymphoma, intrathoracic lymph nodes	ICD10CM			hematopoietic	comorbidity
35206348	'C83.23'	Mixed small and large cell (diffuse) non-Hodgkin's lymphoma, intra-abdominal lymph nodes	ICD10CM			hematopoietic	comorbidity
35206349	'C83.24'	Mixed small and large cell (diffuse) non-Hodgkin's lymphoma, lymph nodes of axilla and upper limb	ICD10CM			hematopoietic	comorbidity
35206350	'C83.25'	Mixed small and large cell (diffuse) non-Hodgkin's lymphoma, lymph nodes of inguinal region and lower limb	ICD10CM			hematopoietic	comorbidity
1567653	'C83.1'	Mantle cell lymphoma	ICD10CM			hematopoietic	comorbidity
1567654	'C83.3'	Diffuse large B-cell lymphoma	ICD10CM			hematopoietic	comorbidity
1567655	'C83.5'	Lymphoblastic (diffuse) lymphoma	ICD10CM			hematopoietic	comorbidity
1567656	'C83.7'	Burkitt lymphoma	ICD10CM			hematopoietic	comorbidity
1567657	'C83.8'	Other non-follicular lymphoma	ICD10CM			hematopoietic	comorbidity
1567658	'C83.9'	Non-follicular (diffuse) lymphoma, unspecified	ICD10CM			hematopoietic	comorbidity
201813	'94707004'	Mycosis fungoides of intra-abdominal lymph nodes	SNOMED	45547542	201813	hematopoietic	comorbidity
40488896	'448212009'	Anaplastic large cell lymphoma, ALK negative	SNOMED	1567664	40488896	hematopoietic	comorbidity
40488896	'448212009'	Anaplastic large cell lymphoma, ALK negative	SNOMED	45586052	40488896	hematopoietic	comorbidity
40488896	'448212009'	Anaplastic large cell lymphoma, ALK negative	SNOMED	45605320	40488896	hematopoietic	comorbidity
40488896	'448212009'	Anaplastic large cell lymphoma, ALK negative	SNOMED	45537866	40488896	hematopoietic	comorbidity
40488896	'448212009'	Anaplastic large cell lymphoma, ALK negative	SNOMED	45576362	40488896	hematopoietic	comorbidity
40488896	'448212009'	Anaplastic large cell lymphoma, ALK negative	SNOMED	45571563	40488896	hematopoietic	comorbidity
40488896	'448212009'	Anaplastic large cell lymphoma, ALK negative	SNOMED	45595710	40488896	hematopoietic	comorbidity
40488896	'448212009'	Anaplastic large cell lymphoma, ALK negative	SNOMED	45605321	40488896	hematopoietic	comorbidity
40488896	'448212009'	Anaplastic large cell lymphoma, ALK negative	SNOMED	45586053	40488896	hematopoietic	comorbidity
40488896	'448212009'	Anaplastic large cell lymphoma, ALK negative	SNOMED	45547544	40488896	hematopoietic	comorbidity
40488896	'448212009'	Anaplastic large cell lymphoma, ALK negative	SNOMED	45547545	40488896	hematopoietic	comorbidity
132841	'93197009'	Malignant lymphoma of lymph nodes of multiple sites	SNOMED	45537865	132841	hematopoietic	comorbidity
132841	'93197009'	Malignant lymphoma of lymph nodes of multiple sites	SNOMED	45552307	132841	hematopoietic	comorbidity
132841	'93197009'	Malignant lymphoma of lymph nodes of multiple sites	SNOMED	45605317	132841	hematopoietic	comorbidity
132841	'93197009'	Malignant lymphoma of lymph nodes of multiple sites	SNOMED	45595710	132841	hematopoietic	comorbidity
132841	'93197009'	Malignant lymphoma of lymph nodes of multiple sites	SNOMED	45571564	132841	hematopoietic	comorbidity
132841	'93197009'	Malignant lymphoma of lymph nodes of multiple sites	SNOMED	45581246	132841	hematopoietic	comorbidity
135759	'95264000'	S√©zary's disease of extranodal AND/OR solid organ site	SNOMED	45557033	135759	hematopoietic	comorbidity
135764	'188627002'	Mycosis fungoides of lymph nodes of multiple sites	SNOMED	45586048	135764	hematopoietic	comorbidity
135765	'95260009'	S√©zary's disease of lymph nodes of head, face AND/OR neck	SNOMED	45576360	135765	hematopoietic	comorbidity
200343	'93198004'	Malignant lymphoma of spleen	SNOMED	45605324	200343	hematopoietic	comorbidity
200343	'93198004'	Malignant lymphoma of spleen	SNOMED	45605325	200343	hematopoietic	comorbidity
200343	'93198004'	Malignant lymphoma of spleen	SNOMED	45581245	200343	hematopoietic	comorbidity
200343	'93198004'	Malignant lymphoma of spleen	SNOMED	45605316	200343	hematopoietic	comorbidity
200343	'93198004'	Malignant lymphoma of spleen	SNOMED	45605319	200343	hematopoietic	comorbidity
200343	'93198004'	Malignant lymphoma of spleen	SNOMED	45605321	200343	hematopoietic	comorbidity
200349	'93191005'	Malignant lymphoma of intra-abdominal lymph nodes	SNOMED	45537866	200349	hematopoietic	comorbidity
200349	'93191005'	Malignant lymphoma of intra-abdominal lymph nodes	SNOMED	45586050	200349	hematopoietic	comorbidity
200349	'93191005'	Malignant lymphoma of intra-abdominal lymph nodes	SNOMED	45566639	200349	hematopoietic	comorbidity
200349	'93191005'	Malignant lymphoma of intra-abdominal lymph nodes	SNOMED	45552306	200349	hematopoietic	comorbidity
200349	'93191005'	Malignant lymphoma of intra-abdominal lymph nodes	SNOMED	45561862	200349	hematopoietic	comorbidity
200349	'93191005'	Malignant lymphoma of intra-abdominal lymph nodes	SNOMED	45605322	200349	hematopoietic	comorbidity
195760	'95263006'	S√©zary's disease of spleen	SNOMED	45605315	195760	hematopoietic	comorbidity
134879	'94709001'	Mycosis fungoides of intrathoracic lymph nodes	SNOMED	45590949	134879	hematopoietic	comorbidity
135204	'94715001'	Mycosis fungoides of extranodal AND/OR solid organ site	SNOMED	45600554	135204	hematopoietic	comorbidity
194593	'94712003'	Mycosis fungoides of lymph nodes of inguinal region AND/OR lower limb	SNOMED	45552305	194593	hematopoietic	comorbidity
140664	'188637007'	S√©zary's disease of lymph nodes of multiple sites	SNOMED	45547543	140664	hematopoietic	comorbidity
195195	'93192003'	Malignant lymphoma of intrapelvic lymph nodes	SNOMED	45532954	195195	hematopoietic	comorbidity
195195	'93192003'	Malignant lymphoma of intrapelvic lymph nodes	SNOMED	45542654	195195	hematopoietic	comorbidity
195195	'93192003'	Malignant lymphoma of intrapelvic lymph nodes	SNOMED	45576362	195195	hematopoietic	comorbidity
195195	'93192003'	Malignant lymphoma of intrapelvic lymph nodes	SNOMED	45542657	195195	hematopoietic	comorbidity
195195	'93192003'	Malignant lymphoma of intrapelvic lymph nodes	SNOMED	45566640	195195	hematopoietic	comorbidity
195195	'93192003'	Malignant lymphoma of intrapelvic lymph nodes	SNOMED	45561859	195195	hematopoietic	comorbidity
192560	'93196000'	Malignant lymphoma of lymph nodes of inguinal region AND/OR lower limb	SNOMED	45586052	192560	hematopoietic	comorbidity
192560	'93196000'	Malignant lymphoma of lymph nodes of inguinal region AND/OR lower limb	SNOMED	45595712	192560	hematopoietic	comorbidity
192560	'93196000'	Malignant lymphoma of lymph nodes of inguinal region AND/OR lower limb	SNOMED	45537867	192560	hematopoietic	comorbidity
192560	'93196000'	Malignant lymphoma of lymph nodes of inguinal region AND/OR lower limb	SNOMED	45542656	192560	hematopoietic	comorbidity
192560	'93196000'	Malignant lymphoma of lymph nodes of inguinal region AND/OR lower limb	SNOMED	45576361	192560	hematopoietic	comorbidity
192560	'93196000'	Malignant lymphoma of lymph nodes of inguinal region AND/OR lower limb	SNOMED	45566638	192560	hematopoietic	comorbidity
441521	'93194002'	Malignant lymphoma of lymph nodes of axilla AND/OR upper limb	SNOMED	45532955	441521	hematopoietic	comorbidity
138377	'94711005'	Mycosis fungoides of lymph nodes of head, face AND/OR neck	SNOMED	45542650	138377	hematopoietic	comorbidity
138378	'188633006'	S√©zary's disease of lymph nodes of axilla AND/OR upper limb	SNOMED	45605314	138378	hematopoietic	comorbidity
435753	'93193008'	Malignant lymphoma of intrathoracic lymph nodes	SNOMED	45600557	435753	hematopoietic	comorbidity
435753	'93193008'	Malignant lymphoma of intrathoracic lymph nodes	SNOMED	45571563	435753	hematopoietic	comorbidity
435753	'93193008'	Malignant lymphoma of intrathoracic lymph nodes	SNOMED	45595709	435753	hematopoietic	comorbidity
435753	'93193008'	Malignant lymphoma of intrathoracic lymph nodes	SNOMED	45547546	435753	hematopoietic	comorbidity
435753	'93193008'	Malignant lymphoma of intrathoracic lymph nodes	SNOMED	45586055	435753	hematopoietic	comorbidity
435753	'93193008'	Malignant lymphoma of intrathoracic lymph nodes	SNOMED	45571561	435753	hematopoietic	comorbidity
439265	'188631008'	S√©zary's disease of intrathoracic lymph nodes	SNOMED	45557032	439265	hematopoietic	comorbidity
439266	'188634000'	S√©zary's disease of lymph nodes of inguinal region and lower limb	SNOMED	45537863	439266	hematopoietic	comorbidity
439267	'188632001'	S√©zary's disease of intra-abdominal lymph nodes	SNOMED	45581243	439267	hematopoietic	comorbidity
439270	'188635004'	S√©zary's disease of intrapelvic lymph nodes	SNOMED	45581244	439270	hematopoietic	comorbidity
141524	'94710006'	Mycosis fungoides of lymph nodes of axilla AND/OR upper limb	SNOMED	45600553	141524	hematopoietic	comorbidity
434881	'109977009'	Peripheral T-cell lymphoma	SNOMED	1567662	434881	hematopoietic	comorbidity
434881	'109977009'	Peripheral T-cell lymphoma	SNOMED	45542652	434881	hematopoietic	comorbidity
434881	'109977009'	Peripheral T-cell lymphoma	SNOMED	45542654	434881	hematopoietic	comorbidity
434881	'109977009'	Peripheral T-cell lymphoma	SNOMED	45586050	434881	hematopoietic	comorbidity
434881	'109977009'	Peripheral T-cell lymphoma	SNOMED	45542655	434881	hematopoietic	comorbidity
434881	'109977009'	Peripheral T-cell lymphoma	SNOMED	45605317	434881	hematopoietic	comorbidity
434881	'109977009'	Peripheral T-cell lymphoma	SNOMED	45605316	434881	hematopoietic	comorbidity
434881	'109977009'	Peripheral T-cell lymphoma	SNOMED	45566638	434881	hematopoietic	comorbidity
434881	'109977009'	Peripheral T-cell lymphoma	SNOMED	45542653	434881	hematopoietic	comorbidity
434881	'109977009'	Peripheral T-cell lymphoma	SNOMED	45571561	434881	hematopoietic	comorbidity
434881	'109977009'	Peripheral T-cell lymphoma	SNOMED	45600555	434881	hematopoietic	comorbidity
440058	'93199007'	Malignant lymphoma of extranodal AND/OR solid organ site	SNOMED	45542655	440058	hematopoietic	comorbidity
440058	'93199007'	Malignant lymphoma of extranodal AND/OR solid organ site	SNOMED	45600556	440058	hematopoietic	comorbidity
440058	'93199007'	Malignant lymphoma of extranodal AND/OR solid organ site	SNOMED	45561860	440058	hematopoietic	comorbidity
440058	'93199007'	Malignant lymphoma of extranodal AND/OR solid organ site	SNOMED	45561863	440058	hematopoietic	comorbidity
440058	'93199007'	Malignant lymphoma of extranodal AND/OR solid organ site	SNOMED	45586053	440058	hematopoietic	comorbidity
440058	'93199007'	Malignant lymphoma of extranodal AND/OR solid organ site	SNOMED	45571565	440058	hematopoietic	comorbidity
441521	'93194002'	Malignant lymphoma of lymph nodes of axilla AND/OR upper limb	SNOMED	45590953	441521	hematopoietic	comorbidity
441521	'93194002'	Malignant lymphoma of lymph nodes of axilla AND/OR upper limb	SNOMED	45605323	441521	hematopoietic	comorbidity
441521	'93194002'	Malignant lymphoma of lymph nodes of axilla AND/OR upper limb	SNOMED	45542653	441521	hematopoietic	comorbidity
441521	'93194002'	Malignant lymphoma of lymph nodes of axilla AND/OR upper limb	SNOMED	45547545	441521	hematopoietic	comorbidity
441521	'93194002'	Malignant lymphoma of lymph nodes of axilla AND/OR upper limb	SNOMED	45605318	441521	hematopoietic	comorbidity
438698	'93195001'	Malignant lymphoma of lymph nodes of head, face AND/OR neck	SNOMED	45586054	438698	hematopoietic	comorbidity
438698	'93195001'	Malignant lymphoma of lymph nodes of head, face AND/OR neck	SNOMED	45561861	438698	hematopoietic	comorbidity
438698	'93195001'	Malignant lymphoma of lymph nodes of head, face AND/OR neck	SNOMED	45605320	438698	hematopoietic	comorbidity
438698	'93195001'	Malignant lymphoma of lymph nodes of head, face AND/OR neck	SNOMED	45600555	438698	hematopoietic	comorbidity
438698	'93195001'	Malignant lymphoma of lymph nodes of head, face AND/OR neck	SNOMED	45600558	438698	hematopoietic	comorbidity
438698	'93195001'	Malignant lymphoma of lymph nodes of head, face AND/OR neck	SNOMED	45571562	438698	hematopoietic	comorbidity
442168	'94714002'	Mycosis fungoides of spleen	SNOMED	45581242	442168	hematopoietic	comorbidity
442169	'94708009'	Mycosis fungoides of intrapelvic lymph nodes	SNOMED	45571559	442169	hematopoietic	comorbidity
4041799	'118611004'	S√©zary's disease	SNOMED	1567661	4041799	hematopoietic	comorbidity
4041799	'118611004'	S√©zary's disease	SNOMED	45586049	4041799	hematopoietic	comorbidity
4082487	'277613000'	Cutaneous/peripheral T-cell lymphoma	SNOMED	1567665	4082487	hematopoietic	comorbidity
4040380	'118618005'	Mycosis fungoides	SNOMED	1567660	4040380	hematopoietic	comorbidity
4040380	'118618005'	Mycosis fungoides	SNOMED	45605313	4040380	hematopoietic	comorbidity
4082487	'277613000'	Cutaneous/peripheral T-cell lymphoma	SNOMED	45532955	4082487	hematopoietic	comorbidity
4082487	'277613000'	Cutaneous/peripheral T-cell lymphoma	SNOMED	45561860	4082487	hematopoietic	comorbidity
4082487	'277613000'	Cutaneous/peripheral T-cell lymphoma	SNOMED	45566639	4082487	hematopoietic	comorbidity
4082487	'277613000'	Cutaneous/peripheral T-cell lymphoma	SNOMED	45605324	4082487	hematopoietic	comorbidity
4082487	'277613000'	Cutaneous/peripheral T-cell lymphoma	SNOMED	45600558	4082487	hematopoietic	comorbidity
4082487	'277613000'	Cutaneous/peripheral T-cell lymphoma	SNOMED	45581246	4082487	hematopoietic	comorbidity
4082487	'277613000'	Cutaneous/peripheral T-cell lymphoma	SNOMED	45586055	4082487	hematopoietic	comorbidity
4082487	'277613000'	Cutaneous/peripheral T-cell lymphoma	SNOMED	45537867	4082487	hematopoietic	comorbidity
4082487	'277613000'	Cutaneous/peripheral T-cell lymphoma	SNOMED	45590951	4082487	hematopoietic	comorbidity
4082487	'277613000'	Cutaneous/peripheral T-cell lymphoma	SNOMED	45542657	4082487	hematopoietic	comorbidity
4299149	'404134006'	Anaplastic large T-cell systemic malignant lymphoma	SNOMED	1567663	4299149	hematopoietic	comorbidity
4225982	'421418009'	Mature T-cell AND/OR NK cell neoplasm	SNOMED	45595712	4225982	hematopoietic	comorbidity
4225982	'421418009'	Mature T-cell AND/OR NK cell neoplasm	SNOMED	45552307	4225982	hematopoietic	comorbidity
4225982	'421418009'	Mature T-cell AND/OR NK cell neoplasm	SNOMED	45586054	4225982	hematopoietic	comorbidity
4225982	'421418009'	Mature T-cell AND/OR NK cell neoplasm	SNOMED	45600557	4225982	hematopoietic	comorbidity
4225982	'421418009'	Mature T-cell AND/OR NK cell neoplasm	SNOMED	45605323	4225982	hematopoietic	comorbidity
4225982	'421418009'	Mature T-cell AND/OR NK cell neoplasm	SNOMED	45590952	4225982	hematopoietic	comorbidity
4225982	'421418009'	Mature T-cell AND/OR NK cell neoplasm	SNOMED	45532954	4225982	hematopoietic	comorbidity
4225982	'421418009'	Mature T-cell AND/OR NK cell neoplasm	SNOMED	45532953	4225982	hematopoietic	comorbidity
4225982	'421418009'	Mature T-cell AND/OR NK cell neoplasm	SNOMED	45561861	4225982	hematopoietic	comorbidity
4225982	'421418009'	Mature T-cell AND/OR NK cell neoplasm	SNOMED	45561863	4225982	hematopoietic	comorbidity
4225982	'421418009'	Mature T-cell AND/OR NK cell neoplasm	SNOMED	45605325	4225982	hematopoietic	comorbidity
4225982	'421418009'	Mature T-cell AND/OR NK cell neoplasm	SNOMED	45590953	4225982	hematopoietic	comorbidity
4225982	'421418009'	Mature T-cell AND/OR NK cell neoplasm	SNOMED	1567667	4225982	hematopoietic	comorbidity
4225982	'421418009'	Mature T-cell AND/OR NK cell neoplasm	SNOMED	1567666	4225982	hematopoietic	comorbidity
4225982	'421418009'	Mature T-cell AND/OR NK cell neoplasm	SNOMED	45571564	4225982	hematopoietic	comorbidity
4225982	'421418009'	Mature T-cell AND/OR NK cell neoplasm	SNOMED	45581245	4225982	hematopoietic	comorbidity
4225982	'421418009'	Mature T-cell AND/OR NK cell neoplasm	SNOMED	45571565	4225982	hematopoietic	comorbidity
4225982	'421418009'	Mature T-cell AND/OR NK cell neoplasm	SNOMED	45561862	4225982	hematopoietic	comorbidity
4225982	'421418009'	Mature T-cell AND/OR NK cell neoplasm	SNOMED	45547546	4225982	hematopoietic	comorbidity
4225982	'421418009'	Mature T-cell AND/OR NK cell neoplasm	SNOMED	45566640	4225982	hematopoietic	comorbidity
4225982	'421418009'	Mature T-cell AND/OR NK cell neoplasm	SNOMED	45542656	4225982	hematopoietic	comorbidity
4225982	'421418009'	Mature T-cell AND/OR NK cell neoplasm	SNOMED	45605322	4225982	hematopoietic	comorbidity
4299149	'404134006'	Anaplastic large T-cell systemic malignant lymphoma	SNOMED	45537865	4299149	hematopoietic	comorbidity
4299149	'404134006'	Anaplastic large T-cell systemic malignant lymphoma	SNOMED	45595709	4299149	hematopoietic	comorbidity
4299149	'404134006'	Anaplastic large T-cell systemic malignant lymphoma	SNOMED	45557034	4299149	hematopoietic	comorbidity
4299149	'404134006'	Anaplastic large T-cell systemic malignant lymphoma	SNOMED	45600556	4299149	hematopoietic	comorbidity
4299149	'404134006'	Anaplastic large T-cell systemic malignant lymphoma	SNOMED	45561859	4299149	hematopoietic	comorbidity
4299149	'404134006'	Anaplastic large T-cell systemic malignant lymphoma	SNOMED	45552306	4299149	hematopoietic	comorbidity
4299149	'404134006'	Anaplastic large T-cell systemic malignant lymphoma	SNOMED	45571562	4299149	hematopoietic	comorbidity
4299149	'404134006'	Anaplastic large T-cell systemic malignant lymphoma	SNOMED	45576361	4299149	hematopoietic	comorbidity
4299149	'404134006'	Anaplastic large T-cell systemic malignant lymphoma	SNOMED	45605319	4299149	hematopoietic	comorbidity
4299149	'404134006'	Anaplastic large T-cell systemic malignant lymphoma	SNOMED	45605318	4299149	hematopoietic	comorbidity
45561859	'C84.66'	Anaplastic large cell lymphoma, ALK-positive, intrapelvic lymph nodes	ICD10CM			hematopoietic	comorbidity
45532953	'C84.90'	Mature T/NK-cell lymphomas, unspecified, unspecified site	ICD10CM			hematopoietic	comorbidity
45532954	'C84.96'	Mature T/NK-cell lymphomas, unspecified, intrapelvic lymph nodes	ICD10CM			hematopoietic	comorbidity
45532955	'C84.A4'	Cutaneous T-cell lymphoma, unspecified, lymph nodes of axilla and upper limb	ICD10CM			hematopoietic	comorbidity
45552305	'C84.05'	Mycosis fungoides, lymph nodes of inguinal region and lower limb	ICD10CM			hematopoietic	comorbidity
45552306	'C84.63'	Anaplastic large cell lymphoma, ALK-positive, intra-abdominal lymph nodes	ICD10CM			hematopoietic	comorbidity
45552307	'C84.Z8'	Other mature T/NK-cell lymphomas, lymph nodes of multiple sites	ICD10CM			hematopoietic	comorbidity
45542650	'C84.01'	Mycosis fungoides, lymph nodes of head, face, and neck	ICD10CM			hematopoietic	comorbidity
45542652	'C84.40'	Peripheral T-cell lymphoma, not classified, unspecified site	ICD10CM			hematopoietic	comorbidity
45542653	'C84.44'	Peripheral T-cell lymphoma, not classified, lymph nodes of axilla and upper limb	ICD10CM			hematopoietic	comorbidity
45542654	'C84.46'	Peripheral T-cell lymphoma, not classified, intrapelvic lymph nodes	ICD10CM			hematopoietic	comorbidity
45542655	'C84.49'	Peripheral T-cell lymphoma, not classified, extranodal and solid organ sites	ICD10CM			hematopoietic	comorbidity
45542656	'C84.95'	Mature T/NK-cell lymphomas, unspecified, lymph nodes of inguinal region and lower limb	ICD10CM			hematopoietic	comorbidity
45542657	'C84.A6'	Cutaneous T-cell lymphoma, unspecified, intrapelvic lymph nodes	ICD10CM			hematopoietic	comorbidity
45537863	'C84.15'	Sezary disease, lymph nodes of inguinal region and lower limb	ICD10CM			hematopoietic	comorbidity
45537865	'C84.68'	Anaplastic large cell lymphoma, ALK-positive, lymph nodes of multiple sites	ICD10CM			hematopoietic	comorbidity
45537866	'C84.73'	Anaplastic large cell lymphoma, ALK-negative, intra-abdominal lymph nodes	ICD10CM			hematopoietic	comorbidity
45537867	'C84.A5'	Cutaneous T-cell lymphoma, unspecified, lymph nodes of inguinal region and lower limb	ICD10CM			hematopoietic	comorbidity
45547542	'C84.03'	Mycosis fungoides, intra-abdominal lymph nodes	ICD10CM			hematopoietic	comorbidity
45547543	'C84.18'	Sezary disease, lymph nodes of multiple sites	ICD10CM			hematopoietic	comorbidity
45547544	'C84.70'	Anaplastic large cell lymphoma, ALK-negative, unspecified site	ICD10CM			hematopoietic	comorbidity
45547545	'C84.74'	Anaplastic large cell lymphoma, ALK-negative, lymph nodes of axilla and upper limb	ICD10CM			hematopoietic	comorbidity
45547546	'C84.Z2'	Other mature T/NK-cell lymphomas, intrathoracic lymph nodes	ICD10CM			hematopoietic	comorbidity
45561860	'C84.A9'	Cutaneous T-cell lymphoma, unspecified, extranodal and solid organ sites	ICD10CM			hematopoietic	comorbidity
45566638	'C84.45'	Peripheral T-cell lymphoma, not classified, lymph nodes of inguinal region and lower limb	ICD10CM			hematopoietic	comorbidity
45561861	'C84.Z1'	Other mature T/NK-cell lymphomas, lymph nodes of head, face, and neck	ICD10CM			hematopoietic	comorbidity
45561862	'C84.Z3'	Other mature T/NK-cell lymphomas, intra-abdominal lymph nodes	ICD10CM			hematopoietic	comorbidity
45561863	'C84.Z9'	Other mature T/NK-cell lymphomas, extranodal and solid organ sites	ICD10CM			hematopoietic	comorbidity
45566639	'C84.A3'	Cutaneous T-cell lymphoma, unspecified, intra-abdominal lymph nodes	ICD10CM			hematopoietic	comorbidity
45566640	'C84.Z6'	Other mature T/NK-cell lymphomas, intrapelvic lymph nodes	ICD10CM			hematopoietic	comorbidity
45557032	'C84.12'	Sezary disease, intrathoracic lymph nodes	ICD10CM			hematopoietic	comorbidity
45557033	'C84.19'	Sezary disease, extranodal and solid organ sites	ICD10CM			hematopoietic	comorbidity
45557034	'C84.60'	Anaplastic large cell lymphoma, ALK-positive, unspecified site	ICD10CM			hematopoietic	comorbidity
45590949	'C84.02'	Mycosis fungoides, intrathoracic lymph nodes	ICD10CM			hematopoietic	comorbidity
45590951	'C84.A0'	Cutaneous T-cell lymphoma, unspecified, unspecified site	ICD10CM			hematopoietic	comorbidity
45590952	'C84.Z0'	Other mature T/NK-cell lymphomas, unspecified site	ICD10CM			hematopoietic	comorbidity
45590953	'C84.Z4'	Other mature T/NK-cell lymphomas, lymph nodes of axilla and upper limb	ICD10CM			hematopoietic	comorbidity
45586048	'C84.08'	Mycosis fungoides, lymph nodes of multiple sites	ICD10CM			hematopoietic	comorbidity
45595709	'C84.62'	Anaplastic large cell lymphoma, ALK-positive, intrathoracic lymph nodes	ICD10CM			hematopoietic	comorbidity
45595710	'C84.78'	Anaplastic large cell lymphoma, ALK-negative, lymph nodes of multiple sites	ICD10CM			hematopoietic	comorbidity
45595712	'C84.Z5'	Other mature T/NK-cell lymphomas, lymph nodes of inguinal region and lower limb	ICD10CM			hematopoietic	comorbidity
45586049	'C84.10'	Sezary disease, unspecified site	ICD10CM			hematopoietic	comorbidity
45586050	'C84.43'	Peripheral T-cell lymphoma, not classified, intra-abdominal lymph nodes	ICD10CM			hematopoietic	comorbidity
45586052	'C84.75'	Anaplastic large cell lymphoma, ALK-negative, lymph nodes of inguinal region and lower limb	ICD10CM			hematopoietic	comorbidity
45586053	'C84.79'	Anaplastic large cell lymphoma, ALK-negative, extranodal and solid organ sites	ICD10CM			hematopoietic	comorbidity
45586054	'C84.91'	Mature T/NK-cell lymphomas, unspecified, lymph nodes of head, face, and neck	ICD10CM			hematopoietic	comorbidity
45586055	'C84.A2'	Cutaneous T-cell lymphoma, unspecified, intrathoracic lymph nodes	ICD10CM			hematopoietic	comorbidity
45576360	'C84.11'	Sezary disease, lymph nodes of head, face, and neck	ICD10CM			hematopoietic	comorbidity
45605313	'C84.00'	Mycosis fungoides, unspecified site	ICD10CM			hematopoietic	comorbidity
45605314	'C84.14'	Sezary disease, lymph nodes of axilla and upper limb	ICD10CM			hematopoietic	comorbidity
45605315	'C84.17'	Sezary disease, spleen	ICD10CM			hematopoietic	comorbidity
45605316	'C84.47'	Peripheral T-cell lymphoma, not classified, spleen	ICD10CM			hematopoietic	comorbidity
45605317	'C84.48'	Peripheral T-cell lymphoma, not classified, lymph nodes of multiple sites	ICD10CM			hematopoietic	comorbidity
45605318	'C84.64'	Anaplastic large cell lymphoma, ALK-positive, lymph nodes of axilla and upper limb	ICD10CM			hematopoietic	comorbidity
45605319	'C84.67'	Anaplastic large cell lymphoma, ALK-positive, spleen	ICD10CM			hematopoietic	comorbidity
45605320	'C84.71'	Anaplastic large cell lymphoma, ALK-negative, lymph nodes of head, face, and neck	ICD10CM			hematopoietic	comorbidity
45605321	'C84.77'	Anaplastic large cell lymphoma, ALK-negative, spleen	ICD10CM			hematopoietic	comorbidity
45605322	'C84.93'	Mature T/NK-cell lymphomas, unspecified, intra-abdominal lymph nodes	ICD10CM			hematopoietic	comorbidity
45571564	'C84.98'	Mature T/NK-cell lymphomas, unspecified, lymph nodes of multiple sites	ICD10CM			hematopoietic	comorbidity
45571565	'C84.99'	Mature T/NK-cell lymphomas, unspecified, extranodal and solid organ sites	ICD10CM			hematopoietic	comorbidity
45605323	'C84.94'	Mature T/NK-cell lymphomas, unspecified, lymph nodes of axilla and upper limb	ICD10CM			hematopoietic	comorbidity
45605324	'C84.A7'	Cutaneous T-cell lymphoma, unspecified, spleen	ICD10CM			hematopoietic	comorbidity
45605325	'C84.Z7'	Other mature T/NK-cell lymphomas, spleen	ICD10CM			hematopoietic	comorbidity
45600553	'C84.04'	Mycosis fungoides, lymph nodes of axilla and upper limb	ICD10CM			hematopoietic	comorbidity
45600554	'C84.09'	Mycosis fungoides, extranodal and solid organ sites	ICD10CM			hematopoietic	comorbidity
45600555	'C84.41'	Peripheral T-cell lymphoma, not classified, lymph nodes of head, face, and neck	ICD10CM			hematopoietic	comorbidity
45600556	'C84.69'	Anaplastic large cell lymphoma, ALK-positive, extranodal and solid organ sites	ICD10CM			hematopoietic	comorbidity
45600557	'C84.92'	Mature T/NK-cell lymphomas, unspecified, intrathoracic lymph nodes	ICD10CM			hematopoietic	comorbidity
45600558	'C84.A1'	Cutaneous T-cell lymphoma, unspecified lymph nodes of head, face, and neck	ICD10CM			hematopoietic	comorbidity
45576361	'C84.65'	Anaplastic large cell lymphoma, ALK-positive, lymph nodes of inguinal region and lower limb	ICD10CM			hematopoietic	comorbidity
45576362	'C84.76'	Anaplastic large cell lymphoma, ALK-negative, intrapelvic lymph nodes	ICD10CM			hematopoietic	comorbidity
45581242	'C84.07'	Mycosis fungoides, spleen	ICD10CM			hematopoietic	comorbidity
45581243	'C84.13'	Sezary disease, intra-abdominal lymph nodes	ICD10CM			hematopoietic	comorbidity
45581244	'C84.16'	Sezary disease, intrapelvic lymph nodes	ICD10CM			hematopoietic	comorbidity
45581245	'C84.97'	Mature T/NK-cell lymphomas, unspecified, spleen	ICD10CM			hematopoietic	comorbidity
45581246	'C84.A8'	Cutaneous T-cell lymphoma, unspecified, lymph nodes of multiple sites	ICD10CM			hematopoietic	comorbidity
45571559	'C84.06'	Mycosis fungoides, intrapelvic lymph nodes	ICD10CM			hematopoietic	comorbidity
45571561	'C84.42'	Peripheral T-cell lymphoma, not classified, intrathoracic lymph nodes	ICD10CM			hematopoietic	comorbidity
45571562	'C84.61'	Anaplastic large cell lymphoma, ALK-positive, lymph nodes of head, face, and neck	ICD10CM			hematopoietic	comorbidity
45571563	'C84.72'	Anaplastic large cell lymphoma, ALK-negative, intrathoracic lymph nodes	ICD10CM			hematopoietic	comorbidity
35206377	'C84.22'	T-zone lymphoma, intrathoracic lymph nodes	ICD10CM			hematopoietic	comorbidity
35206384	'C84.29'	T-zone lymphoma, extranodal and solid organ sites	ICD10CM			hematopoietic	comorbidity
35206385	'C84.30'	Lymphoepithelioid lymphoma, unspecified site	ICD10CM			hematopoietic	comorbidity
35206386	'C84.31'	Lymphoepithelioid lymphoma, lymph nodes of head, face, and neck	ICD10CM			hematopoietic	comorbidity
35206387	'C84.32'	Lymphoepithelioid lymphoma, intrathoracic lymph nodes	ICD10CM			hematopoietic	comorbidity
35206388	'C84.33'	Lymphoepithelioid lymphoma, intra-abdominal lymph nodes	ICD10CM			hematopoietic	comorbidity
35206389	'C84.34'	Lymphoepithelioid lymphoma, lymph nodes of axilla and upper limb	ICD10CM			hematopoietic	comorbidity
35206390	'C84.35'	Lymphoepithelioid lymphoma, lymph nodes of inguinal region and lower limb	ICD10CM			hematopoietic	comorbidity
35206391	'C84.36'	Lymphoepithelioid lymphoma, intrapelvic lymph nodes	ICD10CM			hematopoietic	comorbidity
35206392	'C84.37'	Lymphoepithelioid lymphoma, spleen	ICD10CM			hematopoietic	comorbidity
35206393	'C84.38'	Lymphoepithelioid lymphoma, lymph nodes of multiple sites	ICD10CM			hematopoietic	comorbidity
35206394	'C84.39'	Lymphoepithelioid lymphoma, extranodal and solid organ sites	ICD10CM			hematopoietic	comorbidity
35206395	'C84.50'	Other and unspecified T-cell lymphomas unspecified site	ICD10CM			hematopoietic	comorbidity
35206396	'C84.51'	Other and unspecified T-cell lymphomas, lymph nodes of head, face, and neck	ICD10CM			hematopoietic	comorbidity
35206397	'C84.52'	Other and unspecified T-cell lymphomas, intrathoracic lymph nodes	ICD10CM			hematopoietic	comorbidity
35206398	'C84.53'	Other and unspecified T-cell lymphomas, intra-abdominal lymph nodes	ICD10CM			hematopoietic	comorbidity
35206399	'C84.54'	Other and unspecified T-cell lymphomas, lymph nodes of axilla and upper limb	ICD10CM			hematopoietic	comorbidity
35206400	'C84.55'	Other and unspecified T-cell lymphomas, lymph nodes of inguinal region and lower limb	ICD10CM			hematopoietic	comorbidity
35206401	'C84.56'	Other and unspecified T-cell lymphomas, intrapelvic lymph nodes	ICD10CM			hematopoietic	comorbidity
35206402	'C84.57'	Other and unspecified T-cell lymphomas, spleen	ICD10CM			hematopoietic	comorbidity
35206403	'C84.58'	Other and unspecified T-cell lymphomas, lymph nodes of multiple sites	ICD10CM			hematopoietic	comorbidity
35206404	'C84.59'	Other and unspecified T-cell lymphomas, extranodal and solid organ sites	ICD10CM			hematopoietic	comorbidity
35206375	'C84.20'	T-zone lymphoma, unspecified site	ICD10CM			hematopoietic	comorbidity
35206376	'C84.21'	T-zone lymphoma, lymph nodes of head, face, and neck	ICD10CM			hematopoietic	comorbidity
35206378	'C84.23'	T-zone lymphoma, intra-abdominal lymph nodes	ICD10CM			hematopoietic	comorbidity
35206379	'C84.24'	T-zone lymphoma, lymph nodes of axilla and upper limb	ICD10CM			hematopoietic	comorbidity
35206380	'C84.25'	T-zone lymphoma, lymph nodes of inguinal region and lower limb	ICD10CM			hematopoietic	comorbidity
35206381	'C84.26'	T-zone lymphoma, intrapelvic lymph nodes	ICD10CM			hematopoietic	comorbidity
35206382	'C84.27'	T-zone lymphoma, spleen	ICD10CM			hematopoietic	comorbidity
35206383	'C84.28'	T-zone lymphoma, lymph nodes of multiple sites	ICD10CM			hematopoietic	comorbidity
1567660	'C84.0'	Mycosis fungoides	ICD10CM			hematopoietic	comorbidity
1567662	'C84.4'	Peripheral T-cell lymphoma, not classified	ICD10CM			hematopoietic	comorbidity
1567663	'C84.6'	Anaplastic large cell lymphoma, ALK-positive	ICD10CM			hematopoietic	comorbidity
1567661	'C84.1'	Sezary disease	ICD10CM			hematopoietic	comorbidity
1567664	'C84.7'	Anaplastic large cell lymphoma, ALK-negative	ICD10CM			hematopoietic	comorbidity
1567665	'C84.A'	Cutaneous T-cell lymphoma, unspecified	ICD10CM			hematopoietic	comorbidity
1567666	'C84.Z'	Other mature T/NK-cell lymphomas	ICD10CM			hematopoietic	comorbidity
1567667	'C84.9'	Mature T/NK-cell lymphomas, unspecified	ICD10CM			hematopoietic	comorbidity
40481522	'444910004'	Primary mediastinal (thymic) large B-cell lymphoma	SNOMED	1567670	40481522	hematopoietic	comorbidity
40481522	'444910004'	Primary mediastinal (thymic) large B-cell lymphoma	SNOMED	45586057	40481522	hematopoietic	comorbidity
40481522	'444910004'	Primary mediastinal (thymic) large B-cell lymphoma	SNOMED	45595714	40481522	hematopoietic	comorbidity
40481522	'444910004'	Primary mediastinal (thymic) large B-cell lymphoma	SNOMED	45590958	40481522	hematopoietic	comorbidity
40481522	'444910004'	Primary mediastinal (thymic) large B-cell lymphoma	SNOMED	45581249	40481522	hematopoietic	comorbidity
40481522	'444910004'	Primary mediastinal (thymic) large B-cell lymphoma	SNOMED	45566641	40481522	hematopoietic	comorbidity
40481522	'444910004'	Primary mediastinal (thymic) large B-cell lymphoma	SNOMED	45590957	40481522	hematopoietic	comorbidity
40481522	'444910004'	Primary mediastinal (thymic) large B-cell lymphoma	SNOMED	45581248	40481522	hematopoietic	comorbidity
40481522	'444910004'	Primary mediastinal (thymic) large B-cell lymphoma	SNOMED	45561865	40481522	hematopoietic	comorbidity
40481522	'444910004'	Primary mediastinal (thymic) large B-cell lymphoma	SNOMED	45552308	40481522	hematopoietic	comorbidity
40481522	'444910004'	Primary mediastinal (thymic) large B-cell lymphoma	SNOMED	45590956	40481522	hematopoietic	comorbidity
40487528	'447989004'	Non-Hodgkin's lymphoma of extranodal site	SNOMED	45566645	40487528	hematopoietic	comorbidity
40487528	'447989004'	Non-Hodgkin's lymphoma of extranodal site	SNOMED	45590960	40487528	hematopoietic	comorbidity
195195	'93192003'	Malignant lymphoma of intrapelvic lymph nodes	SNOMED	45586058	195195	hematopoietic	comorbidity
132841	'93197009'	Malignant lymphoma of lymph nodes of multiple sites	SNOMED	45576364	132841	hematopoietic	comorbidity
132841	'93197009'	Malignant lymphoma of lymph nodes of multiple sites	SNOMED	45552308	132841	hematopoietic	comorbidity
132841	'93197009'	Malignant lymphoma of lymph nodes of multiple sites	SNOMED	45547548	132841	hematopoietic	comorbidity
195761	'93521006'	Hodgkin's disease of intrapelvic lymph nodes	SNOMED	45600560	195761	hematopoietic	comorbidity
198374	'95193005'	Nodular lymphoma of spleen	SNOMED	45605327	198374	hematopoietic	comorbidity
40481357	'441962003'	Large cell lymphoma of intrapelvic lymph nodes	SNOMED	45537868	40481357	hematopoietic	comorbidity
200343	'93198004'	Malignant lymphoma of spleen	SNOMED	45537870	200343	hematopoietic	comorbidity
200343	'93198004'	Malignant lymphoma of spleen	SNOMED	45595714	200343	hematopoietic	comorbidity
200343	'93198004'	Malignant lymphoma of spleen	SNOMED	45537869	200343	hematopoietic	comorbidity
200349	'93191005'	Malignant lymphoma of intra-abdominal lymph nodes	SNOMED	45590955	200349	hematopoietic	comorbidity
200349	'93191005'	Malignant lymphoma of intra-abdominal lymph nodes	SNOMED	45566643	200349	hematopoietic	comorbidity
200349	'93191005'	Malignant lymphoma of intra-abdominal lymph nodes	SNOMED	45590957	200349	hematopoietic	comorbidity
200355	'93520007'	Hodgkin's disease of intra-abdominal lymph nodes	SNOMED	45600559	200355	hematopoietic	comorbidity
195195	'93192003'	Malignant lymphoma of intrapelvic lymph nodes	SNOMED	45581249	195195	hematopoietic	comorbidity
316356	'93526001'	Hodgkin's disease of lymph nodes of multiple sites	SNOMED	45576365	316356	hematopoietic	comorbidity
192560	'93196000'	Malignant lymphoma of lymph nodes of inguinal region AND/OR lower limb	SNOMED	45576363	192560	hematopoietic	comorbidity
192560	'93196000'	Malignant lymphoma of lymph nodes of inguinal region AND/OR lower limb	SNOMED	45590958	192560	hematopoietic	comorbidity
192560	'93196000'	Malignant lymphoma of lymph nodes of inguinal region AND/OR lower limb	SNOMED	45595713	192560	hematopoietic	comorbidity
440058	'93199007'	Malignant lymphoma of extranodal AND/OR solid organ site	SNOMED	45561865	440058	hematopoietic	comorbidity
434592	'109979007'	B-cell lymphoma	SNOMED	45590955	434592	hematopoietic	comorbidity
434592	'109979007'	B-cell lymphoma	SNOMED	45581247	434592	hematopoietic	comorbidity
434592	'109979007'	B-cell lymphoma	SNOMED	45590954	434592	hematopoietic	comorbidity
434592	'109979007'	B-cell lymphoma	SNOMED	1567669	434592	hematopoietic	comorbidity
434592	'109979007'	B-cell lymphoma	SNOMED	45605326	434592	hematopoietic	comorbidity
434592	'109979007'	B-cell lymphoma	SNOMED	45542658	434592	hematopoietic	comorbidity
434592	'109979007'	B-cell lymphoma	SNOMED	45595713	434592	hematopoietic	comorbidity
434592	'109979007'	B-cell lymphoma	SNOMED	45547548	434592	hematopoietic	comorbidity
434592	'109979007'	B-cell lymphoma	SNOMED	45561864	434592	hematopoietic	comorbidity
434592	'109979007'	B-cell lymphoma	SNOMED	45537868	434592	hematopoietic	comorbidity
435753	'93193008'	Malignant lymphoma of intrathoracic lymph nodes	SNOMED	45586057	435753	hematopoietic	comorbidity
435753	'93193008'	Malignant lymphoma of intrathoracic lymph nodes	SNOMED	45566642	435753	hematopoietic	comorbidity
435753	'93193008'	Malignant lymphoma of intrathoracic lymph nodes	SNOMED	45561864	435753	hematopoietic	comorbidity
437818	'93524003'	Hodgkin's disease of lymph nodes of head, face AND/OR neck	SNOMED	45557036	437818	hematopoietic	comorbidity
441521	'93194002'	Malignant lymphoma of lymph nodes of axilla AND/OR upper limb	SNOMED	45566641	441521	hematopoietic	comorbidity
441521	'93194002'	Malignant lymphoma of lymph nodes of axilla AND/OR upper limb	SNOMED	45566644	441521	hematopoietic	comorbidity
441521	'93194002'	Malignant lymphoma of lymph nodes of axilla AND/OR upper limb	SNOMED	45605326	441521	hematopoietic	comorbidity
438698	'93195001'	Malignant lymphoma of lymph nodes of head, face AND/OR neck	SNOMED	45581247	438698	hematopoietic	comorbidity
438698	'93195001'	Malignant lymphoma of lymph nodes of head, face AND/OR neck	SNOMED	45557035	438698	hematopoietic	comorbidity
438698	'93195001'	Malignant lymphoma of lymph nodes of head, face AND/OR neck	SNOMED	45581248	438698	hematopoietic	comorbidity
440965	'93522004'	Hodgkin's disease of intrathoracic lymph nodes	SNOMED	45547549	440965	hematopoietic	comorbidity
436652	'93525002'	Hodgkin's disease of lymph nodes of inguinal region AND/OR lower limb	SNOMED	45547550	436652	hematopoietic	comorbidity
434877	'93523009'	Hodgkin's disease of lymph nodes of axilla AND/OR upper limb	SNOMED	45561868	434877	hematopoietic	comorbidity
440058	'93199007'	Malignant lymphoma of extranodal AND/OR solid organ site	SNOMED	45542658	440058	hematopoietic	comorbidity
4038838	'118601006'	Non-Hodgkin's lymphoma	SNOMED	45537870	4038838	hematopoietic	comorbidity
4038838	'118601006'	Non-Hodgkin's lymphoma	SNOMED	45557036	4038838	hematopoietic	comorbidity
4038838	'118601006'	Non-Hodgkin's lymphoma	SNOMED	45566642	4038838	hematopoietic	comorbidity
4038838	'118601006'	Non-Hodgkin's lymphoma	SNOMED	45566643	4038838	hematopoietic	comorbidity
4038838	'118601006'	Non-Hodgkin's lymphoma	SNOMED	45586058	4038838	hematopoietic	comorbidity
4038838	'118601006'	Non-Hodgkin's lymphoma	SNOMED	45576365	4038838	hematopoietic	comorbidity
4038838	'118601006'	Non-Hodgkin's lymphoma	SNOMED	45576363	4038838	hematopoietic	comorbidity
4038838	'118601006'	Non-Hodgkin's lymphoma	SNOMED	45590959	4038838	hematopoietic	comorbidity
4038838	'118601006'	Non-Hodgkin's lymphoma	SNOMED	45600559	4038838	hematopoietic	comorbidity
4038838	'118601006'	Non-Hodgkin's lymphoma	SNOMED	45576364	4038838	hematopoietic	comorbidity
4038838	'118601006'	Non-Hodgkin's lymphoma	SNOMED	1567672	4038838	hematopoietic	comorbidity
4038838	'118601006'	Non-Hodgkin's lymphoma	SNOMED	1567671	4038838	hematopoietic	comorbidity
4038838	'118601006'	Non-Hodgkin's lymphoma	SNOMED	45561868	4038838	hematopoietic	comorbidity
4038838	'118601006'	Non-Hodgkin's lymphoma	SNOMED	45600560	4038838	hematopoietic	comorbidity
4038838	'118601006'	Non-Hodgkin's lymphoma	SNOMED	45566644	4038838	hematopoietic	comorbidity
4038838	'118601006'	Non-Hodgkin's lymphoma	SNOMED	45547550	4038838	hematopoietic	comorbidity
4038838	'118601006'	Non-Hodgkin's lymphoma	SNOMED	45537869	4038838	hematopoietic	comorbidity
4038838	'118601006'	Non-Hodgkin's lymphoma	SNOMED	45547549	4038838	hematopoietic	comorbidity
4038838	'118601006'	Non-Hodgkin's lymphoma	SNOMED	45557035	4038838	hematopoietic	comorbidity
4038838	'118601006'	Non-Hodgkin's lymphoma	SNOMED	45561866	4038838	hematopoietic	comorbidity
45590954	'C85.10'	Unspecified B-cell lymphoma, unspecified site	ICD10CM			hematopoietic	comorbidity
45552308	'C85.28'	Mediastinal (thymic) large B-cell lymphoma, lymph nodes of multiple sites	ICD10CM			hematopoietic	comorbidity
45547548	'C85.18'	Unspecified B-cell lymphoma, lymph nodes of multiple sites	ICD10CM			hematopoietic	comorbidity
45547549	'C85.92'	Non-Hodgkin lymphoma, unspecified, intrathoracic lymph nodes	ICD10CM			hematopoietic	comorbidity
45547550	'C85.95'	Non-Hodgkin lymphoma, unspecified, lymph nodes of inguinal region and lower limb	ICD10CM			hematopoietic	comorbidity
45561864	'C85.12'	Unspecified B-cell lymphoma, intrathoracic lymph nodes	ICD10CM			hematopoietic	comorbidity
45561865	'C85.29'	Mediastinal (thymic) large B-cell lymphoma, extranodal and solid organ sites	ICD10CM			hematopoietic	comorbidity
45561866	'C85.80'	Other specified types of non-Hodgkin lymphoma, unspecified site	ICD10CM			hematopoietic	comorbidity
45561868	'C85.94'	Non-Hodgkin lymphoma, unspecified, lymph nodes of axilla and upper limb	ICD10CM			hematopoietic	comorbidity
45566641	'C85.24'	Mediastinal (thymic) large B-cell lymphoma, lymph nodes of axilla and upper limb	ICD10CM			hematopoietic	comorbidity
45566642	'C85.82'	Other specified types of non-Hodgkin lymphoma, intrathoracic lymph nodes	ICD10CM			hematopoietic	comorbidity
45566643	'C85.83'	Other specified types of non-Hodgkin lymphoma, intra-abdominal lymph nodes	ICD10CM			hematopoietic	comorbidity
45566644	'C85.84'	Other specified types of non-Hodgkin lymphoma, lymph nodes of axilla and upper limb	ICD10CM			hematopoietic	comorbidity
45566645	'C85.89'	Other specified types of non-Hodgkin lymphoma, extranodal and solid organ sites	ICD10CM			hematopoietic	comorbidity
45537868	'C85.16'	Unspecified B-cell lymphoma, intrapelvic lymph nodes	ICD10CM			hematopoietic	comorbidity
45537869	'C85.87'	Other specified types of non-Hodgkin lymphoma, spleen	ICD10CM			hematopoietic	comorbidity
45537870	'C85.97'	Non-Hodgkin lymphoma, unspecified, spleen	ICD10CM			hematopoietic	comorbidity
45542658	'C85.19'	Unspecified B-cell lymphoma, extranodal and solid organ sites	ICD10CM			hematopoietic	comorbidity
45557035	'C85.81'	Other specified types of non-Hodgkin lymphoma, lymph nodes of head, face, and neck	ICD10CM			hematopoietic	comorbidity
45557036	'C85.91'	Non-Hodgkin lymphoma, unspecified, lymph nodes of head, face, and neck	ICD10CM			hematopoietic	comorbidity
45590955	'C85.13'	Unspecified B-cell lymphoma, intra-abdominal lymph nodes	ICD10CM			hematopoietic	comorbidity
45590956	'C85.20'	Mediastinal (thymic) large B-cell lymphoma, unspecified site	ICD10CM			hematopoietic	comorbidity
45590957	'C85.23'	Mediastinal (thymic) large B-cell lymphoma, intra-abdominal lymph nodes	ICD10CM			hematopoietic	comorbidity
[truncated: 7,248 more rows]
