# Supplementary material for: Characterization of COVID-19 Hospitalized Patients in Three United States Electronic Health Record Databases
Source: Pathogens. 2023 Mar 1;12(3):390. doi: 10.3390/pathogens12030390 (PMC10056146; doi:10.3390/pathogens12030390)
Supplement: Supplementary file 1 [file pathogens-12-00390-s001.zip › Table S2.xlsx]

## Sheet: Table S2
Table S2: List of National Drug Code (NDC) and RxNorm codes
OMOP Concept ID	Concept Name	Coding System	Code Type	Concept Code	Package NDC	Drug Category
45111376	benazepril hydrochloride 20 MG / hydrochlorothiazide 25 MG Oral Tablet [Lotensin HCT]	NDC	11-digit NDC	'00078045405'	'00078-0454-05'	ace_inhibitor
45168949	benazepril hydrochloride 20 MG / hydrochlorothiazide 12.5 MG Oral Tablet [Lotensin HCT]	NDC	11-digit NDC	'30698045301'	'30698-0453-01'	ace_inhibitor
45134558	benazepril hydrochloride 20 MG Oral Tablet [Lotensin]	NDC	11-digit NDC	'30698044901'	'30698-0449-01'	ace_inhibitor
45322659	benazepril hydrochloride 10 MG / hydrochlorothiazide 12.5 MG Oral Tablet [Lotensin HCT]	NDC	11-digit NDC	'30698045201'	'30698-0452-01'	ace_inhibitor
45322660	benazepril hydrochloride 20 MG / hydrochlorothiazide 25 MG Oral Tablet [Lotensin HCT]	NDC	11-digit NDC	'30698045401'	'30698-0454-01'	ace_inhibitor
44418138	benazepril hydrochloride 10 MG Oral Tablet [Lotensin]	NDC	11-digit NDC	'30698044801'	'30698-0448-01'	ace_inhibitor
44968648	Benazepril hydrochloride 10 MG Oral Tablet [Lotensin]	NDC	11-digit NDC	'54868235001'	'54868-2350-01'	ace_inhibitor
45247815	Benazepril hydrochloride 10 MG Oral Tablet [Lotensin]	NDC	11-digit NDC	'00078044805'	'00078-0448-05'	ace_inhibitor
45293050	Benazepril hydrochloride 5 MG Oral Tablet [Lotensin]	NDC	11-digit NDC	'54868369001'	'54868-3690-01'	ace_inhibitor
45310099	Benazepril hydrochloride 20 MG / Hydrochlorothiazide 12.5 MG Oral Tablet [Lotensin HCT]	NDC	11-digit NDC	'54868490400'	'54868-4904-00'	ace_inhibitor
45156066	Benazepril hydrochloride 20 MG Oral Tablet [Lotensin]	NDC	11-digit NDC	'54868235103'	'54868-2351-03'	ace_inhibitor
44968649	Benazepril hydrochloride 40 MG Oral Tablet [Lotensin]	NDC	11-digit NDC	'54868235201'	'54868-2352-01'	ace_inhibitor
45019847	Benazepril hydrochloride 10 MG Oral Tablet [Lotensin]	NDC	11-digit NDC	'54868235002'	'54868-2350-02'	ace_inhibitor
44985897	Benazepril hydrochloride 20 MG / Hydrochlorothiazide 25 MG Oral Tablet [Lotensin HCT]	NDC	11-digit NDC	'54868531301'	'54868-5313-01'	ace_inhibitor
45138938	Benazepril hydrochloride 20 MG Oral Tablet [Lotensin]	NDC	11-digit NDC	'54868235100'	'54868-2351-00'	ace_inhibitor
45088012	Benazepril hydrochloride 20 MG Oral Tablet [Lotensin]	NDC	11-digit NDC	'54868235102'	'54868-2351-02'	ace_inhibitor
44900960	Benazepril hydrochloride 10 MG Oral Tablet [Lotensin]	NDC	11-digit NDC	'54868235004'	'54868-2350-04'	ace_inhibitor
45207365	Benazepril hydrochloride 10 MG Oral Tablet [Lotensin]	NDC	11-digit NDC	'54868235003'	'54868-2350-03'	ace_inhibitor
45173188	Benazepril hydrochloride 40 MG Oral Tablet [Lotensin]	NDC	11-digit NDC	'54868235200'	'54868-2352-00'	ace_inhibitor
44850894	Benazepril hydrochloride 5 MG Oral Tablet [Lotensin]	NDC	11-digit NDC	'58016026400'	'58016-0264-00'	ace_inhibitor
44855860	Benazepril hydrochloride 20 MG / Hydrochlorothiazide 25 MG Oral Tablet [Lotensin HCT 20/25]	NDC	11-digit NDC	'00083007530'	'00083-0075-30'	ace_inhibitor
44849717	Benazepril hydrochloride 20 MG / Hydrochlorothiazide 25 MG Oral Tablet [Lotensin HCT]	NDC	11-digit NDC	'54868531300'	'54868-5313-00'	ace_inhibitor
44883924	Benazepril hydrochloride 20 MG / Hydrochlorothiazide 12.5 MG Oral Tablet [Lotensin HCT]	NDC	11-digit NDC	'54868490401'	'54868-4904-01'	ace_inhibitor
44854453	benazepril 20 MG Oral Tablet [Lotensin]	NDC	11-digit NDC	'68115021690'	'68115-0216-90'	ace_inhibitor
44851220	Benazepril hydrochloride 40 MG Oral Tablet [Lotensin]	NDC	11-digit NDC	'58016068636'	'58016-0686-36'	ace_inhibitor
44851221	Benazepril hydrochloride 40 MG Oral Tablet [Lotensin]	NDC	11-digit NDC	'58016068673'	'58016-0686-73'	ace_inhibitor
44851222	Benazepril hydrochloride 40 MG Oral Tablet [Lotensin]	NDC	11-digit NDC	'58016068689'	'58016-0686-89'	ace_inhibitor
44850143	Benazepril hydrochloride 20 MG Oral Tablet [Lotensin]	NDC	11-digit NDC	'55154965100'	'55154-9651-00'	ace_inhibitor
44890019	Benazepril hydrochloride 20 MG / Hydrochlorothiazide 12.5 MG Oral Tablet [Lotensin HCT 20/12.5]	NDC	11-digit NDC	'00078055205'	'00078-0552-05'	ace_inhibitor
44885238	Benazepril hydrochloride 10 MG Oral Tablet [Lotensin]	NDC	11-digit NDC	'58016042030'	'58016-0420-30'	ace_inhibitor
44887980	Benazepril hydrochloride 20 MG Oral Tablet [Lotensin]	NDC	11-digit NDC	'66267013530'	'66267-0135-30'	ace_inhibitor
44885494	Benazepril hydrochloride 40 MG Oral Tablet [Lotensin]	NDC	11-digit NDC	'58016068690'	'58016-0686-90'	ace_inhibitor
44891057	Benazepril hydrochloride 10 MG Oral Tablet [Lotensin]	NDC	11-digit NDC	'00247112560'	'00247-1125-60'	ace_inhibitor
44905858	Benazepril hydrochloride 5 MG Oral Tablet [Lotensin]	NDC	11-digit NDC	'68115082400'	'68115-0824-00'	ace_inhibitor
44902645	Benazepril hydrochloride 40 MG Oral Tablet [Lotensin]	NDC	11-digit NDC	'58016068605'	'58016-0686-05'	ace_inhibitor
44885495	Benazepril hydrochloride 40 MG Oral Tablet [Lotensin]	NDC	11-digit NDC	'58016068698'	'58016-0686-98'	ace_inhibitor
44868271	Benazepril hydrochloride 40 MG Oral Tablet [Lotensin]	NDC	11-digit NDC	'58016068628'	'58016-0686-28'	ace_inhibitor
44907305	Benazepril hydrochloride 20 MG / Hydrochlorothiazide 12.5 MG Oral Tablet [Lotensin HCT 20/12.5]	NDC	11-digit NDC	'00083007430'	'00083-0074-30'	ace_inhibitor
44902106	Benazepril hydrochloride 10 MG Oral Tablet [Lotensin]	NDC	11-digit NDC	'57866599101'	'57866-5991-01'	ace_inhibitor
44905167	Benazepril hydrochloride 40 MG Oral Tablet [Lotensin]	NDC	11-digit NDC	'66267013630'	'66267-0136-30'	ace_inhibitor
44909095	Benazepril hydrochloride 10 MG Oral Tablet [Lotensin]	NDC	11-digit NDC	'00440772390'	'00440-7723-90'	ace_inhibitor
44903475	Benazepril hydrochloride 40 MG Oral Tablet [Lotensin]	NDC	11-digit NDC	'60491037630'	'60491-0376-30'	ace_inhibitor
44872801	benazepril hydrochloride 10 MG / hydrochlorothiazide 12.5 MG Oral Tablet [Lotensin HCT]	NDC	11-digit NDC	'00078045205'	'00078-0452-05'	ace_inhibitor
44946582	Benazepril hydrochloride 40 MG Oral Tablet [Lotensin]	NDC	11-digit NDC	'12280003300'	'12280-0033-00'	ace_inhibitor
44919639	Benazepril hydrochloride 40 MG Oral Tablet [Lotensin]	NDC	11-digit NDC	'58016068604'	'58016-0686-04'	ace_inhibitor
44919640	Benazepril hydrochloride 40 MG Oral Tablet [Lotensin]	NDC	11-digit NDC	'58016068672'	'58016-0686-72'	ace_inhibitor
44919641	Benazepril hydrochloride 40 MG Oral Tablet [Lotensin]	NDC	11-digit NDC	'58016068699'	'58016-0686-99'	ace_inhibitor
44953416	Benazepril hydrochloride 20 MG Oral Tablet [Lotensin]	NDC	11-digit NDC	'58016068530'	'58016-0685-30'	ace_inhibitor
44953417	Benazepril hydrochloride 40 MG Oral Tablet [Lotensin]	NDC	11-digit NDC	'58016068614'	'58016-0686-14'	ace_inhibitor
44953418	Benazepril hydrochloride 40 MG Oral Tablet [Lotensin]	NDC	11-digit NDC	'58016068626'	'58016-0686-26'	ace_inhibitor
44913169	Benazepril hydrochloride 10 MG / Hydrochlorothiazide 12.5 MG Oral Tablet [Lotensin HCT 10/12.5]	NDC	11-digit NDC	'17088007201'	'17088-0072-01'	ace_inhibitor
44955920	Benazepril hydrochloride 10 MG Oral Tablet [Lotensin]	NDC	11-digit NDC	'66267013430'	'66267-0134-30'	ace_inhibitor
44947020	Benazepril hydrochloride 20 MG / Hydrochlorothiazide 25 MG Oral Tablet [Lotensin HCT 20/25]	NDC	11-digit NDC	'17088007503'	'17088-0075-03'	ace_inhibitor
44973543	benazepril 10 MG Oral Tablet [Lotensin]	NDC	11-digit NDC	'68115021540'	'68115-0215-40'	ace_inhibitor
44973544	benazepril 40 MG Oral Tablet [Lotensin]	NDC	11-digit NDC	'68115021790'	'68115-0217-90'	ace_inhibitor
44971191	Benazepril hydrochloride 5 MG Oral Tablet [Lotensin]	NDC	11-digit NDC	'60491037330'	'60491-0373-30'	ace_inhibitor
44974937	Benazepril hydrochloride 5 MG Oral Tablet [Lotensin]	NDC	11-digit NDC	'00083005944'	'00083-0059-44'	ace_inhibitor
44974939	Benazepril hydrochloride 20 MG / Hydrochlorothiazide 25 MG Oral Tablet [Lotensin HCT 20/25]	NDC	11-digit NDC	'00083007544'	'00083-0075-44'	ace_inhibitor
44970321	Benazepril hydrochloride 40 MG Oral Tablet [Lotensin]	NDC	11-digit NDC	'58016068625'	'58016-0686-25'	ace_inhibitor
44970322	Benazepril hydrochloride 40 MG Oral Tablet [Lotensin]	NDC	11-digit NDC	'58016068687'	'58016-0686-87'	ace_inhibitor
44970323	Benazepril hydrochloride 40 MG Oral Tablet [Lotensin]	NDC	11-digit NDC	'58016068696'	'58016-0686-96'	ace_inhibitor
44935567	Benazepril hydrochloride 10 MG Oral Tablet [Lotensin]	NDC	11-digit NDC	'55154965500'	'55154-9655-00'	ace_inhibitor
44936674	Benazepril hydrochloride 40 MG Oral Tablet [Lotensin]	NDC	11-digit NDC	'58016068618'	'58016-0686-18'	ace_inhibitor
44936675	Benazepril hydrochloride 40 MG Oral Tablet [Lotensin]	NDC	11-digit NDC	'58016068635'	'58016-0686-35'	ace_inhibitor
44987369	Benazepril hydrochloride 20 MG Oral Tablet [Lotensin]	NDC	11-digit NDC	'58016068560'	'58016-0685-60'	ace_inhibitor
44930068	Benazepril hydrochloride 5 MG / Hydrochlorothiazide 6.25 MG Oral Tablet [Lotensin HCT 5/6.25]	NDC	11-digit NDC	'17088005701'	'17088-0057-01'	ace_inhibitor
44987370	Benazepril hydrochloride 40 MG Oral Tablet [Lotensin]	NDC	11-digit NDC	'58016068670'	'58016-0686-70'	ace_inhibitor
44987371	Benazepril hydrochloride 40 MG Oral Tablet [Lotensin]	NDC	11-digit NDC	'58016068692'	'58016-0686-92'	ace_inhibitor
44988844	Benazepril hydrochloride 5 MG Oral Tablet [Lotensin]	NDC	11-digit NDC	'62682604403'	'62682-6044-03'	ace_inhibitor
45019537	Benazepril hydrochloride 10 MG Oral Tablet [Lotensin]	NDC	11-digit NDC	'54569342300'	'54569-3423-00'	ace_inhibitor
45021483	Benazepril hydrochloride 40 MG Oral Tablet [Lotensin]	NDC	11-digit NDC	'58016068615'	'58016-0686-15'	ace_inhibitor
44976736	Benazepril hydrochloride 20 MG Oral Tablet [Lotensin]	NDC	11-digit NDC	'00440772490'	'00440-7724-90'	ace_inhibitor
45010335	Benazepril hydrochloride 20 MG Oral Tablet [Lotensin]	NDC	11-digit NDC	'00339574411'	'00339-5744-11'	ace_inhibitor
45026220	Benazepril hydrochloride 5 MG / Hydrochlorothiazide 6.25 MG Oral Tablet [Lotensin HCT 5/6.25]	NDC	11-digit NDC	'00083005730'	'00083-0057-30'	ace_inhibitor
45008988	Benazepril hydrochloride 5 MG Oral Tablet [Lotensin]	NDC	11-digit NDC	'00083005930'	'00083-0059-30'	ace_inhibitor
45022376	Benazepril hydrochloride 20 MG Oral Tablet [Lotensin]	NDC	11-digit NDC	'60491038334'	'60491-0383-34'	ace_inhibitor
45038666	Benazepril hydrochloride 40 MG Oral Tablet [Lotensin]	NDC	11-digit NDC	'58016068691'	'58016-0686-91'	ace_inhibitor
44991804	Benazepril hydrochloride 5 MG / Hydrochlorothiazide 6.25 MG Oral Tablet [Lotensin HCT 5/6.25]	NDC	11-digit NDC	'00078055405'	'00078-0554-05'	ace_inhibitor
44997740	Benazepril hydrochloride 20 MG / Hydrochlorothiazide 12.5 MG Oral Tablet [Lotensin HCT 20/12.5]	NDC	11-digit NDC	'17088007401'	'17088-0074-01'	ace_inhibitor
45004112	Benazepril hydrochloride 10 MG Oral Tablet [Lotensin]	NDC	11-digit NDC	'58016042000'	'58016-0420-00'	ace_inhibitor
45007026	Benazepril hydrochloride 10 MG Oral Tablet [Lotensin]	NDC	11-digit NDC	'66336036630'	'66336-0366-30'	ace_inhibitor
44991829	Benazepril hydrochloride 20 MG / Hydrochlorothiazide 12.5 MG Oral Tablet [Lotensin HCT 20/12.5]	NDC	11-digit NDC	'00083007444'	'00083-0074-44'	ace_inhibitor
45043196	benazepril hydrochloride 20 MG / hydrochlorothiazide 12.5 MG Oral Tablet [Lotensin HCT]	NDC	11-digit NDC	'00078045305'	'00078-0453-05'	ace_inhibitor
45054091	Benazepril hydrochloride 5 MG Oral Tablet [Lotensin]	NDC	11-digit NDC	'54868369000'	'54868-3690-00'	ace_inhibitor
45055640	Benazepril hydrochloride 40 MG Oral Tablet [Lotensin]	NDC	11-digit NDC	'58016068679'	'58016-0686-79'	ace_inhibitor
45105648	Benazepril hydrochloride 10 MG Oral Tablet [Lotensin]	NDC	11-digit NDC	'55289010930'	'55289-0109-30'	ace_inhibitor
45089134	Benazepril hydrochloride 20 MG Oral Tablet [Lotensin]	NDC	11-digit NDC	'57866599201'	'57866-5992-01'	ace_inhibitor
45004356	Benazepril hydrochloride 40 MG Oral Tablet [Lotensin]	NDC	11-digit NDC	'58016068606'	'58016-0686-06'	ace_inhibitor
45004357	Benazepril hydrochloride 40 MG Oral Tablet [Lotensin]	NDC	11-digit NDC	'58016068608'	'58016-0686-08'	ace_inhibitor
45007527	Benazepril hydrochloride 10 MG Oral Tablet [Lotensin]	NDC	11-digit NDC	'68115021530'	'68115-0215-30'	ace_inhibitor
45007528	benazepril 20 MG Oral Tablet [Lotensin]	NDC	11-digit NDC	'68115021620'	'68115-0216-20'	ace_inhibitor
45007529	Benazepril hydrochloride 40 MG Oral Tablet [Lotensin]	NDC	11-digit NDC	'68115021730'	'68115-0217-30'	ace_inhibitor
45077386	Benazepril hydrochloride 20 MG / Hydrochlorothiazide 25 MG Oral Tablet [Lotensin HCT 20/25]	NDC	11-digit NDC	'00078055105'	'00078-0551-05'	ace_inhibitor
45073635	Benazepril hydrochloride 40 MG Oral Tablet [Lotensin]	NDC	11-digit NDC	'60491037634'	'60491-0376-34'	ace_inhibitor
45094270	Benazepril hydrochloride 10 MG Oral Tablet [Lotensin]	NDC	11-digit NDC	'00083006330'	'00083-0063-30'	ace_inhibitor
45089639	Benazepril hydrochloride 40 MG Oral Tablet [Lotensin]	NDC	11-digit NDC	'58016068609'	'58016-0686-09'	ace_inhibitor
45070841	Benazepril hydrochloride 20 MG Oral Tablet [Lotensin]	NDC	11-digit NDC	'54569335901'	'54569-3359-01'	ace_inhibitor
45070844	Benazepril hydrochloride 10 MG Oral Tablet [Lotensin]	NDC	11-digit NDC	'54569342301'	'54569-3423-01'	ace_inhibitor
45094256	Benazepril hydrochloride 10 MG / Hydrochlorothiazide 12.5 MG Oral Tablet [Lotensin HCT 10/12.5]	NDC	11-digit NDC	'00078055305'	'00078-0553-05'	ace_inhibitor
45072802	Benazepril hydrochloride 40 MG Oral Tablet [Lotensin]	NDC	11-digit NDC	'58016068621'	'58016-0686-21'	ace_inhibitor
44941177	benazepril hydrochloride 40mg/1 ORAL TABLET [lotensin]	NDC	9-digit NDC	'000780450'	'00078-0450-50'	ace_inhibitor
45111399	Benazepril hydrochloride 20 MG Oral Tablet [Lotensin]	NDC	11-digit NDC	'00083007990'	'00083-0079-90'	ace_inhibitor
45072803	Benazepril hydrochloride 40 MG Oral Tablet [Lotensin]	NDC	11-digit NDC	'58016068682'	'58016-0686-82'	ace_inhibitor
45143675	benazepril 40 MG Oral Tablet [Lotensin]	NDC	11-digit NDC	'68115021720'	'68115-0217-20'	ace_inhibitor
45121731	benazepril 10 MG Oral Tablet [Lotensin]	NDC	11-digit NDC	'54569342304'	'54569-3423-04'	ace_inhibitor
45106691	Benazepril hydrochloride 40 MG Oral Tablet [Lotensin]	NDC	11-digit NDC	'58016068648'	'58016-0686-48'	ace_inhibitor
45106692	Benazepril hydrochloride 40 MG Oral Tablet [Lotensin]	NDC	11-digit NDC	'58016068697'	'58016-0686-97'	ace_inhibitor
45128155	Benazepril hydrochloride 5 MG / Hydrochlorothiazide 6.25 MG Oral Tablet [Lotensin HCT 5/6.25]	NDC	11-digit NDC	'00083005744'	'00083-0057-44'	ace_inhibitor
45162270	Benazepril hydrochloride 5 MG Oral Tablet [Lotensin]	NDC	11-digit NDC	'00083005990'	'00083-0059-90'	ace_inhibitor
45138939	Benazepril hydrochloride 20 MG Oral Tablet [Lotensin]	NDC	11-digit NDC	'54868235101'	'54868-2351-01'	ace_inhibitor
45160856	benazepril 10 MG Oral Tablet [Lotensin]	NDC	11-digit NDC	'68115021520'	'68115-0215-20'	ace_inhibitor
45145159	Benazepril hydrochloride 10 MG Oral Tablet [Lotensin]	NDC	11-digit NDC	'00083006332'	'00083-0063-32'	ace_inhibitor
45145160	Benazepril hydrochloride 20 MG Oral Tablet [Lotensin]	NDC	11-digit NDC	'00083007930'	'00083-0079-30'	ace_inhibitor
45155812	benazepril 40 MG Oral Tablet [Lotensin]	NDC	11-digit NDC	'54569478801'	'54569-4788-01'	ace_inhibitor
45029823	benazepril hydrochloride and hydrochlorothiazide 20; 12.5 mg/1; mg/1 TABLET [Lotensin]	NDC	9-digit NDC	'030698453'	'03069-8453-53'	ace_inhibitor
45128157	Benazepril hydrochloride 20 MG Oral Tablet [Lotensin]	NDC	11-digit NDC	'00083007932'	'00083-0079-32'	ace_inhibitor
45172880	Benazepril hydrochloride 20 MG Oral Tablet [Lotensin]	NDC	11-digit NDC	'54569335900'	'54569-3359-00'	ace_inhibitor
45180270	Benazepril hydrochloride 10 MG Oral Tablet [Lotensin]	NDC	11-digit NDC	'00247112530'	'00247-1125-30'	ace_inhibitor
45174759	Benazepril hydrochloride 40 MG Oral Tablet [Lotensin]	NDC	11-digit NDC	'58016068680'	'58016-0686-80'	ace_inhibitor
45123622	Benazepril hydrochloride 40 MG Oral Tablet [Lotensin]	NDC	11-digit NDC	'58016068620'	'58016-0686-20'	ace_inhibitor
45123623	Benazepril hydrochloride 40 MG Oral Tablet [Lotensin]	NDC	11-digit NDC	'58016068656'	'58016-0686-56'	ace_inhibitor
45174758	Benazepril hydrochloride 40 MG Oral Tablet [Lotensin]	NDC	11-digit NDC	'58016068602'	'58016-0686-02'	ace_inhibitor
45172881	benazepril 20 MG Oral Tablet [Lotensin]	NDC	11-digit NDC	'54569335902'	'54569-3359-02'	ace_inhibitor
45226015	Benazepril hydrochloride 10 MG Oral Tablet [Lotensin]	NDC	11-digit NDC	'58016042010'	'58016-0420-10'	ace_inhibitor
45207705	Benazepril hydrochloride 5 MG Oral Tablet [Lotensin]	NDC	11-digit NDC	'55045281908'	'55045-2819-08'	ace_inhibitor
45208003	Benazepril hydrochloride 20 MG Oral Tablet [Lotensin]	NDC	11-digit NDC	'55289008697'	'55289-0086-97'	ace_inhibitor
45209038	Benazepril hydrochloride 40 MG Oral Tablet [Lotensin]	NDC	11-digit NDC	'58016068603'	'58016-0686-03'	ace_inhibitor
45213668	Benazepril hydrochloride 10 MG Oral Tablet [Lotensin]	NDC	11-digit NDC	'00083006390'	'00083-0063-90'	ace_inhibitor
45097803	benazepril hydrochloride 40 mg/1 TABLET [Lotensin]	NDC	9-digit NDC	'030698450'	'03069-8450-50'	ace_inhibitor
45226262	Benazepril hydrochloride 40 MG Oral Tablet [Lotensin]	NDC	11-digit NDC	'58016068642'	'58016-0686-42'	ace_inhibitor
45098415	Benazepril Hydrochloride 20 mg/1 TABLET [Lotensin]	NDC	9-digit NDC	'055289086'	'05528-9086-86'	ace_inhibitor
45214650	Benazepril hydrochloride 5 MG Oral Tablet [Lotensin]	NDC	11-digit NDC	'00247112430'	'00247-1124-30'	ace_inhibitor
45191314	Benazepril hydrochloride 5 MG Oral Tablet [Lotensin]	NDC	11-digit NDC	'57866599001'	'57866-5990-01'	ace_inhibitor
45242204	Benazepril hydrochloride 5 MG Oral Tablet [Lotensin]	NDC	11-digit NDC	'55154965000'	'55154-9650-00'	ace_inhibitor
45196360	Benazepril hydrochloride 20 MG Oral Tablet [Lotensin]	NDC	11-digit NDC	'00078044905'	'00078-0449-05'	ace_inhibitor
45196385	Benazepril hydrochloride 10 MG Oral Tablet [Lotensin]	NDC	11-digit NDC	'00083006344'	'00083-0063-44'	ace_inhibitor
45196386	Benazepril hydrochloride 20 MG Oral Tablet [Lotensin]	NDC	11-digit NDC	'00083007944'	'00083-0079-44'	ace_inhibitor
45196387	Benazepril hydrochloride 40 MG Oral Tablet [Lotensin]	NDC	11-digit NDC	'00083009490'	'00083-0094-90'	ace_inhibitor
45247842	Benazepril hydrochloride 40 MG Oral Tablet [Lotensin]	NDC	11-digit NDC	'00083009432'	'00083-0094-32'	ace_inhibitor
45191825	Benazepril hydrochloride 40 MG Oral Tablet [Lotensin]	NDC	11-digit NDC	'58016068607'	'58016-0686-07'	ace_inhibitor
45191826	Benazepril hydrochloride 40 MG Oral Tablet [Lotensin]	NDC	11-digit NDC	'58016068640'	'58016-0686-40'	ace_inhibitor
45191827	Benazepril hydrochloride 40 MG Oral Tablet [Lotensin]	NDC	11-digit NDC	'58016068667'	'58016-0686-67'	ace_inhibitor
45191828	Benazepril hydrochloride 40 MG Oral Tablet [Lotensin]	NDC	11-digit NDC	'58016068676'	'58016-0686-76'	ace_inhibitor
45194971	benazepril 40 MG Oral Tablet [Lotensin]	NDC	11-digit NDC	'68115021740'	'68115-0217-40'	ace_inhibitor
45063797	benazepril hydrochloride and hydrochlorothiazide 10; 12.5 mg/1; mg/1 TABLET [Lotensin]	NDC	9-digit NDC	'030698452'	'03069-8452-52'	ace_inhibitor
45277549	Benazepril hydrochloride 40 MG Oral Tablet [Lotensin]	NDC	11-digit NDC	'58016068616'	'58016-0686-16'	ace_inhibitor
45243344	Benazepril hydrochloride 40 MG Oral Tablet [Lotensin]	NDC	11-digit NDC	'58016068600'	'58016-0686-00'	ace_inhibitor
45243345	Benazepril hydrochloride 40 MG Oral Tablet [Lotensin]	NDC	11-digit NDC	'58016068677'	'58016-0686-77'	ace_inhibitor
45243346	Benazepril hydrochloride 40 MG Oral Tablet [Lotensin]	NDC	11-digit NDC	'58016068683'	'58016-0686-83'	ace_inhibitor
45282081	Benazepril hydrochloride 5 MG Oral Tablet [Lotensin]	NDC	11-digit NDC	'00078044705'	'00078-0447-05'	ace_inhibitor
45148725	benazepril hydrochloride and hydrochlorothiazide 20; 25 mg/1; mg/1 TABLET [Lotensin]	NDC	9-digit NDC	'030698454'	'03069-8454-54'	ace_inhibitor
45162249	benazepril hydrochloride and hydrochlorothiazide 20mg/1 / 12.5mg/1 ORAL TABLET [lotensin hct]	NDC	9-digit NDC	'000780453'	'00078-0453-53'	ace_inhibitor
45276246	Benazepril hydrochloride 20 MG Oral Tablet [Lotensin]	NDC	11-digit NDC	'55045287008'	'55045-2870-08'	ace_inhibitor
45165964	benazepril hydrochloride 20 mg/1 TABLET [Lotensin]	NDC	9-digit NDC	'030698449'	'03069-8449-49'	ace_inhibitor
45295541	Benazepril hydrochloride 10 MG Oral Tablet [Lotensin]	NDC	11-digit NDC	'60491037430'	'60491-0374-30'	ace_inhibitor
45299226	Benazepril hydrochloride 40 MG Oral Tablet [Lotensin]	NDC	11-digit NDC	'00078045005'	'00078-0450-05'	ace_inhibitor
45299227	Benazepril hydrochloride 5 MG / Hydrochlorothiazide 6.25 MG Oral Tablet [Lotensin HCT 5/6.25]	NDC	11-digit NDC	'00078045105'	'00078-0451-05'	ace_inhibitor
45299253	Benazepril hydrochloride 10 MG / Hydrochlorothiazide 12.5 MG Oral Tablet [Lotensin HCT 10/12.5]	NDC	11-digit NDC	'00083007230'	'00083-0072-30'	ace_inhibitor
45299254	Benazepril hydrochloride 40 MG Oral Tablet [Lotensin]	NDC	11-digit NDC	'00083009430'	'00083-0094-30'	ace_inhibitor
45294481	Benazepril hydrochloride 10 MG Oral Tablet [Lotensin]	NDC	11-digit NDC	'58016042060'	'58016-0420-60'	ace_inhibitor
45294482	Benazepril hydrochloride 10 MG Oral Tablet [Lotensin]	NDC	11-digit NDC	'58016042090'	'58016-0420-90'	ace_inhibitor
45314814	benazepril 10 MG Oral Tablet [Lotensin]	NDC	11-digit NDC	'68115021560'	'68115-0215-60'	ace_inhibitor
45265066	Benazepril hydrochloride 5 MG Oral Tablet [Lotensin]	NDC	11-digit NDC	'00083005932'	'00083-0059-32'	ace_inhibitor
45266423	Benazepril hydrochloride 10 MG Oral Tablet [Lotensin]	NDC	11-digit NDC	'00339574311'	'00339-5743-11'	ace_inhibitor
45311635	Benazepril hydrochloride 40 MG Oral Tablet [Lotensin]	NDC	11-digit NDC	'58016068610'	'58016-0686-10'	ace_inhibitor
45294698	Benazepril hydrochloride 40 MG Oral Tablet [Lotensin]	NDC	11-digit NDC	'58016068627'	'58016-0686-27'	ace_inhibitor
45297798	benazepril 20 MG Oral Tablet [Lotensin]	NDC	11-digit NDC	'68115021660'	'68115-0216-60'	ace_inhibitor
45261250	Benazepril hydrochloride 20 MG Oral Tablet [Lotensin]	NDC	11-digit NDC	'60491038330'	'60491-0383-30'	ace_inhibitor
45260385	Benazepril hydrochloride 20 MG Oral Tablet [Lotensin]	NDC	11-digit NDC	'58016068500'	'58016-0685-00'	ace_inhibitor
45260386	Benazepril hydrochloride 20 MG Oral Tablet [Lotensin]	NDC	11-digit NDC	'58016068510'	'58016-0685-10'	ace_inhibitor
45260387	Benazepril hydrochloride 40 MG Oral Tablet [Lotensin]	NDC	11-digit NDC	'58016068601'	'58016-0686-01'	ace_inhibitor
45260388	Benazepril hydrochloride 40 MG Oral Tablet [Lotensin]	NDC	11-digit NDC	'58016068669'	'58016-0686-69'	ace_inhibitor
45260389	Benazepril hydrochloride 40 MG Oral Tablet [Lotensin]	NDC	11-digit NDC	'58016068681'	'58016-0686-81'	ace_inhibitor
45309962	Benazepril hydrochloride 10 MG Oral Tablet [Lotensin]	NDC	11-digit NDC	'54868235000'	'54868-2350-00'	ace_inhibitor
45179263	benazepril hydrochloride and hydrochlorothiazide 10; 12.5 mg/1; mg/1 TABLET [Lotensin HCT]	NDC	9-digit NDC	'000780452'	'00078-0452-52'	ace_inhibitor
45312507	Benazepril hydrochloride 5 MG Oral Tablet [Lotensin]	NDC	11-digit NDC	'60491037334'	'60491-0373-34'	ace_inhibitor
45345663	Benazepril hydrochloride 40 MG Oral Tablet [Lotensin]	NDC	11-digit NDC	'58016068624'	'58016-0686-24'	ace_inhibitor
45345664	Benazepril hydrochloride 40 MG Oral Tablet [Lotensin]	NDC	11-digit NDC	'58016068684'	'58016-0686-84'	ace_inhibitor
45365791	Benazepril hydrochloride 20 MG Oral Tablet [Lotensin]	NDC	11-digit NDC	'68115021630'	'68115-0216-30'	ace_inhibitor
45348799	benazepril 10 MG Oral Tablet [Lotensin]	NDC	11-digit NDC	'68115021510'	'68115-0215-10'	ace_inhibitor
45348800	benazepril 40 MG Oral Tablet [Lotensin]	NDC	11-digit NDC	'68115021760'	'68115-0217-60'	ace_inhibitor
45351184	Benazepril hydrochloride 10 MG Oral Tablet [Lotensin]	NDC	11-digit NDC	'00247112510'	'00247-1125-10'	ace_inhibitor
45362705	Benazepril hydrochloride 40 MG Oral Tablet [Lotensin]	NDC	11-digit NDC	'58016068612'	'58016-0686-12'	ace_inhibitor
45362706	Benazepril hydrochloride 40 MG Oral Tablet [Lotensin]	NDC	11-digit NDC	'58016068644'	'58016-0686-44'	ace_inhibitor
45362707	Benazepril hydrochloride 40 MG Oral Tablet [Lotensin]	NDC	11-digit NDC	'58016068693'	'58016-0686-93'	ace_inhibitor
45230896	benazepril hydrochloride and hydrochlorothiazide 20; 25 mg/1; mg/1 TABLET [Lotensin HCT]	NDC	9-digit NDC	'000780454'	'00078-0454-54'	ace_inhibitor
45328626	Benazepril hydrochloride 20 MG Oral Tablet [Lotensin]	NDC	11-digit NDC	'58016068590'	'58016-0685-90'	ace_inhibitor
45328627	Benazepril hydrochloride 40 MG Oral Tablet [Lotensin]	NDC	11-digit NDC	'58016068630'	'58016-0686-30'	ace_inhibitor
45328628	Benazepril hydrochloride 40 MG Oral Tablet [Lotensin]	NDC	11-digit NDC	'58016068650'	'58016-0686-50'	ace_inhibitor
45328629	Benazepril hydrochloride 40 MG Oral Tablet [Lotensin]	NDC	11-digit NDC	'58016068660'	'58016-0686-60'	ace_inhibitor
45331779	benazepril 20 MG Oral Tablet [Lotensin]	NDC	11-digit NDC	'68115021640'	'68115-0216-40'	ace_inhibitor
45331131	Benazepril hydrochloride 20 MG Oral Tablet [Lotensin]	NDC	11-digit NDC	'66267013560'	'66267-0135-60'	ace_inhibitor
45329475	Benazepril hydrochloride 10 MG Oral Tablet [Lotensin]	NDC	11-digit NDC	'60491037434'	'60491-0374-34'	ace_inhibitor
45333159	Benazepril hydrochloride 10 MG / Hydrochlorothiazide 12.5 MG Oral Tablet [Lotensin HCT 10/12.5]	NDC	11-digit NDC	'00083007244'	'00083-0072-44'	ace_inhibitor
45326723	Benazepril hydrochloride 40 MG Oral Tablet [Lotensin]	NDC	11-digit NDC	'54569478800'	'54569-4788-00'	ace_inhibitor
45378410	Benazepril hydrochloride 10 MG Oral Tablet [Lotensin]	NDC	11-digit NDC	'55045237408'	'55045-2374-08'	ace_inhibitor
45378715	Benazepril hydrochloride 10 MG Oral Tablet [Lotensin]	NDC	11-digit NDC	'55289010997'	'55289-0109-97'	ace_inhibitor
45379781	Benazepril hydrochloride 40 MG Oral Tablet [Lotensin]	NDC	11-digit NDC	'58016068632'	'58016-0686-32'	ace_inhibitor
45379782	Benazepril hydrochloride 40 MG Oral Tablet [Lotensin]	NDC	11-digit NDC	'58016068645'	'58016-0686-45'	ace_inhibitor
45379783	Benazepril hydrochloride 40 MG Oral Tablet [Lotensin]	NDC	11-digit NDC	'58016068671'	'58016-0686-71'	ace_inhibitor
45379784	Benazepril hydrochloride 40 MG Oral Tablet [Lotensin]	NDC	11-digit NDC	'58016068675'	'58016-0686-75'	ace_inhibitor
45282082	benazepril hydrochloride 20mg/1 ORAL TABLET [lotensin]	NDC	9-digit NDC	'000780449'	'00078-0449-49'	ace_inhibitor
45061282	Benazepril hydrochloride 20 MG Oral Tablet [Lotensin]	NDC	11-digit NDC	'00247112660'	'00247-1126-60'	ace_inhibitor
45836934	benazepril hydrochloride 20mg/1 ORAL TABLET [lotensin]	NDC	9-digit NDC	'552890086'	'55289-0086-86'	ace_inhibitor
44958906	Benazepril hydrochloride 40 MG Oral Tablet [Lotensin]	NDC	11-digit NDC	'00247112710'	'00247-1127-10'	ace_inhibitor
44925138	Benazepril hydrochloride 20 MG Oral Tablet [Lotensin]	NDC	11-digit NDC	'00247112630'	'00247-1126-30'	ace_inhibitor
45368185	Benazepril hydrochloride 20 MG Oral Tablet [Lotensin]	NDC	11-digit NDC	'00247112610'	'00247-1126-10'	ace_inhibitor
45317224	Benazepril hydrochloride 40 MG Oral Tablet [Lotensin]	NDC	11-digit NDC	'00247112730'	'00247-1127-30'	ace_inhibitor
44409889	Benazepril hydrochloride 5 MG Oral Tablet [Lotensin]	NDC	11-digit NDC	'30698044701'	'30698-0447-01'	ace_inhibitor
44952395	Benazepril hydrochloride 20 MG Oral Tablet [Lotensin]	NDC	11-digit NDC	'55289008630'	'55289-0086-30'	ace_inhibitor
44864585	benazepril hydrochloride 20 MG Oral Tablet [Lotensin]	NDC	11-digit NDC	'49999028730'	'49999-0287-30'	ace_inhibitor
45049670	benazepril hydrochloride 40 MG Oral Tablet [Lotensin]	NDC	11-digit NDC	'30698045001'	'30698-0450-01'	ace_inhibitor
45811526	amlobenz 5mg/1 / 10mg/1 ORAL CAPSULE	NDC	9-digit NDC	'216950866'	'21695-0866-66'	ace_inhibitor
44893561	Amlobenz 5; 10 mg/1; mg/1 CAPSULE [Amlobenz]	NDC	9-digit NDC	'021695866'	'02169-5866-66'	ace_inhibitor
45811566	amlobenz 10mg/1 / 20mg/1 ORAL CAPSULE	NDC	9-digit NDC	'216950916'	'21695-0916-16'	ace_inhibitor
45319691	Amlobenz 10; 20 mg/1; mg/1 CAPSULE [Amlobenz]	NDC	9-digit NDC	'021695916'	'02169-5916-16'	ace_inhibitor
45119978	amlodipine 10 MG / benazepril hydrochloride 20 MG Oral Capsule [Lotrel]	NDC	11-digit NDC	'49999094630'	'49999-0946-30'	ace_inhibitor
45156615	amlodipine 5 MG / benazepril hydrochloride 10 MG Oral Capsule [Lotrel]	NDC	11-digit NDC	'55289009630'	'55289-0096-30'	ace_inhibitor
45128126	amlodipine 10 MG / benazepril hydrochloride 20 MG Oral Capsule [Lotrel]	NDC	11-digit NDC	'00078036405'	'00078-0364-05'	ace_inhibitor
45350209	amlodipine 5 MG / benazepril hydrochloride 20 MG Oral Capsule [Lotrel]	NDC	11-digit NDC	'00078040605'	'00078-0406-05'	ace_inhibitor
45271695	amlodipine 5 MG / benazepril hydrochloride 20 MG Oral Capsule [Lotrel]	NDC	11-digit NDC	'33358022200'	'33358-0222-00'	ace_inhibitor
45190779	Amlodipine 10 MG / Benazepril hydrochloride 40 MG Oral Capsule [Lotrel]	NDC	11-digit NDC	'55154966808'	'55154-9668-08'	ace_inhibitor
45258996	Amlodipine 5 MG / Benazepril hydrochloride 40 MG Oral Capsule [Lotrel]	NDC	11-digit NDC	'54868578300'	'54868-5783-00'	ace_inhibitor
45293066	Amlodipine 5 MG / Benazepril hydrochloride 10 MG Oral Capsule [Lotrel]	NDC	11-digit NDC	'54868407302'	'54868-4073-02'	ace_inhibitor
44951897	Amlodipine 5 MG / Benazepril hydrochloride 20 MG Oral Capsule [Lotrel]	NDC	11-digit NDC	'54868407403'	'54868-4074-03'	ace_inhibitor
45310037	Amlodipine 5 MG / Benazepril hydrochloride 20 MG Oral Capsule [Lotrel]	NDC	11-digit NDC	'54868407400'	'54868-4074-00'	ace_inhibitor
45327103	Amlodipine 10 MG / Benazepril hydrochloride 20 MG Oral Capsule [Lotrel]	NDC	11-digit NDC	'54868487000'	'54868-4870-00'	ace_inhibitor
45378175	Amlodipine 5 MG / Benazepril hydrochloride 20 MG Oral Capsule [Lotrel]	NDC	11-digit NDC	'54868407404'	'54868-4074-04'	ace_inhibitor
44935140	Amlodipine 10 MG / Benazepril hydrochloride 40 MG Oral Capsule [Lotrel]	NDC	11-digit NDC	'54868569000'	'54868-5690-00'	ace_inhibitor
45054109	Amlodipine 5 MG / Benazepril hydrochloride 10 MG Oral Capsule [Lotrel]	NDC	11-digit NDC	'54868407300'	'54868-4073-00'	ace_inhibitor
44935035	Amlodipine 5 MG / Benazepril hydrochloride 10 MG Oral Capsule [Lotrel]	NDC	11-digit NDC	'54868407301'	'54868-4073-01'	ace_inhibitor
44985923	Amlodipine 10 MG / Benazepril hydrochloride 40 MG Oral Capsule [Lotrel]	NDC	11-digit NDC	'54868569003'	'54868-5690-03'	ace_inhibitor
45054110	Amlodipine 5 MG / Benazepril hydrochloride 20 MG Oral Capsule [Lotrel]	NDC	11-digit NDC	'54868407401'	'54868-4074-01'	ace_inhibitor
45105122	Amlodipine 10 MG / Benazepril hydrochloride 20 MG Oral Capsule [Lotrel]	NDC	11-digit NDC	'54868487002'	'54868-4870-02'	ace_inhibitor
44901037	Amlodipine 2.5 MG / Benazepril hydrochloride 10 MG Oral Capsule [Lotrel]	NDC	11-digit NDC	'54868406600'	'54868-4066-00'	ace_inhibitor
45122083	Amlodipine 5 MG / Benazepril hydrochloride 10 MG Oral Capsule [Lotrel]	NDC	11-digit NDC	'54868407303'	'54868-4073-03'	ace_inhibitor
44935087	Amlodipine 10 MG / Benazepril hydrochloride 20 MG Oral Capsule [Lotrel]	NDC	11-digit NDC	'54868487001'	'54868-4870-01'	ace_inhibitor
45378687	Amlodipine 10 MG / Benazepril hydrochloride 40 MG Oral Capsule [Lotrel]	NDC	11-digit NDC	'55154966802'	'55154-9668-02'	ace_inhibitor
45207434	Amlodipine 5 MG / Benazepril hydrochloride 20 MG Oral Capsule [Lotrel]	NDC	11-digit NDC	'54868407402'	'54868-4074-02'	ace_inhibitor
45037041	Amlodipine 2.5 MG / Benazepril hydrochloride 10 MG Oral Capsule [Lotrel]	NDC	11-digit NDC	'54868406601'	'54868-4066-01'	ace_inhibitor
44896323	Amlodipine 10 MG / Benazepril hydrochloride 20 MG Oral Capsule [Lotrel 10/20]	NDC	11-digit NDC	'23490149609'	'23490-1496-09'	ace_inhibitor
45293179	Amlodipine 10 MG / Benazepril hydrochloride 40 MG Oral Capsule [Lotrel]	NDC	11-digit NDC	'54868569002'	'54868-5690-02'	ace_inhibitor
45344114	Amlodipine 10 MG / Benazepril hydrochloride 40 MG Oral Capsule [Lotrel]	NDC	11-digit NDC	'54868569001'	'54868-5690-01'	ace_inhibitor
45173361	Amlodipine 5 MG / Benazepril hydrochloride 40 MG Oral Capsule [Lotrel]	NDC	11-digit NDC	'54868578301'	'54868-5783-01'	ace_inhibitor
44852429	Amlodipine 5 MG / Benazepril hydrochloride 10 MG Oral Capsule [Lotrel 5/10]	NDC	11-digit NDC	'61392087625'	'61392-0876-25'	ace_inhibitor
44899350	Amlodipine 5 MG / Benazepril hydrochloride 40 MG Oral Capsule [Lotrel 5/40]	NDC	11-digit NDC	'51138053430'	'51138-0534-30'	ace_inhibitor
44890043	Amlodipine 5 MG / Benazepril hydrochloride 10 MG Oral Capsule [Lotrel 5/10]	NDC	11-digit NDC	'00083226004'	'00083-2260-04'	ace_inhibitor
44865116	Amlodipine 5 MG / Benazepril hydrochloride 40 MG Oral Capsule [Lotrel 5/40]	NDC	11-digit NDC	'51138053410'	'51138-0534-10'	ace_inhibitor
44903794	Amlodipine 5 MG / Benazepril hydrochloride 20 MG Oral Capsule [Lotrel 5/20]	NDC	11-digit NDC	'61392087725'	'61392-0877-25'	ace_inhibitor
44903488	Amlodipine 5 MG / Benazepril hydrochloride 20 MG Oral Capsule [Lotrel 5/20]	NDC	11-digit NDC	'60491080934'	'60491-0809-34'	ace_inhibitor
44865117	Amlodipine 10 MG / Benazepril hydrochloride 20 MG Oral Capsule [Lotrel 10/20]	NDC	11-digit NDC	'51138053530'	'51138-0535-30'	ace_inhibitor
44967077	Amlodipine 2.5 MG / Benazepril hydrochloride 10 MG Oral Capsule [Lotrel 2.5/10]	NDC	11-digit NDC	'51138053110'	'51138-0531-10'	ace_inhibitor
44871001	Amlodipine 2.5 MG / Benazepril hydrochloride 10 MG Oral Capsule [Lotrel 2.5/10]	NDC	11-digit NDC	'66828002801'	'66828-0028-01'	ace_inhibitor
44950263	Amlodipine 5 MG / Benazepril hydrochloride 40 MG Oral Capsule [Lotrel 5/40]	NDC	11-digit NDC	'51129411402'	'51129-4114-02'	ace_inhibitor
44956361	Amlodipine 5 MG / Benazepril hydrochloride 10 MG Oral Capsule [Lotrel 5/10]	NDC	11-digit NDC	'67801044130'	'67801-0441-30'	ace_inhibitor
44954629	Amlodipine 5 MG / Benazepril hydrochloride 10 MG Oral Capsule [Lotrel 5/10]	NDC	11-digit NDC	'61392087631'	'61392-0876-31'	ace_inhibitor
44954295	Amlodipine 5 MG / Benazepril hydrochloride 20 MG Oral Capsule [Lotrel 5/20]	NDC	11-digit NDC	'60491080930'	'60491-0809-30'	ace_inhibitor
44933415	Amlodipine 10 MG / Benazepril hydrochloride 40 MG Oral Capsule [Lotrel 10/40]	NDC	11-digit NDC	'51138053630'	'51138-0536-30'	ace_inhibitor
44934712	Amlodipine 5 MG / Benazepril hydrochloride 10 MG Oral Capsule [Lotrel 5/10]	NDC	11-digit NDC	'54569469601'	'54569-4696-01'	ace_inhibitor
44939620	Amlodipine 5 MG / Benazepril hydrochloride 10 MG Oral Capsule [Lotrel]	NDC	11-digit NDC	'67801044103'	'67801-0441-03'	ace_inhibitor
44990281	Amlodipine 2.5 MG / Benazepril hydrochloride 10 MG Oral Capsule [Lotrel 2.5/10]	NDC	11-digit NDC	'67801034030'	'67801-0340-30'	ace_inhibitor
45024553	Amlodipine 5 MG / Benazepril hydrochloride 20 MG Oral Capsule [Lotrel 5/20]	NDC	11-digit NDC	'67801034235'	'67801-0342-35'	ace_inhibitor
45018272	Amlodipine 10 MG / Benazepril hydrochloride 20 MG Oral Capsule [Lotrel 10/20]	NDC	11-digit NDC	'51138053510'	'51138-0535-10'	ace_inhibitor
45054372	Amlodipine 5 MG / Benazepril hydrochloride 20 MG Oral Capsule [Lotrel 5/20]	NDC	11-digit NDC	'55045337801'	'55045-3378-01'	ace_inhibitor
45053812	Amlodipine 10 MG / Benazepril hydrochloride 20 MG Oral Capsule [Lotrel]	NDC	11-digit NDC	'54569587800'	'54569-5878-00'	ace_inhibitor
45022705	Amlodipine 5 MG / Benazepril hydrochloride 20 MG Oral Capsule [Lotrel 5/20]	NDC	11-digit NDC	'61392087731'	'61392-0877-31'	ace_inhibitor
45041671	Amlodipine 2.5 MG / Benazepril hydrochloride 10 MG Oral Capsule [Lotrel 2.5/10]	NDC	11-digit NDC	'67801034035'	'67801-0340-35'	ace_inhibitor
45087760	Amlodipine 5 MG / Benazepril hydrochloride 20 MG Oral Capsule [Lotrel]	NDC	11-digit NDC	'54569523200'	'54569-5232-00'	ace_inhibitor
45086420	Amlodipine 10 MG / Benazepril hydrochloride 40 MG Oral Capsule [Lotrel 10/40]	NDC	11-digit NDC	'51138053610'	'51138-0536-10'	ace_inhibitor
45090868	Amlodipine 5 MG / Benazepril hydrochloride 20 MG Oral Capsule [Lotrel 5/20]	NDC	11-digit NDC	'61392087739'	'61392-0877-39'	ace_inhibitor
45104722	Amlodipine 5 MG / Benazepril hydrochloride 20 MG Oral Capsule [Lotrel 5/20]	NDC	11-digit NDC	'54569523201'	'54569-5232-01'	ace_inhibitor
44962050	amlodipine besylate and benazepril hydrochloride 5; 20 mg/1; mg/1 CAPSULE [Lotrel]	NDC	9-digit NDC	'055289039'	'05528-9039-39'	ace_inhibitor
45154467	Amlodipine 2.5 MG / Benazepril hydrochloride 10 MG Oral Capsule [Lotrel 2.5/10]	NDC	11-digit NDC	'51138053130'	'51138-0531-30'	ace_inhibitor
45120477	Amlodipine 5 MG / Benazepril hydrochloride 10 MG Oral Capsule [Lotrel 5/10]	NDC	11-digit NDC	'51138053210'	'51138-0532-10'	ace_inhibitor
45154422	Amlodipine 5 MG / Benazepril hydrochloride 40 MG Oral Capsule [Lotrel 5/40]	NDC	11-digit NDC	'51129411401'	'51129-4114-01'	ace_inhibitor
45145164	Amlodipine 2.5 MG / Benazepril hydrochloride 10 MG Oral Capsule [Lotrel 2.5/10]	NDC	11-digit NDC	'00083225530'	'00083-2255-30'	ace_inhibitor
45109771	Amlodipine 2.5 MG / Benazepril hydrochloride 10 MG Oral Capsule [Lotrel]	NDC	11-digit NDC	'67801034003'	'67801-0340-03'	ace_inhibitor
45145165	Amlodipine 5 MG / Benazepril hydrochloride 10 MG Oral Capsule [Lotrel 5/10]	NDC	11-digit NDC	'00083226030'	'00083-2260-30'	ace_inhibitor
45145166	Amlodipine 5 MG / Benazepril hydrochloride 20 MG Oral Capsule [Lotrel 5/20]	NDC	11-digit NDC	'00083226504'	'00083-2265-04'	ace_inhibitor
45168624	Amlodipine 10 MG / Benazepril hydrochloride 20 MG Oral Capsule [Lotrel 10/20]	NDC	11-digit NDC	'23490149603'	'23490-1496-03'	ace_inhibitor
45158505	Amlodipine 2.5 MG / Benazepril hydrochloride 10 MG Oral Capsule [Lotrel 2.5/10]	NDC	11-digit NDC	'60491080734'	'60491-0807-34'	ace_inhibitor
45160897	Amlodipine 5 MG / Benazepril hydrochloride 20 MG Oral Capsule [Lotrel 5/20]	NDC	11-digit NDC	'68115057330'	'68115-0573-30'	ace_inhibitor
45126800	Amlodipine 5 MG / Benazepril hydrochloride 10 MG Oral Capsule [Lotrel 5/10]	NDC	11-digit NDC	'68115077800'	'68115-0778-00'	ace_inhibitor
45177721	Amlodipine 5 MG / Benazepril hydrochloride 20 MG Oral Capsule [Lotrel]	NDC	11-digit NDC	'67801034203'	'67801-0342-03'	ace_inhibitor
45177722	Amlodipine 10 MG / Benazepril hydrochloride 20 MG Oral Capsule [Lotrel 10/20]	NDC	11-digit NDC	'67801034335'	'67801-0343-35'	ace_inhibitor
45247846	Amlodipine 5 MG / Benazepril hydrochloride 20 MG Oral Capsule [Lotrel 5/20]	NDC	11-digit NDC	'00083226530'	'00083-2265-30'	ace_inhibitor
45205739	Amlodipine 5 MG / Benazepril hydrochloride 20 MG Oral Capsule [Lotrel 5/20]	NDC	11-digit NDC	'51138053310'	'51138-0533-10'	ace_inhibitor
45207997	amlodipine 5 MG / benazepril hydrochloride 20 MG Oral Capsule [Lotrel]	NDC	11-digit NDC	'55289003930'	'55289-0039-30'	ace_inhibitor
45188459	Amlodipine 10 MG / Benazepril hydrochloride 20 MG Oral Capsule [Lotrel 10/20]	NDC	11-digit NDC	'51129293201'	'51129-2932-01'	ace_inhibitor
45240051	Amlodipine 5 MG / Benazepril hydrochloride 10 MG Oral Capsule [Lotrel 5/10]	NDC	11-digit NDC	'51138053230'	'51138-0532-30'	ace_inhibitor
45246492	Amlodipine 5 MG / Benazepril hydrochloride 20 MG Oral Capsule [Lotrel 5/20]	NDC	11-digit NDC	'68115067300'	'68115-0673-00'	ace_inhibitor
45288338	Amlodipine 10 MG / Benazepril hydrochloride 20 MG Oral Capsule [Lotrel 10/20]	NDC	11-digit NDC	'23490149600'	'23490-1496-00'	ace_inhibitor
45278408	Amlodipine 2.5 MG / Benazepril hydrochloride 10 MG Oral Capsule [Lotrel 2.5/10]	NDC	11-digit NDC	'60491080730'	'60491-0807-30'	ace_inhibitor
45274306	Amlodipine 5 MG / Benazepril hydrochloride 20 MG Oral Capsule [Lotrel 5/20]	NDC	11-digit NDC	'51138053330'	'51138-0533-30'	ace_inhibitor
45308305	Amlodipine 10 MG / Benazepril hydrochloride 20 MG Oral Capsule [Lotrel 10/20]	NDC	11-digit NDC	'51129361701'	'51129-3617-01'	ace_inhibitor
45257116	Amlodipine 10 MG / Benazepril hydrochloride 20 MG Oral Capsule [Lotrel 10/20]	NDC	11-digit NDC	'51129361702'	'51129-3617-02'	ace_inhibitor
45312871	Amlodipine 5 MG / Benazepril hydrochloride 10 MG Oral Capsule [Lotrel 5/10]	NDC	11-digit NDC	'61392087639'	'61392-0876-39'	ace_inhibitor
45263688	Amlodipine 10 MG / Benazepril hydrochloride 20 MG Oral Capsule [Lotrel 10/20]	NDC	11-digit NDC	'68115065000'	'68115-0650-00'	ace_inhibitor
45263456	Amlodipine 10 MG / Benazepril hydrochloride 20 MG Oral Capsule [Lotrel]	NDC	11-digit NDC	'67801034303'	'67801-0343-03'	ace_inhibitor
45350236	Amlodipine 2.5 MG / Benazepril hydrochloride 10 MG Oral Capsule [Lotrel 2.5/10]	NDC	11-digit NDC	'00083225504'	'00083-2255-04'	ace_inhibitor
45348345	Amlodipine 5 MG / Benazepril hydrochloride 10 MG Oral Capsule [Lotrel 5/10]	NDC	11-digit NDC	'66828002901'	'66828-0029-01'	ace_inhibitor
45322139	Amlodipine 5 MG / Benazepril hydrochloride 20 MG Oral Capsule [Lotrel 5/20]	NDC	11-digit NDC	'17856040602'	'17856-0406-02'	ace_inhibitor
45331823	Amlodipine 5 MG / Benazepril hydrochloride 20 MG Oral Capsule [Lotrel 5/20]	NDC	11-digit NDC	'68115067330'	'68115-0673-30'	ace_inhibitor
45326716	Amlodipine 5 MG / Benazepril hydrochloride 10 MG Oral Capsule [Lotrel]	NDC	11-digit NDC	'54569469600'	'54569-4696-00'	ace_inhibitor
45337384	amlodipine besylate and benazepril hydrochloride 5; 10 mg/1; mg/1 CAPSULE [Lotrel]	NDC	9-digit NDC	'055289096'	'05528-9096-96'	ace_inhibitor
44941175	amlodipine 10 MG / benazepril hydrochloride 40 MG Oral Capsule [Lotrel]	NDC	11-digit NDC	'00078037905'	'00078-0379-05'	ace_inhibitor
44957905	Amlodipine 2.5 MG / Benazepril hydrochloride 10 MG Oral Capsule [Lotrel]	NDC	11-digit NDC	'00078040405'	'00078-0404-05'	ace_inhibitor
44847436	amlodipine 5 MG / benazepril hydrochloride 20 MG Oral Capsule [Lotrel]	NDC	11-digit NDC	'49999094830'	'49999-0948-30'	ace_inhibitor
44957904	amlodipine 5 MG / benazepril hydrochloride 40 MG Oral Capsule [Lotrel]	NDC	11-digit NDC	'00078038405'	'00078-0384-05'	ace_inhibitor
45037690	amlodipine 10 MG / benazepril hydrochloride 20 MG Oral Capsule [Lotrel]	NDC	11-digit NDC	'55289098130'	'55289-0981-30'	ace_inhibitor
45034834	amlodipine 5 MG / benazepril hydrochloride 10 MG Oral Capsule [Lotrel]	NDC	11-digit NDC	'49999094730'	'49999-0947-30'	ace_inhibitor
44991792	amlodipine 5 MG / benazepril hydrochloride 10 MG Oral Capsule [Lotrel]	NDC	11-digit NDC	'00078040505'	'00078-0405-05'	ace_inhibitor
45066844	benazepril hydrochloride 20 MG Oral Tablet	NDC	11-digit NDC	'33261018000'	'33261-0180-00'	ace_inhibitor
45105904	benazepril hydrochloride 20 MG Oral Tablet	NDC	11-digit NDC	'55887032260'	'55887-0322-60'	ace_inhibitor
45109037	benazepril hydrochloride 20 MG Oral Tablet	NDC	11-digit NDC	'65162075350'	'65162-0753-50'	ace_inhibitor
45107077	amlodipine 5 MG / benazepril hydrochloride 40 MG Oral Capsule	NDC	11-digit NDC	'58118227709'	'58118-2277-09'	ace_inhibitor
45113059	amlodipine 10 MG / benazepril hydrochloride 20 MG Oral Capsule	NDC	11-digit NDC	'00378689801'	'00378-6898-01'	ace_inhibitor
45113060	amlodipine 10 MG / benazepril hydrochloride 20 MG Oral Capsule	NDC	11-digit NDC	'00378689805'	'00378-6898-05'	ace_inhibitor
45108389	benazepril hydrochloride 20 MG / hydrochlorothiazide 25 MG Oral Tablet	NDC	11-digit NDC	'63304015701'	'63304-0157-01'	ace_inhibitor
45143754	amlodipine 2.5 MG / benazepril hydrochloride 10 MG Oral Capsule	NDC	11-digit NDC	'68180075502'	'68180-0755-02'	ace_inhibitor
45117848	benazepril hydrochloride 20 MG Oral Tablet	NDC	11-digit NDC	'33261018090'	'33261-0180-90'	ace_inhibitor
45117886	amlodipine 5 MG / benazepril hydrochloride 10 MG Oral Capsule	NDC	11-digit NDC	'33261082430'	'33261-0824-30'	ace_inhibitor
45111564	amlodipine 5 MG / benazepril hydrochloride 20 MG Oral Capsule	NDC	11-digit NDC	'00093737210'	'00093-7372-10'	ace_inhibitor
45142817	benazepril hydrochloride 5 MG Oral Tablet	NDC	11-digit NDC	'65162075103'	'65162-0751-03'	ace_inhibitor
45142147	benazepril hydrochloride 5 MG Oral Tablet	NDC	11-digit NDC	'63304033701'	'63304-0337-01'	ace_inhibitor
45160696	amlodipine 10 MG / benazepril hydrochloride 40 MG Oral Capsule	NDC	11-digit NDC	'68001013100'	'68001-0131-00'	ace_inhibitor
45156825	amlodipine 10 MG / benazepril hydrochloride 40 MG Oral Capsule	NDC	11-digit NDC	'55700001230'	'55700-0012-30'	ace_inhibitor
45158025	amlodipine 2.5 MG / benazepril hydrochloride 10 MG Oral Capsule	NDC	11-digit NDC	'58118227109'	'58118-2271-09'	ace_inhibitor
45158026	amlodipine 5 MG / benazepril hydrochloride 20 MG Oral Capsule	NDC	11-digit NDC	'58118227308'	'58118-2273-08'	ace_inhibitor
45158027	amlodipine 10 MG / benazepril hydrochloride 40 MG Oral Capsule	NDC	11-digit NDC	'58118227903'	'58118-2279-03'	ace_inhibitor
45159274	benazepril hydrochloride 10 MG Oral Tablet	NDC	11-digit NDC	'63304033801'	'63304-0338-01'	ace_inhibitor
45156456	amlodipine 2.5 MG / benazepril hydrochloride 10 MG Oral Capsule	NDC	11-digit NDC	'55111033801'	'55111-0338-01'	ace_inhibitor
45156471	amlodipine 5 MG / benazepril hydrochloride 40 MG Oral Capsule	NDC	11-digit NDC	'55111058705'	'55111-0587-05'	ace_inhibitor
45138201	benazepril hydrochloride 20 MG / hydrochlorothiazide 25 MG Oral Tablet	NDC	11-digit NDC	'52959090730'	'52959-0907-30'	ace_inhibitor
45126058	amlodipine 10 MG / benazepril hydrochloride 40 MG Oral Capsule	NDC	11-digit NDC	'65862058701'	'65862-0587-01'	ace_inhibitor
45128302	benazepril hydrochloride 10 MG Oral Tablet	NDC	11-digit NDC	'00093512501'	'00093-5125-01'	ace_inhibitor
45128324	amlodipine 5 MG / benazepril hydrochloride 10 MG Oral Capsule	NDC	11-digit NDC	'00093737101'	'00093-7371-01'	ace_inhibitor
45130465	amlodipine 2.5 MG / benazepril hydrochloride 10 MG Oral Capsule	NDC	11-digit NDC	'00591375701'	'00591-3757-01'	ace_inhibitor
45130979	benazepril hydrochloride 10 MG Oral Tablet	NDC	11-digit NDC	'00781189201'	'00781-1892-01'	ace_inhibitor
45177223	amlodipine 5 MG / benazepril hydrochloride 40 MG Oral Capsule	NDC	11-digit NDC	'65862058505'	'65862-0585-05'	ace_inhibitor
45134711	amlodipine 10 MG / benazepril hydrochloride 20 MG Oral Capsule	NDC	11-digit NDC	'33261082500'	'33261-0825-00'	ace_inhibitor
45135939	benazepril hydrochloride 20 MG Oral Tablet	NDC	11-digit NDC	'43547033710'	'43547-0337-10'	ace_inhibitor
45125383	benazepril hydrochloride 5 MG Oral Tablet	NDC	11-digit NDC	'63629267901'	'63629-2679-01'	ace_inhibitor
45181623	amlodipine 10 MG / benazepril hydrochloride 40 MG Oral Capsule	NDC	11-digit NDC	'00591376201'	'00591-3762-01'	ace_inhibitor
45126821	amlodipine 5 MG / benazepril hydrochloride 40 MG Oral Capsule	NDC	11-digit NDC	'68180075901'	'68180-0759-01'	ace_inhibitor
45129776	amlodipine 5 MG / benazepril hydrochloride 20 MG Oral Capsule	NDC	11-digit NDC	'00378689701'	'00378-6897-01'	ace_inhibitor
45184978	benazepril hydrochloride 10 MG Oral Tablet	NDC	11-digit NDC	'13811062850'	'13811-0628-50'	ace_inhibitor
45185941	amlodipine 10 MG / benazepril hydrochloride 20 MG Oral Capsule	NDC	11-digit NDC	'33261082560'	'33261-0825-60'	ace_inhibitor
45185956	amlodipine 5 MG / benazepril hydrochloride 20 MG Oral Capsule	NDC	11-digit NDC	'33261098290'	'33261-0982-90'	ace_inhibitor
45175633	benazepril hydrochloride 5 MG Oral Tablet	NDC	11-digit NDC	'60505026501'	'60505-0265-01'	ace_inhibitor
45175634	benazepril hydrochloride 20 MG Oral Tablet	NDC	11-digit NDC	'60505026701'	'60505-0267-01'	ace_inhibitor
45207806	amlodipine 10 MG / benazepril hydrochloride 40 MG Oral Capsule	NDC	11-digit NDC	'55111058630'	'55111-0586-30'	ace_inhibitor
45177739	amlodipine 5 MG / benazepril hydrochloride 10 MG Oral Capsule	NDC	11-digit NDC	'68001013300'	'68001-0133-00'	ace_inhibitor
45212311	amlodipine 5 MG / benazepril hydrochloride 10 MG Oral Capsule	NDC	11-digit NDC	'68180075601'	'68180-0756-01'	ace_inhibitor
45209954	benazepril hydrochloride 10 MG Oral Tablet	NDC	11-digit NDC	'60505026601'	'60505-0266-01'	ace_inhibitor
45208189	amlodipine 10 MG / benazepril hydrochloride 20 MG Oral Capsule	NDC	11-digit NDC	'55700001160'	'55700-0011-60'	ace_inhibitor
45214369	benazepril hydrochloride 20 MG Oral Tablet	NDC	11-digit NDC	'00185082001'	'00185-0820-01'	ace_inhibitor
45215230	benazepril hydrochloride 10 MG Oral Tablet	NDC	11-digit NDC	'00378044301'	'00378-0443-01'	ace_inhibitor
45193462	benazepril hydrochloride 10 MG Oral Tablet	NDC	11-digit NDC	'63304033805'	'63304-0338-05'	ace_inhibitor
45211544	amlodipine 5 MG / benazepril hydrochloride 10 MG Oral Capsule	NDC	11-digit NDC	'65862058301'	'65862-0583-01'	ace_inhibitor
45229556	amlodipine 5 MG / benazepril hydrochloride 20 MG Oral Capsule	NDC	11-digit NDC	'68180075702'	'68180-0757-02'	ace_inhibitor
45229557	amlodipine 10 MG / benazepril hydrochloride 40 MG Oral Capsule	NDC	11-digit NDC	'68180076001'	'68180-0760-01'	ace_inhibitor
45228623	benazepril hydrochloride 10 MG Oral Tablet	NDC	11-digit NDC	'65162075250'	'65162-0752-50'	ace_inhibitor
45225118	benazepril hydrochloride 10 MG Oral Tablet	NDC	11-digit NDC	'55154567300'	'55154-5673-00'	ace_inhibitor
45192192	amlodipine 5 MG / benazepril hydrochloride 20 MG Oral Capsule	NDC	11-digit NDC	'58118227303'	'58118-2273-03'	ace_inhibitor
45203261	amlodipine 5 MG / benazepril hydrochloride 20 MG Oral Capsule	NDC	11-digit NDC	'35356096090'	'35356-0960-90'	ace_inhibitor
45190631	amlodipine 10 MG / benazepril hydrochloride 40 MG Oral Capsule	NDC	11-digit NDC	'55111058601'	'55111-0586-01'	ace_inhibitor
45193581	benazepril hydrochloride 10 MG / hydrochlorothiazide 12.5 MG Oral Tablet	NDC	11-digit NDC	'63629180901'	'63629-1809-01'	ace_inhibitor
45231058	amlodipine 5 MG / benazepril hydrochloride 10 MG Oral Capsule	NDC	11-digit NDC	'00093737110'	'00093-7371-10'	ace_inhibitor
45220321	amlodipine 2.5 MG / benazepril hydrochloride 10 MG Oral Capsule	NDC	11-digit NDC	'33261082390'	'33261-0823-90'	ace_inhibitor
45220322	amlodipine 5 MG / benazepril hydrochloride 10 MG Oral Capsule	NDC	11-digit NDC	'33261082400'	'33261-0824-00'	ace_inhibitor
45196524	benazepril hydrochloride 10 MG Oral Tablet	NDC	11-digit NDC	'00093512505'	'00093-5125-05'	ace_inhibitor
45196525	benazepril hydrochloride 40 MG Oral Tablet	NDC	11-digit NDC	'00093512701'	'00093-5127-01'	ace_inhibitor
45221446	amlodipine 10 MG / benazepril hydrochloride 20 MG Oral Capsule	NDC	11-digit NDC	'43063023260'	'43063-0232-60'	ace_inhibitor
45223776	benazepril hydrochloride 20 MG Oral Tablet	NDC	11-digit NDC	'52959083130'	'52959-0831-30'	ace_inhibitor
45223777	benazepril hydrochloride 40 MG Oral Tablet	NDC	11-digit NDC	'52959083560'	'52959-0835-60'	ace_inhibitor
45246530	amlodipine 10 MG / benazepril hydrochloride 20 MG Oral Capsule	NDC	11-digit NDC	'68180075801'	'68180-0758-01'	ace_inhibitor
45194112	benazepril hydrochloride 10 MG Oral Tablet	NDC	11-digit NDC	'65162075203'	'65162-0752-03'	ace_inhibitor
45198070	amlodipine 10 MG / benazepril hydrochloride 40 MG Oral Capsule	NDC	11-digit NDC	'00378690001'	'00378-6900-01'	ace_inhibitor
45279170	benazepril hydrochloride 10 MG / hydrochlorothiazide 12.5 MG Oral Tablet	NDC	11-digit NDC	'63304015501'	'63304-0155-01'	ace_inhibitor
45239863	benazepril hydrochloride 20 MG Oral Tablet	NDC	11-digit NDC	'51079014620'	'51079-0146-20'	ace_inhibitor
45243716	amlodipine 2.5 MG / benazepril hydrochloride 10 MG Oral Capsule	NDC	11-digit NDC	'58118227103'	'58118-2271-03'	ace_inhibitor
45246409	amlodipine 10 MG / benazepril hydrochloride 20 MG Oral Capsule	NDC	11-digit NDC	'68084035121'	'68084-0351-21'	ace_inhibitor
45250214	amlodipine 10 MG / benazepril hydrochloride 20 MG Oral Capsule	NDC	11-digit NDC	'00591376005'	'00591-3760-05'	ace_inhibitor
45271784	amlodipine 5 MG / benazepril hydrochloride 10 MG Oral Capsule	NDC	11-digit NDC	'35356091730'	'35356-0917-30'	ace_inhibitor
45245800	amlodipine 5 MG / benazepril hydrochloride 20 MG Oral Capsule	NDC	11-digit NDC	'65862058401'	'65862-0584-01'	ace_inhibitor
45246313	amlodipine 10 MG / benazepril hydrochloride 20 MG Oral Capsule	NDC	11-digit NDC	'68001013000'	'68001-0130-00'	ace_inhibitor
45279334	benazepril hydrochloride 10 MG Oral Tablet	NDC	11-digit NDC	'63629267202'	'63629-2672-02'	ace_inhibitor
45249449	benazepril hydrochloride 5 MG / hydrochlorothiazide 6.25 MG Oral Tablet	NDC	11-digit NDC	'00378472501'	'00378-4725-01'	ace_inhibitor
45248566	benazepril hydrochloride 5 MG Oral Tablet	NDC	11-digit NDC	'00185050501'	'00185-0505-01'	ace_inhibitor
45271674	amlodipine 5 MG / benazepril hydrochloride 20 MG Oral Capsule	NDC	11-digit NDC	'33261098230'	'33261-0982-30'	ace_inhibitor
45271685	benazepril hydrochloride 20 MG Oral Tablet	NDC	11-digit NDC	'33358004930'	'33358-0049-30'	ace_inhibitor
45280541	amlodipine 5 MG / benazepril hydrochloride 20 MG Oral Capsule	NDC	11-digit NDC	'68001013400'	'68001-0134-00'	ace_inhibitor
45277884	amlodipine 10 MG / benazepril hydrochloride 20 MG Oral Capsule	NDC	11-digit NDC	'58118227403'	'58118-2274-03'	ace_inhibitor
45276754	benazepril hydrochloride 40 MG Oral Tablet	NDC	11-digit NDC	'55887022390'	'55887-0223-90'	ace_inhibitor
45292213	benazepril hydrochloride 40 MG Oral Tablet	NDC	11-digit NDC	'52959083530'	'52959-0835-30'	ace_inhibitor
45282806	benazepril hydrochloride 5 MG Oral Tablet	NDC	11-digit NDC	'00185050505'	'00185-0505-05'	ace_inhibitor
45279846	benazepril hydrochloride 20 MG Oral Tablet	NDC	11-digit NDC	'65162075303'	'65162-0753-03'	ace_inhibitor
45284964	amlodipine 10 MG / benazepril hydrochloride 20 MG Oral Capsule	NDC	11-digit NDC	'00781227464'	'00781-2274-64'	ace_inhibitor
45275135	benazepril hydrochloride 10 MG Oral Tablet	NDC	11-digit NDC	'52959084160'	'52959-0841-60'	ace_inhibitor
45296428	benazepril hydrochloride 20 MG Oral Tablet	NDC	11-digit NDC	'63629172801'	'63629-1728-01'	ace_inhibitor
45296448	benazepril hydrochloride 40 MG Oral Tablet	NDC	11-digit NDC	'63629292302'	'63629-2923-02'	ace_inhibitor
45297871	amlodipine 2.5 MG / benazepril hydrochloride 10 MG Oral Capsule	NDC	11-digit NDC	'68180075503'	'68180-0755-03'	ace_inhibitor
45301553	amlodipine 5 MG / benazepril hydrochloride 10 MG Oral Capsule	NDC	11-digit NDC	'00591375805'	'00591-3758-05'	ace_inhibitor
45259628	benazepril hydrochloride 10 MG / hydrochlorothiazide 12.5 MG Oral Tablet	NDC	11-digit NDC	'55887036630'	'55887-0366-30'	ace_inhibitor
45296320	benazepril hydrochloride 20 MG Oral Tablet	NDC	11-digit NDC	'63304033901'	'63304-0339-01'	ace_inhibitor
45259629	benazepril hydrochloride 5 MG Oral Tablet	NDC	11-digit NDC	'55887038530'	'55887-0385-30'	ace_inhibitor
45259630	benazepril hydrochloride 5 MG Oral Tablet	NDC	11-digit NDC	'55887038590'	'55887-0385-90'	ace_inhibitor
45262775	benazepril hydrochloride 40 MG Oral Tablet	NDC	11-digit NDC	'65162075403'	'65162-0754-03'	ace_inhibitor
45287793	benazepril hydrochloride 10 MG Oral Tablet	NDC	11-digit NDC	'13811062810'	'13811-0628-10'	ace_inhibitor
45297760	amlodipine 10 MG / benazepril hydrochloride 20 MG Oral Capsule	NDC	11-digit NDC	'68084035111'	'68084-0351-11'	ace_inhibitor
45288729	benazepril hydrochloride 10 MG / hydrochlorothiazide 12.5 MG Oral Tablet	NDC	11-digit NDC	'33261045390'	'33261-0453-90'	ace_inhibitor
45267958	amlodipine 5 MG / benazepril hydrochloride 10 MG Oral Capsule	NDC	11-digit NDC	'00781227264'	'00781-2272-64'	ace_inhibitor
45260775	amlodipine 10 MG / benazepril hydrochloride 40 MG Oral Capsule	NDC	11-digit NDC	'58118227908'	'58118-2279-08'	ace_inhibitor
45255682	benazepril hydrochloride 10 MG Oral Tablet	NDC	11-digit NDC	'43063028830'	'43063-0288-30'	ace_inhibitor
45262234	benazepril hydrochloride 20 MG Oral Tablet	NDC	11-digit NDC	'63629172803'	'63629-1728-03'	ace_inhibitor
45313978	benazepril hydrochloride 40 MG Oral Tablet	NDC	11-digit NDC	'65162075450'	'65162-0754-50'	ace_inhibitor
45312027	amlodipine 10 MG / benazepril hydrochloride 20 MG Oral Capsule	NDC	11-digit NDC	'58118227408'	'58118-2274-08'	ace_inhibitor
45308177	benazepril hydrochloride 10 MG Oral Tablet	NDC	11-digit NDC	'51079014501'	'51079-0145-01'	ace_inhibitor
45267991	benazepril hydrochloride 10 MG / hydrochlorothiazide 12.5 MG Oral Tablet	NDC	11-digit NDC	'00781513201'	'00781-5132-01'	ace_inhibitor
45254589	amlodipine 10 MG / benazepril hydrochloride 20 MG Oral Capsule	NDC	11-digit NDC	'33261082590'	'33261-0825-90'	ace_inhibitor
45305884	amlodipine 5 MG / benazepril hydrochloride 40 MG Oral Capsule	NDC	11-digit NDC	'35356096530'	'35356-0965-30'	ace_inhibitor
45310380	amlodipine 2.5 MG / benazepril hydrochloride 10 MG Oral Capsule	NDC	11-digit NDC	'55111033805'	'55111-0338-05'	ace_inhibitor
45310381	amlodipine 10 MG / benazepril hydrochloride 20 MG Oral Capsule	NDC	11-digit NDC	'55111034130'	'55111-0341-30'	ace_inhibitor
45314768	amlodipine 5 MG / benazepril hydrochloride 10 MG Oral Capsule	NDC	11-digit NDC	'68084034911'	'68084-0349-11'	ace_inhibitor
45344498	benazepril hydrochloride 20 MG Oral Tablet	NDC	11-digit NDC	'55154567200'	'55154-5672-00'	ace_inhibitor
45340869	benazepril hydrochloride 40 MG Oral Tablet	NDC	11-digit NDC	'43063013230'	'43063-0132-30'	ace_inhibitor
45340885	amlodipine 5 MG / benazepril hydrochloride 20 MG Oral Capsule	NDC	11-digit NDC	'43063040260'	'43063-0402-60'	ace_inhibitor
45344864	benazepril hydrochloride 10 MG Oral Tablet	NDC	11-digit NDC	'55887087530'	'55887-0875-30'	ace_inhibitor
45348862	amlodipine 5 MG / benazepril hydrochloride 10 MG Oral Capsule	NDC	11-digit NDC	'68180075603'	'68180-0756-03'	ace_inhibitor
45346021	amlodipine 5 MG / benazepril hydrochloride 40 MG Oral Capsule	NDC	11-digit NDC	'58118227708'	'58118-2277-08'	ace_inhibitor
45348066	amlodipine 5 MG / benazepril hydrochloride 20 MG Oral Capsule	NDC	11-digit NDC	'65862058405'	'65862-0584-05'	ace_inhibitor
45357990	benazepril hydrochloride 10 MG Oral Tablet	NDC	11-digit NDC	'43063028890'	'43063-0288-90'	ace_inhibitor
45365114	amlodipine 10 MG / benazepril hydrochloride 20 MG Oral Capsule	NDC	11-digit NDC	'65862058601'	'65862-0586-01'	ace_inhibitor
45365115	amlodipine 10 MG / benazepril hydrochloride 40 MG Oral Capsule	NDC	11-digit NDC	'65862058705'	'65862-0587-05'	ace_inhibitor
45351819	benazepril hydrochloride 20 MG / hydrochlorothiazide 12.5 MG Oral Tablet	NDC	11-digit NDC	'00378474501'	'00378-4745-01'	ace_inhibitor
45319079	amlodipine 5 MG / benazepril hydrochloride 20 MG Oral Capsule	NDC	11-digit NDC	'00781227301'	'00781-2273-01'	ace_inhibitor
45358223	benazepril hydrochloride 20 MG / hydrochlorothiazide 12.5 MG Oral Tablet	NDC	11-digit NDC	'45865052030'	'45865-0520-30'	ace_inhibitor
45323861	amlodipine 5 MG / benazepril hydrochloride 10 MG Oral Capsule	NDC	11-digit NDC	'43063023360'	'43063-0233-60'	ace_inhibitor
45322774	amlodipine 2.5 MG / benazepril hydrochloride 10 MG Oral Capsule	NDC	11-digit NDC	'33261082360'	'33261-0823-60'	ace_inhibitor
45329511	benazepril hydrochloride 20 MG Oral Tablet	NDC	11-digit NDC	'60505026705'	'60505-0267-05'	ace_inhibitor
45361536	amlodipine 5 MG / benazepril hydrochloride 10 MG Oral Capsule	NDC	11-digit NDC	'55111033930'	'55111-0339-30'	ace_inhibitor
45324088	benazepril hydrochloride 20 MG / hydrochlorothiazide 12.5 MG Oral Tablet	NDC	11-digit NDC	'45865052051'	'45865-0520-51'	ace_inhibitor
45329014	amlodipine 5 MG / benazepril hydrochloride 10 MG Oral Capsule	NDC	11-digit NDC	'58118227200'	'58118-2272-00'	ace_inhibitor
45327400	amlodipine 5 MG / benazepril hydrochloride 10 MG Oral Capsule	NDC	11-digit NDC	'55111033901'	'55111-0339-01'	ace_inhibitor
45323962	benazepril hydrochloride 40 MG Oral Tablet	NDC	11-digit NDC	'43547033850'	'43547-0338-50'	ace_inhibitor
45333866	benazepril hydrochloride 10 MG / hydrochlorothiazide 12.5 MG Oral Tablet	NDC	11-digit NDC	'00185020401'	'00185-0204-01'	ace_inhibitor
45318569	amlodipine 5 MG / benazepril hydrochloride 10 MG Oral Capsule	NDC	11-digit NDC	'00591375801'	'00591-3758-01'	ace_inhibitor
45318570	amlodipine 5 MG / benazepril hydrochloride 20 MG Oral Capsule	NDC	11-digit NDC	'00591375905'	'00591-3759-05'	ace_inhibitor
45363560	benazepril hydrochloride 40 MG Oral Tablet	NDC	11-digit NDC	'60505026801'	'60505-0268-01'	ace_inhibitor
45331063	amlodipine 2.5 MG / benazepril hydrochloride 10 MG Oral Capsule	NDC	11-digit NDC	'65862058201'	'65862-0582-01'	ace_inhibitor
45380171	amlodipine 2.5 MG / benazepril hydrochloride 10 MG Oral Capsule	NDC	11-digit NDC	'58118227100'	'58118-2271-00'	ace_inhibitor
45373833	benazepril hydrochloride 20 MG / hydrochlorothiazide 25 MG Oral Tablet	NDC	11-digit NDC	'33358005030'	'33358-0050-30'	ace_inhibitor
45372808	benazepril hydrochloride 20 MG Oral Tablet	NDC	11-digit NDC	'13811062950'	'13811-0629-50'	ace_inhibitor
45367377	amlodipine 5 MG / benazepril hydrochloride 40 MG Oral Capsule	NDC	11-digit NDC	'00093767001'	'00093-7670-01'	ace_inhibitor
45369476	amlodipine 5 MG / benazepril hydrochloride 20 MG Oral Capsule	NDC	11-digit NDC	'00591375901'	'00591-3759-01'	ace_inhibitor
45380172	amlodipine 10 MG / benazepril hydrochloride 20 MG Oral Capsule	NDC	11-digit NDC	'58118227409'	'58118-2274-09'	ace_inhibitor
45382205	benazepril hydrochloride 10 MG Oral Tablet	NDC	11-digit NDC	'65862011601'	'65862-0116-01'	ace_inhibitor
45382101	benazepril hydrochloride 5 MG Oral Tablet	NDC	11-digit NDC	'65162075150'	'65162-0751-50'	ace_inhibitor
45378538	amlodipine 5 MG / benazepril hydrochloride 40 MG Oral Capsule	NDC	11-digit NDC	'55111058701'	'55111-0587-01'	ace_inhibitor
45370018	amlodipine 5 MG / benazepril hydrochloride 40 MG Oral Capsule	NDC	11-digit NDC	'00781227701'	'00781-2277-01'	ace_inhibitor
45370019	amlodipine 10 MG / benazepril hydrochloride 40 MG Oral Capsule	NDC	11-digit NDC	'00781227901'	'00781-2279-01'	ace_inhibitor
45373767	benazepril hydrochloride 10 MG Oral Tablet	NDC	11-digit NDC	'33261017930'	'33261-0179-30'	ace_inhibitor
45381418	benazepril hydrochloride 20 MG / hydrochlorothiazide 12.5 MG Oral Tablet	NDC	11-digit NDC	'63304015601'	'63304-0156-01'	ace_inhibitor
45862572	benazepril hydrochloride 10 MG Oral Tablet	NDC	11-digit NDC	'33261017960'	'33261-0179-60'	ace_inhibitor
45868845	benazepril hydrochloride 20 MG / hydrochlorothiazide 25 MG Oral Tablet	NDC	11-digit NDC	'64980019601'	'64980-0196-01'	ace_inhibitor
45875262	benazepril hydrochloride 40 MG Oral Tablet	NDC	11-digit NDC	'50268011215'	'50268-0112-15'	ace_inhibitor
45875263	benazepril hydrochloride 5 MG Oral Tablet	NDC	11-digit NDC	'50268010915'	'50268-0109-15'	ace_inhibitor
45868842	amlodipine 10 MG / benazepril hydrochloride 20 MG Oral Capsule	NDC	11-digit NDC	'68084072633'	'68084-0726-33'	ace_inhibitor
45868844	benazepril hydrochloride 20 MG / hydrochlorothiazide 12.5 MG Oral Tablet	NDC	11-digit NDC	'64980019501'	'64980-0195-01'	ace_inhibitor
45870975	benazepril hydrochloride 10 MG / hydrochlorothiazide 12.5 MG Oral Tablet	NDC	11-digit NDC	'64980019401'	'64980-0194-01'	ace_inhibitor
45870979	benazepril hydrochloride 20 MG Oral Tablet	NDC	11-digit NDC	'50268011115'	'50268-0111-15'	ace_inhibitor
45870980	benazepril hydrochloride 40 MG Oral Tablet	NDC	11-digit NDC	'68084073995'	'68084-0739-95'	ace_inhibitor
45873095	benazepril hydrochloride 20 MG Oral Tablet	NDC	11-digit NDC	'51655006752'	'51655-0067-52'	ace_inhibitor
45873096	benazepril hydrochloride 40 MG Oral Tablet	NDC	11-digit NDC	'50268011211'	'50268-0112-11'	ace_inhibitor
45873097	benazepril hydrochloride 5 MG Oral Tablet	NDC	11-digit NDC	'50268010911'	'50268-0109-11'	ace_inhibitor
45860470	benazepril hydrochloride 10 MG Oral Tablet	NDC	11-digit NDC	'33261017990'	'33261-0179-90'	ace_inhibitor
45860471	benazepril hydrochloride 5 MG Oral Tablet	NDC	11-digit NDC	'53217007630'	'53217-0076-30'	ace_inhibitor
45862575	benazepril hydrochloride 5 MG Oral Tablet	NDC	11-digit NDC	'53217007690'	'53217-0076-90'	ace_inhibitor
45862574	benazepril hydrochloride 20 MG Oral Tablet	NDC	11-digit NDC	'50268011111'	'50268-0111-11'	ace_inhibitor
45904038	benazepril hydrochloride 10 MG / hydrochlorothiazide 12.5 MG Oral Tablet	NDC	11-digit NDC	'60505026203'	'60505-0262-03'	ace_inhibitor
45866734	benazepril hydrochloride 10 MG Oral Tablet	NDC	11-digit NDC	'50268011015'	'50268-0110-15'	ace_inhibitor
45866735	benazepril hydrochloride 10 MG Oral Tablet	NDC	11-digit NDC	'50268011011'	'50268-0110-11'	ace_inhibitor
45901402	benazepril hydrochloride 10 MG / hydrochlorothiazide 12.5 MG Oral Tablet	NDC	11-digit NDC	'60505026201'	'60505-0262-01'	ace_inhibitor
45900749	benazepril hydrochloride 20 MG / hydrochlorothiazide 25 MG Oral Tablet	NDC	11-digit NDC	'60505026401'	'60505-0264-01'	ace_inhibitor
45903736	benazepril hydrochloride 10 MG Oral Tablet	NDC	11-digit NDC	'10544056690'	'10544-0566-90'	ace_inhibitor
45905610	benazepril hydrochloride 10 MG / hydrochlorothiazide 12.5 MG Oral Tablet	NDC	11-digit NDC	'60505026208'	'60505-0262-08'	ace_inhibitor
45905611	benazepril hydrochloride 20 MG / hydrochlorothiazide 12.5 MG Oral Tablet	NDC	11-digit NDC	'60505026301'	'60505-0263-01'	ace_inhibitor
45905612	benazepril hydrochloride 20 MG Oral Tablet	NDC	11-digit NDC	'10544055490'	'10544-0554-90'	ace_inhibitor
45904699	benazepril hydrochloride 5 MG / hydrochlorothiazide 6.25 MG Oral Tablet	NDC	11-digit NDC	'60505026103'	'60505-0261-03'	ace_inhibitor
45904700	benazepril hydrochloride 20 MG Oral Tablet	NDC	11-digit NDC	'10544055430'	'10544-0554-30'	ace_inhibitor
46254512	benazepril hydrochloride 20 MG Oral Tablet	NDC	11-digit NDC	'68788931301'	'68788-9313-01'	ace_inhibitor
45903405	benazepril hydrochloride 5 MG / hydrochlorothiazide 6.25 MG Oral Tablet	NDC	11-digit NDC	'60505026108'	'60505-0261-08'	ace_inhibitor
45903406	benazepril hydrochloride 10 MG Oral Tablet	NDC	11-digit NDC	'10544056630'	'10544-0566-30'	ace_inhibitor
46249903	benazepril hydrochloride 20 MG / hydrochlorothiazide 25 MG Oral Tablet	NDC	11-digit NDC	'00832048511'	'00832-0485-11'	ace_inhibitor
46251737	benazepril hydrochloride 10 MG / hydrochlorothiazide 12.5 MG Oral Tablet	NDC	11-digit NDC	'00832048311'	'00832-0483-11'	ace_inhibitor
46250802	benazepril hydrochloride 20 MG / hydrochlorothiazide 12.5 MG Oral Tablet	NDC	11-digit NDC	'00832048411'	'00832-0484-11'	ace_inhibitor
46249904	benazepril hydrochloride 10 MG Oral Tablet	NDC	11-digit NDC	'68788932703'	'68788-9327-03'	ace_inhibitor
46249905	benazepril hydrochloride 20 MG Oral Tablet	NDC	11-digit NDC	'68788931306'	'68788-9313-06'	ace_inhibitor
46248958	benazepril hydrochloride 20 MG Oral Tablet	NDC	11-digit NDC	'68788931303'	'68788-9313-03'	ace_inhibitor
46250346	benazepril hydrochloride 20 MG Oral Tablet	NDC	11-digit NDC	'51655006652'	'51655-0066-52'	ace_inhibitor
46252220	benazepril hydrochloride 20 MG / hydrochlorothiazide 25 MG Oral Tablet	NDC	11-digit NDC	'60429040601'	'60429-0406-01'	ace_inhibitor
46330549	benazepril hydrochloride 5 MG Oral Tablet	NDC	11-digit NDC	'63187050060'	'63187-0500-60'	ace_inhibitor
46254932	benazepril hydrochloride 20 MG Oral Tablet	NDC	11-digit NDC	'68788931309'	'68788-9313-09'	ace_inhibitor
46331084	benazepril hydrochloride 10 MG Oral Tablet	NDC	11-digit NDC	'63187049960'	'63187-0499-60'	ace_inhibitor
46331093	benazepril hydrochloride 20 MG Oral Tablet	NDC	11-digit NDC	'60429016018'	'60429-0160-18'	ace_inhibitor
46330141	benazepril hydrochloride 10 MG Oral Tablet	NDC	11-digit NDC	'60429015990'	'60429-0159-90'	ace_inhibitor
46255826	benazepril hydrochloride 10 MG Oral Tablet	NDC	11-digit NDC	'60760008190'	'60760-0081-90'	ace_inhibitor
46254069	benazepril hydrochloride 20 MG / hydrochlorothiazide 12.5 MG Oral Tablet	NDC	11-digit NDC	'60429040501'	'60429-0405-01'	ace_inhibitor
46253613	benazepril hydrochloride 10 MG Oral Tablet	NDC	11-digit NDC	'68788932701'	'68788-9327-01'	ace_inhibitor
46249415	benazepril hydrochloride 10 MG / hydrochlorothiazide 12.5 MG Oral Tablet	NDC	11-digit NDC	'60429040401'	'60429-0404-01'	ace_inhibitor
46249416	benazepril hydrochloride 10 MG Oral Tablet	NDC	11-digit NDC	'68788932706'	'68788-9327-06'	ace_inhibitor
46249417	benazepril hydrochloride 10 MG Oral Tablet	NDC	11-digit NDC	'61919028030'	'61919-0280-30'	ace_inhibitor
46330474	benazepril hydrochloride 10 MG Oral Tablet	NDC	11-digit NDC	'63187049990'	'63187-0499-90'	ace_inhibitor
46331492	benazepril hydrochloride 5 MG Oral Tablet	NDC	11-digit NDC	'63187050090'	'63187-0500-90'	ace_inhibitor
36186654	benazepril hydrochloride 10 MG Oral Tablet	NDC	11-digit NDC	'68071305702'	'68071-3057-02'	ace_inhibitor
46332845	benazepril hydrochloride 10 MG Oral Tablet	NDC	11-digit NDC	'63187049930'	'63187-0499-30'	ace_inhibitor
35405907	amlodipine 5 MG / benazepril hydrochloride 10 MG Oral Capsule	NDC	11-digit NDC	'55700028530'	'55700-0285-30'	ace_inhibitor
36698865	benazepril hydrochloride 40 MG Oral Tablet	NDC	11-digit NDC	'71205032030'	'71205-0320-30'	ace_inhibitor
36698866	benazepril hydrochloride 40 MG Oral Tablet	NDC	11-digit NDC	'71205032060'	'71205-0320-60'	ace_inhibitor
36698867	benazepril hydrochloride 40 MG Oral Tablet	NDC	11-digit NDC	'71205032090'	'71205-0320-90'	ace_inhibitor
46330589	benazepril hydrochloride 20 MG Oral Tablet	NDC	11-digit NDC	'60429016090'	'60429-0160-90'	ace_inhibitor
46332829	benazepril hydrochloride 20 MG Oral Tablet	NDC	11-digit NDC	'60429016001'	'60429-0160-01'	ace_inhibitor
35406039	benazepril hydrochloride 10 MG Oral Tablet	NDC	11-digit NDC	'55700029030'	'55700-0290-30'	ace_inhibitor
46364436	amlodipine 10 MG / benazepril hydrochloride 40 MG Oral Capsule	NDC	11-digit NDC	'55700026930'	'55700-0269-30'	ace_inhibitor
42508413	benazepril hydrochloride 10 MG Oral Tablet	NDC	11-digit NDC	'63629823101'	'63629-8231-01'	ace_inhibitor
42508414	benazepril hydrochloride 40 MG Oral Tablet	NDC	11-digit NDC	'71335129901'	'71335-1299-01'	ace_inhibitor
42508415	benazepril hydrochloride 40 MG Oral Tablet	NDC	11-digit NDC	'71335129902'	'71335-1299-02'	ace_inhibitor
42508416	benazepril hydrochloride 40 MG Oral Tablet	NDC	11-digit NDC	'71335129903'	'71335-1299-03'	ace_inhibitor
42508417	benazepril hydrochloride 40 MG Oral Tablet	NDC	11-digit NDC	'71335129904'	'71335-1299-04'	ace_inhibitor
1393606	amlodipine 2.5 MG / benazepril hydrochloride 10 MG Oral Capsule	NDC	11-digit NDC	'63629764301'	'63629-7643-01'	ace_inhibitor
1393607	amlodipine 2.5 MG / benazepril hydrochloride 10 MG Oral Capsule	NDC	11-digit NDC	'63629764302'	'63629-7643-02'	ace_inhibitor
36186675	amlodipine 5 MG / benazepril hydrochloride 20 MG Oral Capsule	NDC	11-digit NDC	'68071452403'	'68071-4524-03'	ace_inhibitor
36186676	amlodipine 5 MG / benazepril hydrochloride 20 MG Oral Capsule	NDC	11-digit NDC	'68071452406'	'68071-4524-06'	ace_inhibitor
36186677	amlodipine 5 MG / benazepril hydrochloride 20 MG Oral Capsule	NDC	11-digit NDC	'68071452409'	'68071-4524-09'	ace_inhibitor
36186655	benazepril hydrochloride 10 MG Oral Tablet	NDC	11-digit NDC	'68071305703'	'68071-3057-03'	ace_inhibitor
36186656	benazepril hydrochloride 10 MG Oral Tablet	NDC	11-digit NDC	'68071305706'	'68071-3057-06'	ace_inhibitor
36186657	benazepril hydrochloride 10 MG Oral Tablet	NDC	11-digit NDC	'68071305709'	'68071-3057-09'	ace_inhibitor
44417015	benazepril hydrochloride 10 MG Oral Tablet	NDC	11-digit NDC	'68071314206'	'68071-3142-06'	ace_inhibitor
36196969	benazepril hydrochloride 10 MG Oral Tablet	NDC	11-digit NDC	'71335085401'	'71335-0854-01'	ace_inhibitor
36196970	benazepril hydrochloride 10 MG Oral Tablet	NDC	11-digit NDC	'71335085402'	'71335-0854-02'	ace_inhibitor
36186940	benazepril hydrochloride 40 MG Oral Tablet	NDC	11-digit NDC	'68788724801'	'68788-7248-01'	ace_inhibitor
36186941	benazepril hydrochloride 40 MG Oral Tablet	NDC	11-digit NDC	'68788724803'	'68788-7248-03'	ace_inhibitor
36186942	benazepril hydrochloride 40 MG Oral Tablet	NDC	11-digit NDC	'68788724806'	'68788-7248-06'	ace_inhibitor
36186943	benazepril hydrochloride 40 MG Oral Tablet	NDC	11-digit NDC	'68788724808'	'68788-7248-08'	ace_inhibitor
36186944	benazepril hydrochloride 40 MG Oral Tablet	NDC	11-digit NDC	'68788724809'	'68788-7248-09'	ace_inhibitor
44426669	benazepril hydrochloride 20 MG Oral Tablet	NDC	11-digit NDC	'55700029190'	'55700-0291-90'	ace_inhibitor
44426580	benazepril hydrochloride 10 MG Oral Tablet	NDC	11-digit NDC	'68071314209'	'68071-3142-09'	ace_inhibitor
44419148	benazepril hydrochloride 10 MG Oral Tablet	NDC	11-digit NDC	'42291016150'	'42291-0161-50'	ace_inhibitor
44430629	benazepril hydrochloride 40 MG Oral Tablet	NDC	11-digit NDC	'68071102609'	'68071-1026-09'	ace_inhibitor
44430630	benazepril hydrochloride 20 MG Oral Tablet	NDC	11-digit NDC	'68071114603'	'68071-1146-03'	ace_inhibitor
44430631	benazepril hydrochloride 20 MG Oral Tablet	NDC	11-digit NDC	'68071114609'	'68071-1146-09'	ace_inhibitor
44424538	benazepril hydrochloride 5 MG Oral Tablet	NDC	11-digit NDC	'42291016050'	'42291-0160-50'	ace_inhibitor
44429799	benazepril hydrochloride 10 MG Oral Tablet	NDC	11-digit NDC	'53217019030'	'53217-0190-30'	ace_inhibitor
44428734	benazepril hydrochloride 20 MG Oral Tablet	NDC	11-digit NDC	'63187039360'	'63187-0393-60'	ace_inhibitor
44417215	amlodipine 5 MG / benazepril hydrochloride 10 MG Oral Capsule	NDC	11-digit NDC	'57237014305'	'57237-0143-05'	ace_inhibitor
44422475	benazepril hydrochloride 40 MG Oral Tablet	NDC	11-digit NDC	'68071102603'	'68071-1026-03'	ace_inhibitor
44422692	amlodipine 5 MG / benazepril hydrochloride 40 MG Oral Capsule	NDC	11-digit NDC	'57237014505'	'57237-0145-05'	ace_inhibitor
44418467	benazepril hydrochloride 5 MG Oral Tablet	NDC	11-digit NDC	'68071332406'	'68071-3324-06'	ace_inhibitor
44422603	benazepril hydrochloride 40 MG Oral Tablet	NDC	11-digit NDC	'55700031790'	'55700-0317-90'	ace_inhibitor
44423728	benazepril hydrochloride 40 MG Oral Tablet	NDC	11-digit NDC	'68788695706'	'68788-6957-06'	ace_inhibitor
44427949	benazepril hydrochloride 40 MG Oral Tablet	NDC	11-digit NDC	'68071177001'	'68071-1770-01'	ace_inhibitor
44423894	benazepril hydrochloride 5 MG Oral Tablet	NDC	11-digit NDC	'68071332403'	'68071-3324-03'	ace_inhibitor
44418623	amlodipine 5 MG / benazepril hydrochloride 20 MG Oral Capsule	NDC	11-digit NDC	'57237014405'	'57237-0144-05'	ace_inhibitor
44418639	benazepril hydrochloride 10 MG Oral Tablet	NDC	11-digit NDC	'51655006552'	'51655-0065-52'	ace_inhibitor
44425096	benazepril hydrochloride 40 MG Oral Tablet	NDC	11-digit NDC	'68788695708'	'68788-6957-08'	ace_inhibitor
44422930	benazepril hydrochloride 20 MG Oral Tablet	NDC	11-digit NDC	'52959083190'	'52959-0831-90'	ace_inhibitor
44421861	benazepril hydrochloride 5 MG Oral Tablet	NDC	11-digit NDC	'42291016001'	'42291-0160-01'	ace_inhibitor
44422982	benazepril hydrochloride 20 MG Oral Tablet	NDC	11-digit NDC	'43063067730'	'43063-0677-30'	ace_inhibitor
44428148	amlodipine 10 MG / benazepril hydrochloride 20 MG Oral Capsule	NDC	11-digit NDC	'57237014601'	'57237-0146-01'	ace_inhibitor
44414420	benazepril hydrochloride 20 MG Oral Tablet	NDC	11-digit NDC	'60429016005'	'60429-0160-05'	ace_inhibitor
44421053	benazepril hydrochloride 5 MG Oral Tablet	NDC	11-digit NDC	'68788688908'	'68788-6889-08'	ace_inhibitor
44427375	amlodipine 10 MG / benazepril hydrochloride 40 MG Oral Capsule	NDC	11-digit NDC	'63187037090'	'63187-0370-90'	ace_inhibitor
44425300	benazepril hydrochloride 40 MG Oral Tablet	NDC	11-digit NDC	'55700031730'	'55700-0317-30'	ace_inhibitor
44412780	benazepril hydrochloride 5 MG Oral Tablet	NDC	11-digit NDC	'68788688906'	'68788-6889-06'	ace_inhibitor
44408690	benazepril hydrochloride 5 MG Oral Tablet	NDC	11-digit NDC	'68788688903'	'68788-6889-03'	ace_inhibitor
44408756	benazepril hydrochloride 40 MG Oral Tablet	NDC	11-digit NDC	'68071102606'	'68071-1026-06'	ace_inhibitor
44414103	benazepril hydrochloride 40 MG Oral Tablet	NDC	11-digit NDC	'68788695703'	'68788-6957-03'	ace_inhibitor
44414109	benazepril hydrochloride 5 MG Oral Tablet	NDC	11-digit NDC	'68788688901'	'68788-6889-01'	ace_inhibitor
44414184	benazepril hydrochloride 20 MG Oral Tablet	NDC	11-digit NDC	'68071114602'	'68071-1146-02'	ace_inhibitor
44413098	amlodipine 2.5 MG / benazepril hydrochloride 10 MG Oral Capsule	NDC	11-digit NDC	'57237014201'	'57237-0142-01'	ace_inhibitor
44414450	amlodipine 5 MG / benazepril hydrochloride 20 MG Oral Capsule	NDC	11-digit NDC	'57237014401'	'57237-0144-01'	ace_inhibitor
44411466	benazepril hydrochloride 40 MG Oral Tablet	NDC	11-digit NDC	'68788695709'	'68788-6957-09'	ace_inhibitor
44448895	benazepril hydrochloride 10 MG Oral Tablet	NDC	11-digit NDC	'43063067990'	'43063-0679-90'	ace_inhibitor
44413578	benazepril hydrochloride 20 MG Oral Tablet	NDC	11-digit NDC	'54458086316'	'54458-0863-16'	ace_inhibitor
44460423	benazepril hydrochloride 10 MG Oral Tablet	NDC	11-digit NDC	'50090091200'	'50090-0912-00'	ace_inhibitor
44463067	benazepril hydrochloride 20 MG Oral Tablet	NDC	11-digit NDC	'50090091301'	'50090-0913-01'	ace_inhibitor
44464820	benazepril hydrochloride 10 MG Oral Tablet	NDC	11-digit NDC	'50090091202'	'50090-0912-02'	ace_inhibitor
44446434	benazepril hydrochloride 10 MG Oral Tablet	NDC	11-digit NDC	'42291016101'	'42291-0161-01'	ace_inhibitor
44463941	benazepril hydrochloride 20 MG Oral Tablet	NDC	11-digit NDC	'50090091300'	'50090-0913-00'	ace_inhibitor
44463942	benazepril hydrochloride 40 MG Oral Tablet	NDC	11-digit NDC	'50090091400'	'50090-0914-00'	ace_inhibitor
44463943	benazepril hydrochloride 40 MG Oral Tablet	NDC	11-digit NDC	'50090091401'	'50090-0914-01'	ace_inhibitor
44444341	benazepril hydrochloride 10 MG Oral Tablet	NDC	11-digit NDC	'70518025200'	'70518-0252-00'	ace_inhibitor
44448616	amlodipine 5 MG / benazepril hydrochloride 10 MG Oral Capsule	NDC	11-digit NDC	'57237014301'	'57237-0143-01'	ace_inhibitor
44432746	benazepril hydrochloride 20 MG Oral Tablet	NDC	11-digit NDC	'42291016201'	'42291-0162-01'	ace_inhibitor
44440329	benazepril hydrochloride 10 MG Oral Tablet	NDC	11-digit NDC	'55700029090'	'55700-0290-90'	ace_inhibitor
44434954	amlodipine 10 MG / benazepril hydrochloride 20 MG Oral Capsule	NDC	11-digit NDC	'57237014605'	'57237-0146-05'	ace_inhibitor
44445639	amlodipine 5 MG / benazepril hydrochloride 20 MG Oral Capsule	NDC	11-digit NDC	'68071190506'	'68071-1905-06'	ace_inhibitor
44434040	benazepril hydrochloride 40 MG Oral Tablet	NDC	11-digit NDC	'54458086216'	'54458-0862-16'	ace_inhibitor
44431976	benazepril hydrochloride 20 MG Oral Tablet	NDC	11-digit NDC	'68071114606'	'68071-1146-06'	ace_inhibitor
44434120	amlodipine 10 MG / benazepril hydrochloride 40 MG Oral Capsule	NDC	11-digit NDC	'63187037060'	'63187-0370-60'	ace_inhibitor
44433060	benazepril hydrochloride 40 MG Oral Tablet	NDC	11-digit NDC	'63629644901'	'63629-6449-01'	ace_inhibitor
44443720	benazepril hydrochloride 20 MG Oral Tablet	NDC	11-digit NDC	'63187039330'	'63187-0393-30'	ace_inhibitor
44435222	benazepril hydrochloride 10 MG Oral Tablet	NDC	11-digit NDC	'43063067930'	'43063-0679-30'	ace_inhibitor
44436239	benazepril hydrochloride 5 MG Oral Tablet	NDC	11-digit NDC	'68071332401'	'68071-3324-01'	ace_inhibitor
44441513	amlodipine 5 MG / benazepril hydrochloride 20 MG Oral Capsule	NDC	11-digit NDC	'68071190503'	'68071-1905-03'	ace_inhibitor
44432235	amlodipine 10 MG / benazepril hydrochloride 40 MG Oral Capsule	NDC	11-digit NDC	'57237014701'	'57237-0147-01'	ace_inhibitor
44445879	amlodipine 5 MG / benazepril hydrochloride 40 MG Oral Capsule	NDC	11-digit NDC	'57237014501'	'57237-0145-01'	ace_inhibitor
44437540	benazepril hydrochloride 10 MG Oral Tablet	NDC	11-digit NDC	'68071314202'	'68071-3142-02'	ace_inhibitor
44440948	amlodipine 10 MG / benazepril hydrochloride 40 MG Oral Capsule	NDC	11-digit NDC	'63187037030'	'63187-0370-30'	ace_inhibitor
44435565	benazepril hydrochloride 20 MG Oral Tablet	NDC	11-digit NDC	'63187039390'	'63187-0393-90'	ace_inhibitor
44435489	benazepril hydrochloride 40 MG Oral Tablet	NDC	11-digit NDC	'42291016301'	'42291-0163-01'	ace_inhibitor
44433539	amlodipine 10 MG / benazepril hydrochloride 40 MG Oral Capsule	NDC	11-digit NDC	'57237014705'	'57237-0147-05'	ace_inhibitor
44434636	benazepril hydrochloride 40 MG Oral Tablet	NDC	11-digit NDC	'68788695701'	'68788-6957-01'	ace_inhibitor
44447259	amlodipine 2.5 MG / benazepril hydrochloride 10 MG Oral Capsule	NDC	11-digit NDC	'57237014205'	'57237-0142-05'	ace_inhibitor
44434645	benazepril hydrochloride 5 MG Oral Tablet	NDC	11-digit NDC	'68788688909'	'68788-6889-09'	ace_inhibitor
36496976	benazepril hydrochloride 20 MG Oral Tablet	NDC	11-digit NDC	'60760035290'	'60760-0352-90'	ace_inhibitor
1788824	benazepril hydrochloride 20 MG Oral Tablet	NDC	11-digit NDC	'61919073990'	'61919-0739-90'	ace_inhibitor
44434735	amlodipine 5 MG / benazepril hydrochloride 20 MG Oral Capsule	NDC	11-digit NDC	'68071190509'	'68071-1905-09'	ace_inhibitor
36478666	benazepril hydrochloride 40 MG Oral Tablet	NDC	11-digit NDC	'63187090630'	'63187-0906-30'	ace_inhibitor
36497228	benazepril hydrochloride 10 MG Oral Tablet	NDC	11-digit NDC	'60760035190'	'60760-0351-90'	ace_inhibitor
36478927	benazepril hydrochloride 40 MG Oral Tablet	NDC	11-digit NDC	'43063078730'	'43063-0787-30'	ace_inhibitor
36477586	benazepril hydrochloride 40 MG Oral Tablet	NDC	11-digit NDC	'63187090690'	'63187-0906-90'	ace_inhibitor
45746796	benazepril hydrochloride 40 MG Oral Tablet	NDC	11-digit NDC	'61919075690'	'61919-0756-90'	ace_inhibitor
36477998	amlodipine 5 MG / benazepril hydrochloride 20 MG Oral Capsule	NDC	11-digit NDC	'68071182501'	'68071-1825-01'	ace_inhibitor
36480238	benazepril hydrochloride 40 MG Oral Tablet	NDC	11-digit NDC	'63187090660'	'63187-0906-60'	ace_inhibitor
45335579	Amlodipine 10 MG / Benazepril hydrochloride 40 MG Oral Capsule	NDC	11-digit NDC	'00591376205'	'00591-3762-05'	ace_inhibitor
1565953	benazepril hydrochloride 40 MG Oral Tablet	NDC	11-digit NDC	'68071472209'	'68071-4722-09'	ace_inhibitor
1566007	benazepril hydrochloride 10 MG Oral Tablet	NDC	11-digit NDC	'70518025201'	'70518-0252-01'	ace_inhibitor
1358014	benazepril hydrochloride 10 MG Oral Tablet	NDC	11-digit NDC	'43547033603'	'43547-0336-03'	ace_inhibitor
35908813	benazepril hydrochloride 10 MG Oral Tablet	NDC	11-digit NDC	'68071508701'	'68071-5087-01'	ace_inhibitor
35908814	benazepril hydrochloride 20 MG Oral Tablet	NDC	11-digit NDC	'68071176901'	'68071-1769-01'	ace_inhibitor
35908815	benazepril hydrochloride 5 MG Oral Tablet	NDC	11-digit NDC	'68071508800'	'68071-5088-00'	ace_inhibitor
44426594	Benazepril hydrochloride 10 MG Oral Tablet	NDC	11-digit NDC	'70518021600'	'70518-0216-00'	ace_inhibitor
42516875	amlodipine 5 MG / benazepril hydrochloride 10 MG Oral Capsule	NDC	11-digit NDC	'70518242100'	'70518-2421-00'	ace_inhibitor
42516928	benazepril hydrochloride 5 MG Oral Tablet	NDC	11-digit NDC	'68071511109'	'68071-5111-09'	ace_inhibitor
1358017	benazepril hydrochloride 5 MG Oral Tablet	NDC	11-digit NDC	'43547033503'	'43547-0335-03'	ace_inhibitor
42884858	amlodipine 5 MG / benazepril hydrochloride 20 MG Oral Capsule	NDC	11-digit NDC	'71335138303'	'71335-1383-03'	ace_inhibitor
776355	benazepril hydrochloride 10 MG Oral Tablet	NDC	11-digit NDC	'68071512901'	'68071-5129-01'	ace_inhibitor
776356	benazepril hydrochloride 5 MG Oral Tablet	NDC	11-digit NDC	'68071513000'	'68071-5130-00'	ace_inhibitor
42867766	benazepril hydrochloride 20 MG Oral Tablet	NDC	11-digit NDC	'70934022890'	'70934-0228-90'	ace_inhibitor
1528874	benazepril hydrochloride 40 MG Oral Tablet	NDC	11-digit NDC	'50090335901'	'50090-3359-01'	ace_inhibitor
42884931	benazepril hydrochloride 40 MG Oral Tablet	NDC	11-digit NDC	'71335136504'	'71335-1365-04'	ace_inhibitor
1562232	amlodipine 5 MG / benazepril hydrochloride 10 MG Oral Capsule	NDC	11-digit NDC	'70518192800'	'70518-1928-00'	ace_inhibitor
36006778	amlodipine 10 MG / benazepril hydrochloride 20 MG Oral Capsule	NDC	11-digit NDC	'61919085290'	'61919-0852-90'	ace_inhibitor
35204324	benazepril hydrochloride 10 MG / hydrochlorothiazide 12.5 MG Oral Tablet	NDC	11-digit NDC	'00574022701'	'00574-0227-01'	ace_inhibitor
35204325	benazepril hydrochloride 20 MG / hydrochlorothiazide 12.5 MG Oral Tablet	NDC	11-digit NDC	'00574022901'	'00574-0229-01'	ace_inhibitor
35204326	benazepril hydrochloride 20 MG / hydrochlorothiazide 25 MG Oral Tablet	NDC	11-digit NDC	'00574022801'	'00574-0228-01'	ace_inhibitor
44464237	amlodipine 10 MG / benazepril hydrochloride 40 MG Oral Capsule	NDC	11-digit NDC	'50090272000'	'50090-2720-00'	ace_inhibitor
35204321	benazepril hydrochloride 20 MG Oral Tablet	NDC	11-digit NDC	'71205024430'	'71205-0244-30'	ace_inhibitor
35204322	benazepril hydrochloride 20 MG Oral Tablet	NDC	11-digit NDC	'71205024460'	'71205-0244-60'	ace_inhibitor
35204323	benazepril hydrochloride 20 MG Oral Tablet	NDC	11-digit NDC	'71205024490'	'71205-0244-90'	ace_inhibitor
36006880	amlodipine 5 MG / benazepril hydrochloride 20 MG Oral Capsule	NDC	11-digit NDC	'68071487009'	'68071-4870-09'	ace_inhibitor
1562116	benazepril hydrochloride 20 MG Oral Tablet	NDC	11-digit NDC	'52959083160'	'52959-0831-60'	ace_inhibitor
737676	benazepril hydrochloride 20 MG Oral Tablet	NDC	11-digit NDC	'70518164001'	'70518-1640-01'	ace_inhibitor
42829535	benazepril hydrochloride 5 MG Oral Tablet	NDC	11-digit NDC	'71335001101'	'71335-0011-01'	ace_inhibitor
42827641	benazepril hydrochloride 40 MG Oral Tablet	NDC	11-digit NDC	'68071419803'	'68071-4198-03'	ace_inhibitor
42827642	benazepril hydrochloride 40 MG Oral Tablet	NDC	11-digit NDC	'68071419806'	'68071-4198-06'	ace_inhibitor
42827643	benazepril hydrochloride 40 MG Oral Tablet	NDC	11-digit NDC	'68071419809'	'68071-4198-09'	ace_inhibitor
42827972	benazepril hydrochloride 40 MG Oral Tablet	NDC	11-digit NDC	'68382017201'	'68382-0172-01'	ace_inhibitor
42827973	benazepril hydrochloride 40 MG Oral Tablet	NDC	11-digit NDC	'68382017210'	'68382-0172-10'	ace_inhibitor
42827974	benazepril hydrochloride 40 MG Oral Tablet	NDC	11-digit NDC	'68382017216'	'68382-0172-16'	ace_inhibitor
42827975	benazepril hydrochloride 40 MG Oral Tablet	NDC	11-digit NDC	'68382017230'	'68382-0172-30'	ace_inhibitor
42827976	benazepril hydrochloride 40 MG Oral Tablet	NDC	11-digit NDC	'68382017277'	'68382-0172-77'	ace_inhibitor
42829129	benazepril hydrochloride 20 MG Oral Tablet	NDC	11-digit NDC	'70771115002'	'70771-1150-02'	ace_inhibitor
42829130	benazepril hydrochloride 20 MG Oral Tablet	NDC	11-digit NDC	'70771115004'	'70771-1150-04'	ace_inhibitor
42829131	benazepril hydrochloride 20 MG Oral Tablet	NDC	11-digit NDC	'70771115009'	'70771-1150-09'	ace_inhibitor
42829132	benazepril hydrochloride 40 MG Oral Tablet	NDC	11-digit NDC	'70771115100'	'70771-1151-00'	ace_inhibitor
42829133	benazepril hydrochloride 40 MG Oral Tablet	NDC	11-digit NDC	'70771115101'	'70771-1151-01'	ace_inhibitor
42829134	benazepril hydrochloride 40 MG Oral Tablet	NDC	11-digit NDC	'70771115102'	'70771-1151-02'	ace_inhibitor
42829135	benazepril hydrochloride 40 MG Oral Tablet	NDC	11-digit NDC	'70771115104'	'70771-1151-04'	ace_inhibitor
42829136	benazepril hydrochloride 40 MG Oral Tablet	NDC	11-digit NDC	'70771115109'	'70771-1151-09'	ace_inhibitor
42827959	benazepril hydrochloride 5 MG Oral Tablet	NDC	11-digit NDC	'68382016901'	'68382-0169-01'	ace_inhibitor
42827960	benazepril hydrochloride 5 MG Oral Tablet	NDC	11-digit NDC	'68382016910'	'68382-0169-10'	ace_inhibitor
42827961	benazepril hydrochloride 5 MG Oral Tablet	NDC	11-digit NDC	'68382016916'	'68382-0169-16'	ace_inhibitor
42827962	benazepril hydrochloride 10 MG Oral Tablet	NDC	11-digit NDC	'68382017001'	'68382-0170-01'	ace_inhibitor
42827963	benazepril hydrochloride 10 MG Oral Tablet	NDC	11-digit NDC	'68382017010'	'68382-0170-10'	ace_inhibitor
42827964	benazepril hydrochloride 10 MG Oral Tablet	NDC	11-digit NDC	'68382017016'	'68382-0170-16'	ace_inhibitor
42827965	benazepril hydrochloride 10 MG Oral Tablet	NDC	11-digit NDC	'68382017030'	'68382-0170-30'	ace_inhibitor
42827966	benazepril hydrochloride 10 MG Oral Tablet	NDC	11-digit NDC	'68382017077'	'68382-0170-77'	ace_inhibitor
42827967	benazepril hydrochloride 20 MG Oral Tablet	NDC	11-digit NDC	'68382017101'	'68382-0171-01'	ace_inhibitor
42827968	benazepril hydrochloride 20 MG Oral Tablet	NDC	11-digit NDC	'68382017110'	'68382-0171-10'	ace_inhibitor
42827969	benazepril hydrochloride 20 MG Oral Tablet	NDC	11-digit NDC	'68382017116'	'68382-0171-16'	ace_inhibitor
42827970	benazepril hydrochloride 20 MG Oral Tablet	NDC	11-digit NDC	'68382017130'	'68382-0171-30'	ace_inhibitor
42827971	benazepril hydrochloride 20 MG Oral Tablet	NDC	11-digit NDC	'68382017177'	'68382-0171-77'	ace_inhibitor
42829119	benazepril hydrochloride 5 MG Oral Tablet	NDC	11-digit NDC	'70771114800'	'70771-1148-00'	ace_inhibitor
42829120	benazepril hydrochloride 5 MG Oral Tablet	NDC	11-digit NDC	'70771114801'	'70771-1148-01'	ace_inhibitor
42829121	benazepril hydrochloride 5 MG Oral Tablet	NDC	11-digit NDC	'70771114809'	'70771-1148-09'	ace_inhibitor
42829122	benazepril hydrochloride 10 MG Oral Tablet	NDC	11-digit NDC	'70771114900'	'70771-1149-00'	ace_inhibitor
42829123	benazepril hydrochloride 10 MG Oral Tablet	NDC	11-digit NDC	'70771114901'	'70771-1149-01'	ace_inhibitor
42829124	benazepril hydrochloride 10 MG Oral Tablet	NDC	11-digit NDC	'70771114902'	'70771-1149-02'	ace_inhibitor
42829125	benazepril hydrochloride 10 MG Oral Tablet	NDC	11-digit NDC	'70771114904'	'70771-1149-04'	ace_inhibitor
42829126	benazepril hydrochloride 10 MG Oral Tablet	NDC	11-digit NDC	'70771114909'	'70771-1149-09'	ace_inhibitor
42829127	benazepril hydrochloride 20 MG Oral Tablet	NDC	11-digit NDC	'70771115000'	'70771-1150-00'	ace_inhibitor
42829128	benazepril hydrochloride 20 MG Oral Tablet	NDC	11-digit NDC	'70771115001'	'70771-1150-01'	ace_inhibitor
42829925	benazepril hydrochloride 20 MG Oral Tablet	NDC	11-digit NDC	'71335007801'	'71335-0078-01'	ace_inhibitor
42829926	benazepril hydrochloride 20 MG Oral Tablet	NDC	11-digit NDC	'71335007802'	'71335-0078-02'	ace_inhibitor
42829927	benazepril hydrochloride 20 MG Oral Tablet	NDC	11-digit NDC	'71335007803'	'71335-0078-03'	ace_inhibitor
42829928	benazepril hydrochloride 20 MG Oral Tablet	NDC	11-digit NDC	'71335007804'	'71335-0078-04'	ace_inhibitor
42829929	benazepril hydrochloride 20 MG Oral Tablet	NDC	11-digit NDC	'71335007805'	'71335-0078-05'	ace_inhibitor
42829930	benazepril hydrochloride 20 MG Oral Tablet	NDC	11-digit NDC	'71335007806'	'71335-0078-06'	ace_inhibitor
42829536	benazepril hydrochloride 5 MG Oral Tablet	NDC	11-digit NDC	'71335001102'	'71335-0011-02'	ace_inhibitor
42829537	benazepril hydrochloride 5 MG Oral Tablet	NDC	11-digit NDC	'71335001103'	'71335-0011-03'	ace_inhibitor
36196831	amlodipine 10 MG / benazepril hydrochloride 20 MG Oral Capsule	NDC	11-digit NDC	'68180047201'	'68180-0472-01'	ace_inhibitor
36179020	amlodipine 10 MG / benazepril hydrochloride 20 MG Oral Capsule	NDC	11-digit NDC	'63629753503'	'63629-7535-03'	ace_inhibitor
36179537	amlodipine 10 MG / benazepril hydrochloride 20 MG Oral Capsule	NDC	11-digit NDC	'68071443903'	'68071-4439-03'	ace_inhibitor
36179538	amlodipine 10 MG / benazepril hydrochloride 20 MG Oral Capsule	NDC	11-digit NDC	'68071443909'	'68071-4439-09'	ace_inhibitor
36179539	amlodipine 10 MG / benazepril hydrochloride 40 MG Oral Capsule	NDC	11-digit NDC	'68071444003'	'68071-4440-03'	ace_inhibitor
36182299	amlodipine 10 MG / benazepril hydrochloride 20 MG Oral Capsule	NDC	11-digit NDC	'71335080301'	'71335-0803-01'	ace_inhibitor
36182300	amlodipine 10 MG / benazepril hydrochloride 20 MG Oral Capsule	NDC	11-digit NDC	'71335080302'	'71335-0803-02'	ace_inhibitor
36182301	amlodipine 10 MG / benazepril hydrochloride 20 MG Oral Capsule	NDC	11-digit NDC	'71335080303'	'71335-0803-03'	ace_inhibitor
1162284	amlodipine 5 MG / benazepril hydrochloride 20 MG Oral Capsule	NDC	11-digit NDC	'50090428400'	'50090-4284-00'	ace_inhibitor
42831104	benazepril hydrochloride 40 MG Oral Tablet	NDC	11-digit NDC	'71335026701'	'71335-0267-01'	ace_inhibitor
42831105	benazepril hydrochloride 40 MG Oral Tablet	NDC	11-digit NDC	'71335026702'	'71335-0267-02'	ace_inhibitor
42831106	benazepril hydrochloride 40 MG Oral Tablet	NDC	11-digit NDC	'71335026703'	'71335-0267-03'	ace_inhibitor
42831107	benazepril hydrochloride 40 MG Oral Tablet	NDC	11-digit NDC	'71335026704'	'71335-0267-04'	ace_inhibitor
42832291	benazepril hydrochloride 10 MG Oral Tablet	NDC	11-digit NDC	'71335045701'	'71335-0457-01'	ace_inhibitor
42832292	benazepril hydrochloride 10 MG Oral Tablet	NDC	11-digit NDC	'71335045702'	'71335-0457-02'	ace_inhibitor
42832293	benazepril hydrochloride 10 MG Oral Tablet	NDC	11-digit NDC	'71335045703'	'71335-0457-03'	ace_inhibitor
42832294	benazepril hydrochloride 10 MG Oral Tablet	NDC	11-digit NDC	'71335045704'	'71335-0457-04'	ace_inhibitor
36179018	amlodipine 10 MG / benazepril hydrochloride 20 MG Oral Capsule	NDC	11-digit NDC	'63629753501'	'63629-7535-01'	ace_inhibitor
36179019	amlodipine 10 MG / benazepril hydrochloride 20 MG Oral Capsule	NDC	11-digit NDC	'63629753502'	'63629-7535-02'	ace_inhibitor
36179416	benazepril hydrochloride 20 MG Oral Tablet	NDC	11-digit NDC	'68071196902'	'68071-1969-02'	ace_inhibitor
36179417	benazepril hydrochloride 20 MG Oral Tablet	NDC	11-digit NDC	'68071196903'	'68071-1969-03'	ace_inhibitor
36179418	benazepril hydrochloride 20 MG Oral Tablet	NDC	11-digit NDC	'68071196906'	'68071-1969-06'	ace_inhibitor
36179419	benazepril hydrochloride 20 MG Oral Tablet	NDC	11-digit NDC	'68071196909'	'68071-1969-09'	ace_inhibitor
44972723	benazepril hydrochloride 20 MG Oral Tablet	NDC	11-digit NDC	'65162075310'	'65162-0753-10'	ace_inhibitor
42519721	benazepril hydrochloride 40 MG Oral Tablet	NDC	11-digit NDC	'68071489001'	'68071-4890-01'	ace_inhibitor
1162285	amlodipine 5 MG / benazepril hydrochloride 20 MG Oral Capsule	NDC	11-digit NDC	'50090428401'	'50090-4284-01'	ace_inhibitor
1162369	benazepril hydrochloride 40 MG Oral Tablet	NDC	11-digit NDC	'70518212500'	'70518-2125-00'	ace_inhibitor
35905285	amlodipine 10 MG / benazepril hydrochloride 20 MG Oral Capsule	NDC	11-digit NDC	'70518214000'	'70518-2140-00'	ace_inhibitor
35905286	amlodipine 10 MG / benazepril hydrochloride 40 MG Oral Capsule	NDC	11-digit NDC	'63629799801'	'63629-7998-01'	ace_inhibitor
35905287	amlodipine 10 MG / benazepril hydrochloride 40 MG Oral Capsule	NDC	11-digit NDC	'63629799802'	'63629-7998-02'	ace_inhibitor
35905288	amlodipine 10 MG / benazepril hydrochloride 40 MG Oral Capsule	NDC	11-digit NDC	'63629799803'	'63629-7998-03'	ace_inhibitor
35905291	amlodipine 5 MG / benazepril hydrochloride 20 MG Oral Capsule	NDC	11-digit NDC	'50090104101'	'50090-1041-01'	ace_inhibitor
36196765	amlodipine 10 MG / benazepril hydrochloride 20 MG Oral Capsule	NDC	11-digit NDC	'71335091101'	'71335-0911-01'	ace_inhibitor
36196766	amlodipine 10 MG / benazepril hydrochloride 20 MG Oral Capsule	NDC	11-digit NDC	'71335091102'	'71335-0911-02'	ace_inhibitor
36196767	amlodipine 10 MG / benazepril hydrochloride 20 MG Oral Capsule	NDC	11-digit NDC	'71335091103'	'71335-0911-03'	ace_inhibitor
36196832	amlodipine 10 MG / benazepril hydrochloride 20 MG Oral Capsule	NDC	11-digit NDC	'68180047202'	'68180-0472-02'	ace_inhibitor
36196833	amlodipine 10 MG / benazepril hydrochloride 20 MG Oral Capsule	NDC	11-digit NDC	'68180047203'	'68180-0472-03'	ace_inhibitor
36196834	amlodipine 10 MG / benazepril hydrochloride 40 MG Oral Capsule	NDC	11-digit NDC	'68180047301'	'68180-0473-01'	ace_inhibitor
36196835	amlodipine 10 MG / benazepril hydrochloride 40 MG Oral Capsule	NDC	11-digit NDC	'68180047302'	'68180-0473-02'	ace_inhibitor
36196836	amlodipine 10 MG / benazepril hydrochloride 40 MG Oral Capsule	NDC	11-digit NDC	'68180047303'	'68180-0473-03'	ace_inhibitor
36196837	amlodipine 5 MG / benazepril hydrochloride 20 MG Oral Capsule	NDC	11-digit NDC	'68180045901'	'68180-0459-01'	ace_inhibitor
36196838	amlodipine 5 MG / benazepril hydrochloride 20 MG Oral Capsule	NDC	11-digit NDC	'68180045902'	'68180-0459-02'	ace_inhibitor
36196839	amlodipine 5 MG / benazepril hydrochloride 20 MG Oral Capsule	NDC	11-digit NDC	'68180045903'	'68180-0459-03'	ace_inhibitor
36196840	amlodipine 5 MG / benazepril hydrochloride 40 MG Oral Capsule	NDC	11-digit NDC	'68180046301'	'68180-0463-01'	ace_inhibitor
36196841	amlodipine 5 MG / benazepril hydrochloride 40 MG Oral Capsule	NDC	11-digit NDC	'68180046302'	'68180-0463-02'	ace_inhibitor
36196842	amlodipine 5 MG / benazepril hydrochloride 40 MG Oral Capsule	NDC	11-digit NDC	'68180046303'	'68180-0463-03'	ace_inhibitor
36196971	benazepril hydrochloride 10 MG Oral Tablet	NDC	11-digit NDC	'71335085403'	'71335-0854-03'	ace_inhibitor
36196972	benazepril hydrochloride 10 MG Oral Tablet	NDC	11-digit NDC	'71335085404'	'71335-0854-04'	ace_inhibitor
42887865	benazepril hydrochloride 5 MG Oral Tablet	NDC	11-digit NDC	'70934048130'	'70934-0481-30'	ace_inhibitor
35524616	amlodipine 10 MG / benazepril hydrochloride 20 MG Oral Capsule	NDC	11-digit NDC	'63629764503'	'63629-7645-03'	ace_inhibitor
35524628	amlodipine 5 MG / benazepril hydrochloride 20 MG Oral Capsule	NDC	11-digit NDC	'63629774601'	'63629-7746-01'	ace_inhibitor
35524629	amlodipine 5 MG / benazepril hydrochloride 20 MG Oral Capsule	NDC	11-digit NDC	'63629774602'	'63629-7746-02'	ace_inhibitor
35524630	amlodipine 5 MG / benazepril hydrochloride 20 MG Oral Capsule	NDC	11-digit NDC	'71335087101'	'71335-0871-01'	ace_inhibitor
35524631	amlodipine 5 MG / benazepril hydrochloride 20 MG Oral Capsule	NDC	11-digit NDC	'71335087102'	'71335-0871-02'	ace_inhibitor
35524614	amlodipine 10 MG / benazepril hydrochloride 20 MG Oral Capsule	NDC	11-digit NDC	'63629764501'	'63629-7645-01'	ace_inhibitor
35524615	amlodipine 10 MG / benazepril hydrochloride 20 MG Oral Capsule	NDC	11-digit NDC	'63629764502'	'63629-7645-02'	ace_inhibitor
42884856	amlodipine 5 MG / benazepril hydrochloride 20 MG Oral Capsule	NDC	11-digit NDC	'71335138301'	'71335-1383-01'	ace_inhibitor
42884857	amlodipine 5 MG / benazepril hydrochloride 20 MG Oral Capsule	NDC	11-digit NDC	'71335138302'	'71335-1383-02'	ace_inhibitor
42884928	benazepril hydrochloride 40 MG Oral Tablet	NDC	11-digit NDC	'71335136501'	'71335-1365-01'	ace_inhibitor
42884929	benazepril hydrochloride 40 MG Oral Tablet	NDC	11-digit NDC	'71335136502'	'71335-1365-02'	ace_inhibitor
42884930	benazepril hydrochloride 40 MG Oral Tablet	NDC	11-digit NDC	'71335136503'	'71335-1365-03'	ace_inhibitor
796714	benazepril hydrochloride 40mg/1 ORAL TABLET, FILM COATED	NDC	9-digit NDC	'680715028'	'68071-5028-28'	ace_inhibitor
42664097	amlodipine 10 MG / benazepril hydrochloride 20 MG Oral Capsule	NDC	11-digit NDC	'70518256600'	'70518-2566-00'	ace_inhibitor
1358015	benazepril hydrochloride 20 MG Oral Tablet	NDC	11-digit NDC	'43547033703'	'43547-0337-03'	ace_inhibitor
1358016	benazepril hydrochloride 40 MG Oral Tablet	NDC	11-digit NDC	'43547033803'	'43547-0338-03'	ace_inhibitor
35525870	amlodipine 5 MG / benazepril hydrochloride 20 MG Oral Capsule	NDC	11-digit NDC	'71335098402'	'71335-0984-02'	ace_inhibitor
42643711	amlodipine 5 MG / benazepril hydrochloride 40 MG Oral Capsule	NDC	11-digit NDC	'50090304900'	'50090-3049-00'	ace_inhibitor
42884855	amlodipine 2.5 MG / benazepril hydrochloride 10 MG Oral Capsule	NDC	11-digit NDC	'71335127902'	'71335-1279-02'	ace_inhibitor
35530892	amlodipine 2.5 MG / benazepril hydrochloride 10 MG Oral Capsule	NDC	11-digit NDC	'71335127901'	'71335-1279-01'	ace_inhibitor
796689	benazepril hydrochloride 20mg/1 ORAL TABLET, COATED	NDC	9-digit NDC	'636298035'	'63629-8035-35'	ace_inhibitor
42519528	benazepril hydrochloride 40mg/1 ORAL TABLET, FILM COATED	NDC	9-digit NDC	'680714890'	'68071-4890-90'	ace_inhibitor
1161857	amlodipine and benazepril hydrochloride 5mg/1 / 20mg/1 ORAL CAPSULE	NDC	9-digit NDC	'500904284'	'50090-4284-84'	ace_inhibitor
1162127	benazepril hydrochloride 40mg/1 ORAL TABLET, COATED	NDC	9-digit NDC	'705182125'	'70518-2125-25'	ace_inhibitor
796949	benazepril hydrochloride 40 MG Oral Tablet	NDC	11-digit NDC	'68071502801'	'68071-5028-01'	ace_inhibitor
44951983	Benazepril hydrochloride 5 MG Oral Tablet	NDC	11-digit NDC	'54868539200'	'54868-5392-00'	ace_inhibitor
44965460	Benazepril hydrochloride 40 MG Oral Tablet	NDC	11-digit NDC	'42291016390'	'42291-0163-90'	ace_inhibitor
44461287	Amlodipine 5 MG / Benazepril hydrochloride 20 MG Oral Capsule	NDC	11-digit NDC	'50090104200'	'50090-1042-00'	ace_inhibitor
45341762	Amlodipine 10 MG / Benazepril hydrochloride 20 MG Oral Capsule	NDC	11-digit NDC	'49884093201'	'49884-0932-01'	ace_inhibitor
44880537	Benazepril hydrochloride 10 MG Oral Tablet	NDC	11-digit NDC	'42291016190'	'42291-0161-90'	ace_inhibitor
45224631	Benazepril hydrochloride 20 MG / Hydrochlorothiazide 12.5 MG Oral Tablet	NDC	11-digit NDC	'54868390602'	'54868-3906-02'	ace_inhibitor
45224704	Benazepril hydrochloride 10 MG Oral Tablet	NDC	11-digit NDC	'54868500102'	'54868-5001-02'	ace_inhibitor
45293186	Amlodipine 5 MG / Benazepril hydrochloride 20 MG Oral Capsule	NDC	11-digit NDC	'54868578204'	'54868-5782-04'	ace_inhibitor
45258997	Amlodipine 5 MG / Benazepril hydrochloride 10 MG Oral Capsule	NDC	11-digit NDC	'54868579201'	'54868-5792-01'	ace_inhibitor
45344169	Amlodipine 10 MG / Benazepril hydrochloride 40 MG Oral Capsule	NDC	11-digit NDC	'54868629700'	'54868-6297-00'	ace_inhibitor
45310032	Benazepril hydrochloride 20 MG / Hydrochlorothiazide 12.5 MG Oral Tablet	NDC	11-digit NDC	'54868390600'	'54868-3906-00'	ace_inhibitor
45866737	Benazepril hydrochloride 20 MG Oral Tablet	NDC	11-digit NDC	'60760008230'	'60760-0082-30'	ace_inhibitor
44866830	Benazepril hydrochloride 10 MG Oral Tablet	NDC	11-digit NDC	'54868500101'	'54868-5001-01'	ace_inhibitor
44866896	Amlodipine 5 MG / Benazepril hydrochloride 20 MG Oral Capsule	NDC	11-digit NDC	'54868578201'	'54868-5782-01'	ace_inhibitor
44901187	Amlodipine 5 MG / Benazepril hydrochloride 20 MG Oral Capsule	NDC	11-digit NDC	'54868578200'	'54868-5782-00'	ace_inhibitor
44918256	Amlodipine 2.5 MG / Benazepril hydrochloride 10 MG Oral Capsule	NDC	11-digit NDC	'54868579300'	'54868-5793-00'	ace_inhibitor
44866897	Amlodipine 5 MG / Benazepril hydrochloride 20 MG Oral Capsule	NDC	11-digit NDC	'54868578202'	'54868-5782-02'	ace_inhibitor
44935110	Benazepril hydrochloride 40 MG Oral Tablet	NDC	11-digit NDC	'54868520401'	'54868-5204-01'	ace_inhibitor
44935144	Amlodipine 10 MG / Benazepril hydrochloride 20 MG Oral Capsule	NDC	11-digit NDC	'54868578103'	'54868-5781-03'	ace_inhibitor
45156127	Benazepril hydrochloride 20 MG / Hydrochlorothiazide 12.5 MG Oral Tablet	NDC	11-digit NDC	'54868390601'	'54868-3906-01'	ace_inhibitor
45139080	Benazepril hydrochloride 40 MG Oral Tablet	NDC	11-digit NDC	'54868520400'	'54868-5204-00'	ace_inhibitor
44914831	Benazepril hydrochloride 20 MG Oral Tablet	NDC	11-digit NDC	'42291016290'	'42291-0162-90'	ace_inhibitor
45156255	Amlodipine 10 MG / Benazepril hydrochloride 20 MG Oral Capsule	NDC	11-digit NDC	'54868578100'	'54868-5781-00'	ace_inhibitor
45207525	Benazepril hydrochloride 40 MG Oral Tablet	NDC	11-digit NDC	'54868520402'	'54868-5204-02'	ace_inhibitor
45190366	Benazepril hydrochloride 10 MG / Hydrochlorothiazide 12.5 MG Oral Tablet	NDC	11-digit NDC	'54868525600'	'54868-5256-00'	ace_inhibitor
44915830	Amlodipine 5 MG / Benazepril hydrochloride 40 MG Oral Capsule	NDC	11-digit NDC	'49884095201'	'49884-0952-01'	ace_inhibitor
44915831	Amlodipine 10 MG / Benazepril hydrochloride 40 MG Oral Capsule	NDC	11-digit NDC	'49884095305'	'49884-0953-05'	ace_inhibitor
44932856	Amlodipine 2.5 MG / Benazepril hydrochloride 10 MG Oral Capsule	NDC	11-digit NDC	'49884092901'	'49884-0929-01'	ace_inhibitor
44985876	Benazepril hydrochloride 20 MG Oral Tablet	NDC	11-digit NDC	'54868507902'	'54868-5079-02'	ace_inhibitor
45054187	Benazepril hydrochloride 20 MG / Hydrochlorothiazide 25 MG Oral Tablet	NDC	11-digit NDC	'54868529600'	'54868-5296-00'	ace_inhibitor
45054218	Amlodipine 10 MG / Benazepril hydrochloride 20 MG Oral Capsule	NDC	11-digit NDC	'54868578101'	'54868-5781-01'	ace_inhibitor
45068990	Amlodipine 5 MG / Benazepril hydrochloride 10 MG Oral Capsule	NDC	11-digit NDC	'49884093005'	'49884-0930-05'	ace_inhibitor
45071309	Amlodipine 2.5 MG / Benazepril hydrochloride 10 MG Oral Capsule	NDC	11-digit NDC	'54868579301'	'54868-5793-01'	ace_inhibitor
45139112	Amlodipine 10 MG / Benazepril hydrochloride 20 MG Oral Capsule	NDC	11-digit NDC	'54868578102'	'54868-5781-02'	ace_inhibitor
42837504	amlodipine and benazepril hydrochloride 5mg/1 / 20mg/1 ORAL CAPSULE	NDC	9-digit NDC	'680714266'	'68071-4266-66'	ace_inhibitor
42827763	amlodipine 5 MG / benazepril hydrochloride 20 MG Oral Capsule	NDC	11-digit NDC	'68071426603'	'68071-4266-03'	ace_inhibitor
42827764	amlodipine 5 MG / benazepril hydrochloride 20 MG Oral Capsule	NDC	11-digit NDC	'68071426606'	'68071-4266-06'	ace_inhibitor
42827765	amlodipine 5 MG / benazepril hydrochloride 20 MG Oral Capsule	NDC	11-digit NDC	'68071426609'	'68071-4266-09'	ace_inhibitor
42837437	benazepril hydrochloride 40mg/1 ORAL TABLET	NDC	9-digit NDC	'680714198'	'68071-4198-98'	ace_inhibitor
42838764	benazepril hydrochloride 5mg/1 ORAL TABLET, COATED	NDC	9-digit NDC	'713350011'	'71335-0011-11'	ace_inhibitor
44930885	Benazepril hydrochloride 40 MG Oral Tablet	NDC	11-digit NDC	'35356043260'	'35356-0432-60'	ace_inhibitor
42839059	amlodipine and benazepril hydrochloride 5mg/1 / 10mg/1 ORAL CAPSULE	NDC	9-digit NDC	'713350312'	'71335-0312-12'	ace_inhibitor
42838831	benazepril hydrochloride 20mg/1 ORAL TABLET, COATED	NDC	9-digit NDC	'713350078'	'71335-0078-78'	ace_inhibitor
42838991	amlodipine and benazepril hydrochloride 5mg/1 / 40mg/1 ORAL CAPSULE	NDC	9-digit NDC	'713350242'	'71335-0242-42'	ace_inhibitor
42839015	benazepril hydrochloride 40mg/1 ORAL TABLET, COATED	NDC	9-digit NDC	'713350267'	'71335-0267-67'	ace_inhibitor
42839196	benazepril hydrochloride 10mg/1 ORAL TABLET, COATED	NDC	9-digit NDC	'713350457'	'71335-0457-57'	ace_inhibitor
45087633	Benazepril hydrochloride 40 MG Oral Tablet	NDC	11-digit NDC	'54458089310'	'54458-0893-10'	ace_inhibitor
36191581	amlodipine and benazepril hydrochloride 5mg/1 / 40mg/1 ORAL CAPSULE	NDC	9-digit NDC	'500903357'	'50090-3357-57'	ace_inhibitor
36182296	Amlodipine 5 MG / Benazepril hydrochloride 10 MG Oral Capsule	NDC	11-digit NDC	'71335080201'	'71335-0802-01'	ace_inhibitor
36182297	Amlodipine 5 MG / Benazepril hydrochloride 10 MG Oral Capsule	NDC	11-digit NDC	'71335080202'	'71335-0802-02'	ace_inhibitor
36182298	Amlodipine 5 MG / Benazepril hydrochloride 10 MG Oral Capsule	NDC	11-digit NDC	'71335080203'	'71335-0802-03'	ace_inhibitor
44862575	Benazepril hydrochloride 40 MG Oral Tablet	NDC	11-digit NDC	'35356043290'	'35356-0432-90'	ace_inhibitor
35203990	benazepril hydrochloride and hydrochlorothiazide 10mg/1 / 12.5mg/1 ORAL TABLET	NDC	9-digit NDC	'005740227'	'00574-0227-27'	ace_inhibitor
36191519	amlodipine and benazepril hydrochloride 10mg/1 / 40mg/1 ORAL CAPSULE	NDC	9-digit NDC	'500903285'	'50090-3285-85'	ace_inhibitor
36177779	benazepril hydrochloride 40 MG Oral Tablet	NDC	11-digit NDC	'50090335900'	'50090-3359-00'	ace_inhibitor
35524617	Amlodipine 10 MG / Benazepril hydrochloride 20 MG Oral Capsule	NDC	11-digit NDC	'71335083701'	'71335-0837-01'	ace_inhibitor
35524618	Amlodipine 10 MG / Benazepril hydrochloride 20 MG Oral Capsule	NDC	11-digit NDC	'71335083702'	'71335-0837-02'	ace_inhibitor
35524619	Amlodipine 10 MG / Benazepril hydrochloride 20 MG Oral Capsule	NDC	11-digit NDC	'71335083703'	'71335-0837-03'	ace_inhibitor
35203991	benazepril hydrochloride and hydrochlorothiazide 20mg/1 / 25mg/1 ORAL TABLET	NDC	9-digit NDC	'005740228'	'00574-0228-28'	ace_inhibitor
35203992	benazepril hydrochloride and hydrochlorothiazide 20mg/1 / 12.5mg/1 ORAL TABLET	NDC	9-digit NDC	'005740229'	'00574-0229-29'	ace_inhibitor
36191485	benazepril hydrochloride 20mg/1 ORAL TABLET, COATED	NDC	9-digit NDC	'500903243'	'50090-3243-43'	ace_inhibitor
36191583	benazepril hydrochloride 40mg/1 ORAL TABLET, FILM COATED	NDC	9-digit NDC	'500903359'	'50090-3359-59'	ace_inhibitor
36193605	benazepril hydrochloride 20mg/1 ORAL TABLET, COATED	NDC	9-digit NDC	'680711969'	'68071-1969-69'	ace_inhibitor
35204206	benazepril hydrochloride 20mg/1 ORAL TABLET	NDC	9-digit NDC	'712050244'	'71205-0244-44'	ace_inhibitor
36193613	benazepril hydrochloride 10mg/1 ORAL TABLET, COATED	NDC	9-digit NDC	'680713057'	'68071-3057-57'	ace_inhibitor
36193749	amlodipine and benazepril hydrochloride 5mg/1 / 20mg/1 ORAL CAPSULE	NDC	9-digit NDC	'680714524'	'68071-4524-24'	ace_inhibitor
36194015	benazepril hydrochloride 40mg/1 ORAL TABLET, FILM COATED	NDC	9-digit NDC	'687887248'	'68788-7248-48'	ace_inhibitor
36193665	amlodipine and benazepril hydrochloride 10mg/1 / 20mg/1 ORAL CAPSULE	NDC	9-digit NDC	'680714439'	'68071-4439-39'	ace_inhibitor
36193666	amlodipine and benazepril hydrochloride 10mg/1 / 40mg/1 ORAL CAPSULE	NDC	9-digit NDC	'680714440'	'68071-4440-40'	ace_inhibitor
36193814	amlodipine besylate and benazepril hydrochloride 5mg/1 / 20mg/1 ORAL CAPSULE	NDC	9-digit NDC	'681800459'	'68180-0459-59'	ace_inhibitor
36193815	amlodipine besylate and benazepril hydrochloride 5mg/1 / 40mg/1 ORAL CAPSULE	NDC	9-digit NDC	'681800463'	'68180-0463-63'	ace_inhibitor
36193816	amlodipine besylate and benazepril hydrochloride 10mg/1 / 20mg/1 ORAL CAPSULE	NDC	9-digit NDC	'681800472'	'68180-0472-72'	ace_inhibitor
36193817	amlodipine besylate and benazepril hydrochloride 10mg/1 / 40mg/1 ORAL CAPSULE	NDC	9-digit NDC	'681800473'	'68180-0473-73'	ace_inhibitor
36195547	amlodipine and benazepril hydrochloride 5mg/1 / 10mg/1 ORAL CAPSULE	NDC	9-digit NDC	'713350802'	'71335-0802-02'	ace_inhibitor
36195548	amlodipine and benazepril hydrochloride 10mg/1 / 20mg/1 ORAL CAPSULE	NDC	9-digit NDC	'713350803'	'71335-0803-03'	ace_inhibitor
44882223	Amlodipine 5 MG / Benazepril hydrochloride 10 MG Oral Capsule	NDC	11-digit NDC	'51138041930'	'51138-0419-30'	ace_inhibitor
36195596	benazepril hydrochloride 10mg/1 ORAL TABLET	NDC	9-digit NDC	'713350854'	'71335-0854-54'	ace_inhibitor
36195621	amlodipine and benazepril hydrochloride 5mg/1 / 10mg/1 ORAL CAPSULE	NDC	9-digit NDC	'713350880'	'71335-0880-80'	ace_inhibitor
36195651	amlodipine and benazepril hydrochloride 10mg/1 / 20mg/1 ORAL CAPSULE	NDC	9-digit NDC	'713350911'	'71335-0911-11'	ace_inhibitor
45127096	benazepril hydrochloride 10mg/1 ORAL TABLET, FILM COATED	NDC	9-digit NDC	'687889947'	'68788-9947-47'	ace_inhibitor
45001106	Benazepril hydrochloride 5 MG Oral Tablet	NDC	11-digit NDC	'51129417601'	'51129-4176-01'	ace_inhibitor
45117538	BENAZEPRIL HCL 5 MG TABLET	NDC	11-digit NDC	'23629000710'	'23629-0007-10'	ace_inhibitor
45134272	Benazepril hydrochloride 20 MG Oral Tablet	NDC	11-digit NDC	'23490105706'	'23490-1057-06'	ace_inhibitor
45174339	Benazepril hydrochloride 20 MG / Hydrochlorothiazide 12.5 MG Oral Tablet	NDC	11-digit NDC	'58016006510'	'58016-0065-10'	ace_inhibitor
36495247	amlodipine and benazepril hydrochloride 10mg/1 / 2.5mg/1 ORAL CAPSULE	NDC	9-digit NDC	'680714130'	'68071-4130-30'	ace_inhibitor
36698638	benazepril hydrochloride 40mg/1 ORAL TABLET, FILM COATED	NDC	9-digit NDC	'712050320'	'71205-0320-20'	ace_inhibitor
35904604	benazepril hydrochloride 20mg/1 ORAL TABLET	NDC	9-digit NDC	'713351086'	'71335-1086-86'	ace_inhibitor
35904344	amlodipine besylate and benazepril hydrochloride 5mg/1 / 20mg/1 ORAL CAPSULE	NDC	9-digit NDC	'500901041'	'50090-1041-41'	ace_inhibitor
35904499	amlodipine and benazepril hydrochloride 10mg/1 / 40mg/1 ORAL CAPSULE	NDC	9-digit NDC	'636297998'	'63629-7998-98'	ace_inhibitor
35904543	amlodipine and benazepril hydrochloride 10mg/1 / 20mg/1 ORAL CAPSULE	NDC	9-digit NDC	'705182140'	'70518-2140-40'	ace_inhibitor
45364449	Benazepril hydrochloride 40 MG Oral Tablet	NDC	11-digit NDC	'63629292303'	'63629-2923-03'	ace_inhibitor
44844812	Benazepril hydrochloride 20 MG Oral Tablet	NDC	11-digit NDC	'21695032790'	'21695-0327-90'	ace_inhibitor
45159424	Benazepril hydrochloride 40 MG Oral Tablet	NDC	11-digit NDC	'63629292304'	'63629-2923-04'	ace_inhibitor
45357057	Amlodipine 5 MG / Benazepril hydrochloride 10 MG Oral Capsule	NDC	11-digit NDC	'35356091790'	'35356-0917-90'	ace_inhibitor
45322909	Amlodipine 5 MG / Benazepril hydrochloride 10 MG Oral Capsule	NDC	11-digit NDC	'35356091760'	'35356-0917-60'	ace_inhibitor
45231559	Benazepril hydrochloride 5 MG / Hydrochlorothiazide 6.25 MG Oral Tablet	NDC	11-digit NDC	'00185012401'	'00185-0124-01'	ace_inhibitor
44940147	Benazepril hydrochloride 20 MG Oral Tablet	NDC	11-digit NDC	'68788994609'	'68788-9946-09'	ace_inhibitor
36193102	amlodipine and benazepril hydrochloride 10mg/1 / 20mg/1 ORAL CAPSULE	NDC	9-digit NDC	'636297535'	'63629-7535-35'	ace_inhibitor
44460436	Amlodipine 5 MG / Benazepril hydrochloride 20 MG Oral Capsule	NDC	11-digit NDC	'50090104201'	'50090-1042-01'	ace_inhibitor
44956905	Benazepril hydrochloride 20 MG Oral Tablet	NDC	11-digit NDC	'68788994603'	'68788-9946-03'	ace_inhibitor
44940108	Benazepril hydrochloride 20 MG Oral Tablet	NDC	11-digit NDC	'68788905201'	'68788-9052-01'	ace_inhibitor
44940106	Benazepril hydrochloride 5 MG Oral Tablet	NDC	11-digit NDC	'68788905008'	'68788-9050-08'	ace_inhibitor
44956841	Benazepril hydrochloride 5 MG Oral Tablet	NDC	11-digit NDC	'68788905009'	'68788-9050-09'	ace_inhibitor
44871776	Benazepril hydrochloride 10 MG Oral Tablet	NDC	11-digit NDC	'68788994709'	'68788-9947-09'	ace_inhibitor
45127041	Benazepril hydrochloride 20 MG Oral Tablet	NDC	11-digit NDC	'68788905203'	'68788-9052-03'	ace_inhibitor
44423636	Benazepril hydrochloride 5 MG Oral Tablet	NDC	11-digit NDC	'68788636106'	'68788-6361-06'	ace_inhibitor
44414136	Benazepril hydrochloride 40 MG Oral Tablet	NDC	11-digit NDC	'68788896801'	'68788-8968-01'	ace_inhibitor
45281016	Benazepril hydrochloride 20 MG Oral Tablet	NDC	11-digit NDC	'68788994601'	'68788-9946-01'	ace_inhibitor
45330390	Benazepril hydrochloride 10 MG Oral Tablet	NDC	11-digit NDC	'63629267204'	'63629-2672-04'	ace_inhibitor
44412693	Benazepril hydrochloride 5 MG Oral Tablet	NDC	11-digit NDC	'68788636109'	'68788-6361-09'	ace_inhibitor
44444214	Benazepril hydrochloride 40 MG Oral Tablet	NDC	11-digit NDC	'68788896808'	'68788-8968-08'	ace_inhibitor
44906107	Benazepril hydrochloride 10 MG Oral Tablet	NDC	11-digit NDC	'68788905108'	'68788-9051-08'	ace_inhibitor
44862002	Amlodipine 10 MG / Benazepril hydrochloride 20 MG Oral Capsule	NDC	11-digit NDC	'21695091630'	'21695-0916-30'	ace_inhibitor
44854758	Benazepril hydrochloride 40 MG Oral Tablet	NDC	11-digit NDC	'68788905303'	'68788-9053-03'	ace_inhibitor
44956842	Benazepril hydrochloride 40 MG Oral Tablet	NDC	11-digit NDC	'68788905308'	'68788-9053-08'	ace_inhibitor
44946743	Benazepril hydrochloride 20 MG Oral Tablet	NDC	11-digit NDC	'13811062910'	'13811-0629-10'	ace_inhibitor
44946744	Benazepril hydrochloride 40 MG Oral Tablet	NDC	11-digit NDC	'13811063050'	'13811-0630-50'	ace_inhibitor
45076319	Benazepril hydrochloride 20 MG Oral Tablet	NDC	11-digit NDC	'68788905208'	'68788-9052-08'	ace_inhibitor
44973902	Benazepril hydrochloride 10 MG Oral Tablet	NDC	11-digit NDC	'68788994706'	'68788-9947-06'	ace_inhibitor
45032352	Benazepril hydrochloride 40 MG Oral Tablet	NDC	11-digit NDC	'21695087730'	'21695-0877-30'	ace_inhibitor
45025060	Benazepril hydrochloride 20 MG Oral Tablet	NDC	11-digit NDC	'68788905209'	'68788-9052-09'	ace_inhibitor
44981046	Amlodipine 5 MG / Benazepril hydrochloride 10 MG Oral Capsule	NDC	11-digit NDC	'21695086690'	'21695-0866-90'	ace_inhibitor
45007850	Benazepril hydrochloride 10 MG Oral Tablet	NDC	11-digit NDC	'68788905101'	'68788-9051-01'	ace_inhibitor
45151273	Benazepril hydrochloride 20 MG Oral Tablet	NDC	11-digit NDC	'21695032730'	'21695-0327-30'	ace_inhibitor
45093211	Benazepril hydrochloride 5 MG Oral Tablet	NDC	11-digit NDC	'68788905001'	'68788-9050-01'	ace_inhibitor
45093212	Benazepril hydrochloride 10 MG Oral Tablet	NDC	11-digit NDC	'68788905109'	'68788-9051-09'	ace_inhibitor
45110273	Benazepril hydrochloride 10 MG Oral Tablet	NDC	11-digit NDC	'68788994703'	'68788-9947-03'	ace_inhibitor
45144030	Benazepril hydrochloride 40 MG Oral Tablet	NDC	11-digit NDC	'68788905301'	'68788-9053-01'	ace_inhibitor
45118828	Amlodipine 5 MG / Benazepril hydrochloride 40 MG Oral Capsule	NDC	11-digit NDC	'42254007330'	'42254-0073-30'	ace_inhibitor
45229848	Benazepril hydrochloride 20 MG Oral Tablet	NDC	11-digit NDC	'68788994606'	'68788-9946-06'	ace_inhibitor
45178199	Benazepril hydrochloride 5 MG Oral Tablet	NDC	11-digit NDC	'68788905006'	'68788-9050-06'	ace_inhibitor
45127042	Benazepril hydrochloride 40 MG Oral Tablet	NDC	11-digit NDC	'68788905306'	'68788-9053-06'	ace_inhibitor
45219430	Benazepril hydrochloride 20 MG Oral Tablet	NDC	11-digit NDC	'16590025990'	'16590-0259-90'	ace_inhibitor
45202305	Benazepril hydrochloride 20 MG Oral Tablet	NDC	11-digit NDC	'16590025930'	'16590-0259-30'	ace_inhibitor
45202664	Benazepril hydrochloride 40 MG Oral Tablet	NDC	11-digit NDC	'21695087790'	'21695-0877-90'	ace_inhibitor
45246771	Benazepril hydrochloride 10 MG Oral Tablet	NDC	11-digit NDC	'68788905103'	'68788-9051-03'	ace_inhibitor
45246772	Benazepril hydrochloride 20 MG Oral Tablet	NDC	11-digit NDC	'68788905206'	'68788-9052-06'	ace_inhibitor
45202306	Benazepril hydrochloride 20 MG Oral Tablet	NDC	11-digit NDC	'16590025960'	'16590-0259-60'	ace_inhibitor
45323746	Amlodipine 10 MG / Benazepril hydrochloride 40 MG Oral Capsule	NDC	11-digit NDC	'42254007430'	'42254-0074-30'	ace_inhibitor
45349104	Benazepril hydrochloride 40 MG Oral Tablet	NDC	11-digit NDC	'68788905309'	'68788-9053-09'	ace_inhibitor
45339336	Amlodipine 10 MG / Benazepril hydrochloride 20 MG Oral Capsule	NDC	11-digit NDC	'21695091690'	'21695-0916-90'	ace_inhibitor
45298096	Benazepril hydrochloride 5 MG Oral Tablet	NDC	11-digit NDC	'68788905003'	'68788-9050-03'	ace_inhibitor
45254039	Benazepril hydrochloride 20 MG Oral Tablet	NDC	11-digit NDC	'21695032760'	'21695-0327-60'	ace_inhibitor
44448323	Benazepril hydrochloride 40 MG Oral Tablet	NDC	11-digit NDC	'68788896803'	'68788-8968-03'	ace_inhibitor
44412800	Benazepril hydrochloride 40 MG Oral Tablet	NDC	11-digit NDC	'68788896809'	'68788-8968-09'	ace_inhibitor
44449577	Benazepril hydrochloride 5 MG Oral Tablet	NDC	11-digit NDC	'68788636103'	'68788-6361-03'	ace_inhibitor
45332081	Benazepril hydrochloride 10 MG Oral Tablet	NDC	11-digit NDC	'68788905106'	'68788-9051-06'	ace_inhibitor
35524626	Amlodipine 5 MG / Benazepril hydrochloride 10 MG Oral Capsule	NDC	11-digit NDC	'63629764401'	'63629-7644-01'	ace_inhibitor
36184740	benazepril hydrochloride 20 MG Oral Tablet	NDC	11-digit NDC	'50090324300'	'50090-3243-00'	ace_inhibitor
45251106	Benazepril hydrochloride 40 MG Oral Tablet	NDC	11-digit NDC	'00904619240'	'00904-6192-40'	ace_inhibitor
42830957	Amlodipine 5 MG / Benazepril hydrochloride 40 MG Oral Capsule	NDC	11-digit NDC	'71335024201'	'71335-0242-01'	ace_inhibitor
35522516	benazepril hydrochloride 20mg/1 ORAL TABLET, COATED	NDC	9-digit NDC	'504360337'	'50436-0337-37'	ace_inhibitor
45117062	Benazepril hydrochloride 10 MG Oral Tablet	NDC	11-digit NDC	'16590028030'	'16590-0280-30'	ace_inhibitor
45305307	Benazepril hydrochloride 5 MG Oral Tablet	NDC	11-digit NDC	'21695061290'	'21695-0612-90'	ace_inhibitor
44494457	benazepril hydrochloride 10mg/1 ORAL TABLET	NDC	9-digit NDC	'705180216'	'70518-0216-16'	ace_inhibitor
35522395	amlodipine and benazepril hydrochloride 5mg/1 / 40mg/1 ORAL CAPSULE	NDC	9-digit NDC	'500903404'	'50090-3404-04'	ace_inhibitor
35522461	benazepril hydrochloride 10mg/1 ORAL TABLET, COATED	NDC	9-digit NDC	'500903775'	'50090-3775-75'	ace_inhibitor
35523209	amlodipine and benazepril hydrochloride 5mg/1 / 10mg/1 ORAL CAPSULE	NDC	9-digit NDC	'636297644'	'63629-7644-44'	ace_inhibitor
35523210	amlodipine and benazepril hydrochloride 10mg/1 / 20mg/1 ORAL CAPSULE	NDC	9-digit NDC	'636297645'	'63629-7645-45'	ace_inhibitor
35523214	amlodipine besylate and benazepril hydrochloride 10mg/1 / 2.5mg/1 ORAL CAPSULE	NDC	9-digit NDC	'636297733'	'63629-7733-33'	ace_inhibitor
35523217	amlodipine and benazepril hydrochloride 5mg/1 / 20mg/1 ORAL CAPSULE	NDC	9-digit NDC	'636297746'	'63629-7746-46'	ace_inhibitor
35523879	benazepril hydrochloride 20mg/1 ORAL TABLET, COATED	NDC	9-digit NDC	'705181640'	'70518-1640-40'	ace_inhibitor
35524061	amlodipine and benazepril hydrochloride 5mg/1 / 20mg/1 ORAL CAPSULE	NDC	9-digit NDC	'712050122'	'71205-0122-22'	ace_inhibitor
35524105	amlodipine and benazepril hydrochloride 10mg/1 / 20mg/1 ORAL CAPSULE	NDC	9-digit NDC	'713350837'	'71335-0837-37'	ace_inhibitor
35524106	amlodipine and benazepril hydrochloride 5mg/1 / 20mg/1 ORAL CAPSULE	NDC	9-digit NDC	'713350871'	'71335-0871-71'	ace_inhibitor
35524108	amlodipine and benazepril hydrochloride 10mg/1 / 2.5mg/1 ORAL CAPSULE	NDC	9-digit NDC	'713350944'	'71335-0944-44'	ace_inhibitor
35524623	Amlodipine 2.5 MG / Benazepril hydrochloride 10 MG Oral Capsule	NDC	11-digit NDC	'63629773301'	'63629-7733-01'	ace_inhibitor
35524627	Amlodipine 5 MG / Benazepril hydrochloride 10 MG Oral Capsule	NDC	11-digit NDC	'63629764402'	'63629-7644-02'	ace_inhibitor
44985329	Benazepril hydrochloride 20 MG Oral Tablet	NDC	11-digit NDC	'54458095710'	'54458-0957-10'	ace_inhibitor
44426554	Amlodipine 5 MG / Benazepril hydrochloride 40 MG Oral Capsule	NDC	11-digit NDC	'68071203603'	'68071-2036-03'	ace_inhibitor
36184799	Amlodipine 5 MG / Benazepril hydrochloride 40 MG Oral Capsule	NDC	11-digit NDC	'50090335700'	'50090-3357-00'	ace_inhibitor
36184763	Amlodipine 10 MG / Benazepril hydrochloride 40 MG Oral Capsule	NDC	11-digit NDC	'50090328500'	'50090-3285-00'	ace_inhibitor
36196768	Amlodipine 5 MG / Benazepril hydrochloride 10 MG Oral Capsule	NDC	11-digit NDC	'71335088001'	'71335-0880-01'	ace_inhibitor
36196769	Amlodipine 5 MG / Benazepril hydrochloride 10 MG Oral Capsule	NDC	11-digit NDC	'71335088002'	'71335-0880-02'	ace_inhibitor
44419813	amlodipine 5 MG / benazepril hydrochloride 20 MG Oral Capsule	NDC	11-digit NDC	'68071308509'	'68071-3085-09'	ace_inhibitor
45348863	Amlodipine 10 MG / Benazepril hydrochloride 20 MG Oral Capsule	NDC	11-digit NDC	'68180075803'	'68180-0758-03'	ace_inhibitor
44442911	Amlodipine 10 MG / Benazepril hydrochloride 20 MG Oral Capsule	NDC	11-digit NDC	'68071191803'	'68071-1918-03'	ace_inhibitor
45041905	amlodipine 10 MG / benazepril hydrochloride 40 MG Oral Capsule	NDC	11-digit NDC	'68180076003'	'68180-0760-03'	ace_inhibitor
44432086	amlodipine 5 MG / benazepril hydrochloride 40 MG Oral Capsule	NDC	11-digit NDC	'68071319103'	'68071-3191-03'	ace_inhibitor
45372807	benazepril hydrochloride 5 MG Oral Tablet	NDC	11-digit NDC	'13811062710'	'13811-0627-10'	ace_inhibitor
44428008	amlodipine 5 MG / benazepril hydrochloride 40 MG Oral Capsule	NDC	11-digit NDC	'68071336503'	'68071-3365-03'	ace_inhibitor
44445688	amlodipine 5 MG / benazepril hydrochloride 20 MG Oral Capsule	NDC	11-digit NDC	'68071308503'	'68071-3085-03'	ace_inhibitor
44410228	amlodipine 5 MG / benazepril hydrochloride 20 MG Oral Capsule	NDC	11-digit NDC	'68071324606'	'68071-3246-06'	ace_inhibitor
44442970	amlodipine 5 MG / benazepril hydrochloride 20 MG Oral Capsule	NDC	11-digit NDC	'68071324603'	'68071-3246-03'	ace_inhibitor
44445700	amlodipine 5 MG / benazepril hydrochloride 20 MG Oral Capsule	NDC	11-digit NDC	'68071324609'	'68071-3246-09'	ace_inhibitor
43548007	BENAZEPRIL HCL - benazepril hcl powder	NDC	11-digit NDC	'73309013201'	'73309-0132-01'	ace_inhibitor
44438880	amlodipine 5 MG / benazepril hydrochloride 20 MG Oral Capsule	NDC	11-digit NDC	'68071308506'	'68071-3085-06'	ace_inhibitor
43548008	BENAZEPRIL HCL - benazepril hcl powder	NDC	11-digit NDC	'73309013202'	'73309-0132-02'	ace_inhibitor
1393483	amlodipine besylate and benazepril hydrochloride 10mg/1 / 2.5mg/1 ORAL CAPSULE	NDC	9-digit NDC	'636297643'	'63629-7643-43'	ace_inhibitor
1765198	BENAZEPRIL HCL - benazepril hcl powder	NDC	11-digit NDC	'62157088701'	'62157-0887-01'	ace_inhibitor
35530813	amlodipine and benazepril hydrochloride 10mg/1 / 2.5mg/1 ORAL CAPSULE	NDC	9-digit NDC	'713351279'	'71335-1279-79'	ace_inhibitor
45278505	Benazepril hydrochloride 40 MG Oral Tablet	NDC	11-digit NDC	'60760008330'	'60760-0083-30'	ace_inhibitor
45085826	Amlodipine 5 MG / Benazepril hydrochloride 20 MG Oral Capsule	NDC	11-digit NDC	'49884093105'	'49884-0931-05'	ace_inhibitor
45085827	Amlodipine 5 MG / Benazepril hydrochloride 40 MG Oral Capsule	NDC	11-digit NDC	'49884095205'	'49884-0952-05'	ace_inhibitor
45329587	Benazepril hydrochloride 20 MG Oral Tablet	NDC	11-digit NDC	'60760008290'	'60760-0082-90'	ace_inhibitor
45224769	Amlodipine 5 MG / Benazepril hydrochloride 10 MG Oral Capsule	NDC	11-digit NDC	'54868579200'	'54868-5792-00'	ace_inhibitor
45190343	Benazepril hydrochloride 10 MG Oral Tablet	NDC	11-digit NDC	'54868500100'	'54868-5001-00'	ace_inhibitor
45190349	Benazepril hydrochloride 20 MG Oral Tablet	NDC	11-digit NDC	'54868507900'	'54868-5079-00'	ace_inhibitor
44883946	Benazepril hydrochloride 40 MG Oral Tablet	NDC	11-digit NDC	'54868520403'	'54868-5204-03'	ace_inhibitor
45361261	Benazepril hydrochloride 20 MG Oral Tablet	NDC	11-digit NDC	'54868507901'	'54868-5079-01'	ace_inhibitor
45205150	Amlodipine 5 MG / Benazepril hydrochloride 10 MG Oral Capsule	NDC	11-digit NDC	'49884093001'	'49884-0930-01'	ace_inhibitor
45344123	Amlodipine 5 MG / Benazepril hydrochloride 20 MG Oral Capsule	NDC	11-digit NDC	'54868578203'	'54868-5782-03'	ace_inhibitor
45344126	Amlodipine 5 MG / Benazepril hydrochloride 10 MG Oral Capsule	NDC	11-digit NDC	'54868579202'	'54868-5792-02'	ace_inhibitor
42508229	benazepril hydrochloride 40mg/1 ORAL TABLET	NDC	9-digit NDC	'713351299'	'71335-1299-99'	ace_inhibitor
42508122	benazepril hydrochloride 10mg/1 ORAL TABLET, COATED	NDC	9-digit NDC	'636298231'	'63629-8231-31'	ace_inhibitor
37517288	benazepril hydrochloride 10mg/1 ORAL TABLET, COATED	NDC	9-digit NDC	'721890110'	'72189-0110-10'	ace_inhibitor
37516988	benazepril hydrochloride 10mg/1 ORAL TABLET	NDC	9-digit NDC	'551544343'	'55154-4343-43'	ace_inhibitor
37516989	benazepril hydrochloride 20mg/1 ORAL TABLET	NDC	9-digit NDC	'551544344'	'55154-4344-44'	ace_inhibitor
37517201	benazepril hydrochloride 10mg/1 ORAL TABLET, COATED	NDC	9-digit NDC	'709340483'	'70934-0483-83'	ace_inhibitor
35519088	benazepril hydrochloride 20 MG Oral Tablet	NDC	11-digit NDC	'50090324301'	'50090-3243-01'	ace_inhibitor
35519121	amlodipine 5 MG / benazepril hydrochloride 40 MG Oral Capsule	NDC	11-digit NDC	'50090340400'	'50090-3404-00'	ace_inhibitor
37292569	amlodipine and benazepril hydrochloride 10mg/1 / 20mg/1 ORAL CAPSULE	NDC	9-digit NDC	'709340514'	'70934-0514-14'	ace_inhibitor
35525868	amlodipine 2.5 MG / benazepril hydrochloride 10 MG Oral Capsule	NDC	11-digit NDC	'68071461609'	'68071-4616-09'	ace_inhibitor
44780955	benazepril hydrochloride 40mg/1 ORAL TABLET, COATED	NDC	9-digit NDC	'705181700'	'70518-1700-00'	ace_inhibitor
35520423	amlodipine 2.5 MG / benazepril hydrochloride 10 MG Oral Capsule	NDC	11-digit NDC	'71335094401'	'71335-0944-01'	ace_inhibitor
46254070	Benazepril hydrochloride 10 MG Oral Tablet	NDC	11-digit NDC	'61786033619'	'61786-0336-19'	ace_inhibitor
796948	benazepril hydrochloride 20 MG Oral Tablet	NDC	11-digit NDC	'63629803501'	'63629-8035-01'	ace_inhibitor
35525869	amlodipine 5 MG / benazepril hydrochloride 20 MG Oral Capsule	NDC	11-digit NDC	'71335098401'	'71335-0984-01'	ace_inhibitor
44841508	amlodipine besylate and benazepril hydrochloride 5mg/1 / 40mg/1 ORAL CAPSULE	NDC	9-digit NDC	'007812277'	'00781-2277-77'	ace_inhibitor
1583146	benazepril hydrochloride 10 MG Oral Tablet	NDC	11-digit NDC	'50090377502'	'50090-3775-02'	ace_inhibitor
44839362	Benazepril hydrochloride 5 MG Oral Tablet	NDC	11-digit NDC	'00185080801'	'00185-0808-01'	ace_inhibitor
36466796	amlodipine besylate and benazepril hydrochloride 10mg/1 / 2.5mg/1 ORAL CAPSULE	NDC	9-digit NDC	'690970143'	'69097-0143-43'	ace_inhibitor
36466797	amlodipine besylate and benazepril hydrochloride 5mg/1 / 10mg/1 ORAL CAPSULE	NDC	9-digit NDC	'690970144'	'69097-0144-44'	ace_inhibitor
36466798	amlodipine besylate and benazepril hydrochloride 5mg/1 / 20mg/1 ORAL CAPSULE	NDC	9-digit NDC	'690970145'	'69097-0145-45'	ace_inhibitor
36466799	amlodipine besylate and benazepril hydrochloride 10mg/1 / 20mg/1 ORAL CAPSULE	NDC	9-digit NDC	'690970146'	'69097-0146-46'	ace_inhibitor
44840546	Benazepril hydrochloride 20 MG Oral Tablet	NDC	11-digit NDC	'00480512605'	'00480-5126-05'	ace_inhibitor
44850755	Benazepril hydrochloride 20 MG / Hydrochlorothiazide 12.5 MG Oral Tablet	NDC	11-digit NDC	'58016006516'	'58016-0065-16'	ace_inhibitor
44841917	Benazepril hydrochloride 5 MG Oral Tablet	NDC	11-digit NDC	'00904618940'	'00904-6189-40'	ace_inhibitor
44841094	amlodipine besylate and benazepril hydrochloride 5mg/1 / 20mg/1 ORAL CAPSULE	NDC	9-digit NDC	'006151398'	'00615-1398-98'	ace_inhibitor
44849755	amlodipine besylate and benazepril hydrochloride 5mg/1 / 10mg/1 ORAL CAPSULE	NDC	9-digit NDC	'548685792'	'54868-5792-92'	ace_inhibitor
44850756	Benazepril hydrochloride 20 MG / Hydrochlorothiazide 12.5 MG Oral Tablet	NDC	11-digit NDC	'58016006570'	'58016-0065-70'	ace_inhibitor
44854802	Benazepril hydrochloride 20 MG / Hydrochlorothiazide 25 MG Oral Tablet	NDC	11-digit NDC	'68788985003'	'68788-9850-03'	ace_inhibitor
44854746	Benazepril hydrochloride 10 MG Oral Tablet	NDC	11-digit NDC	'68788535106'	'68788-5351-06'	ace_inhibitor
44854810	Benazepril hydrochloride 40 MG Oral Tablet	NDC	11-digit NDC	'68788994506'	'68788-9945-06'	ace_inhibitor
44855839	Amlodipine 10 MG / Benazepril hydrochloride 20 MG Oral Capsule	NDC	11-digit NDC	'00078053505'	'00078-0535-05'	ace_inhibitor
44847842	Benazepril hydrochloride 10 MG Oral Tablet	NDC	11-digit NDC	'51129315501'	'51129-3155-01'	ace_inhibitor
44847922	Benazepril hydrochloride 40 MG Oral Tablet	NDC	11-digit NDC	'51138039930'	'51138-0399-30'	ace_inhibitor
44852942	Benazepril hydrochloride 40 MG Oral Tablet	NDC	11-digit NDC	'63304073990'	'63304-0739-90'	ace_inhibitor
44846299	Amlodipine 5 MG / Benazepril hydrochloride 20 MG Oral Capsule	NDC	11-digit NDC	'42254007230'	'42254-0072-30'	ace_inhibitor
44846311	Benazepril hydrochloride 40 MG Oral Tablet	NDC	11-digit NDC	'42254025590'	'42254-0255-90'	ace_inhibitor
44852941	benazepril hydrochloride 40 MG Oral Tablet	NDC	11-digit NDC	'63304073977'	'63304-0739-77'	ace_inhibitor
44847339	Amlodipine 10 MG / Benazepril hydrochloride 20 MG Oral Capsule	NDC	11-digit NDC	'49884093205'	'49884-0932-05'	ace_inhibitor
44852119	Benazepril hydrochloride 10 MG Oral Tablet	NDC	11-digit NDC	'60505026608'	'60505-0266-08'	ace_inhibitor
44853388	Benazepril hydrochloride 20 MG Oral Tablet	NDC	11-digit NDC	'64220005401'	'64220-0054-01'	ace_inhibitor
44850342	Benazepril hydrochloride 10 MG Oral Tablet	NDC	11-digit NDC	'55567015400'	'55567-0154-00'	ace_inhibitor
44850343	Benazepril hydrochloride 10 MG Oral Tablet	NDC	11-digit NDC	'55567015435'	'55567-0154-35'	ace_inhibitor
44850344	Benazepril hydrochloride 40 MG Oral Tablet	NDC	11-digit NDC	'55567015613'	'55567-0156-13'	ace_inhibitor
44850345	Benazepril hydrochloride 10 MG / Hydrochlorothiazide 12.5 MG Oral Tablet	NDC	11-digit NDC	'55567015818'	'55567-0158-18'	ace_inhibitor
44854340	Benazepril hydrochloride 20 MG Oral Tablet	NDC	11-digit NDC	'68071014691'	'68071-0146-91'	ace_inhibitor
44885026	Benazepril hydrochloride 20 MG / Hydrochlorothiazide 12.5 MG Oral Tablet	NDC	11-digit NDC	'58016006520'	'58016-0065-20'	ace_inhibitor
44885027	Benazepril hydrochloride 20 MG / Hydrochlorothiazide 12.5 MG Oral Tablet	NDC	11-digit NDC	'58016006571'	'58016-0065-71'	ace_inhibitor
44888094	Benazepril hydrochloride 10 MG Oral Tablet	NDC	11-digit NDC	'66336077390'	'66336-0773-90'	ace_inhibitor
44852422	Benazepril hydrochloride 20 MG Oral Tablet	NDC	11-digit NDC	'61392080530'	'61392-0805-30'	ace_inhibitor
44886824	Benazepril hydrochloride 40 MG Oral Tablet	NDC	11-digit NDC	'62037051910'	'62037-0519-10'	ace_inhibitor
44856535	benazepril hydrochloride and hydrochlorothiazide 5mg/1 / 6.25mg/1 ORAL TABLET, FILM COATED	NDC	9-digit NDC	'001850236'	'00185-0236-36'	ace_inhibitor
44857656	BENAZEPRIL HCL 10 MG TABLET	NDC	11-digit NDC	'00440719030'	'00440-7190-30'	ace_inhibitor
44888613	Benazepril hydrochloride 10 MG Oral Tablet	NDC	11-digit NDC	'68115021300'	'68115-0213-00'	ace_inhibitor
44899348	Benazepril hydrochloride 5 MG / Hydrochlorothiazide 6.25 MG Oral Tablet	NDC	11-digit NDC	'51138039230'	'51138-0392-30'	ace_inhibitor
44891694	benazepril hydrochloride and hydrochlorothiazide 10mg/1 / 12.5mg/1 ORAL TABLET, FILM COATED	NDC	9-digit NDC	'003784735'	'00378-4735-35'	ace_inhibitor
44896311	Benazepril hydrochloride 40 MG Oral Tablet	NDC	11-digit NDC	'23490018909'	'23490-0189-09'	ace_inhibitor
44896326	Benazepril hydrochloride 10 MG / Hydrochlorothiazide 12.5 MG Oral Tablet	NDC	11-digit NDC	'23490190309'	'23490-1903-09'	ace_inhibitor
44891721	Amlodipine 5 MG / Benazepril hydrochloride 40 MG Oral Capsule	NDC	11-digit NDC	'00378689905'	'00378-6899-05'	ace_inhibitor
44888901	Benazepril hydrochloride 20 MG Oral Tablet	NDC	11-digit NDC	'68788073806'	'68788-0738-06'	ace_inhibitor
44882657	Amlodipine 5 MG / Benazepril hydrochloride 20 MG Oral Capsule	NDC	11-digit NDC	'52125077219'	'52125-0772-19'	ace_inhibitor
44879696	amlodipine 5 MG / benazepril hydrochloride 20 MG Oral Capsule	NDC	11-digit NDC	'35356096060'	'35356-0960-60'	ace_inhibitor
44879692	Benazepril hydrochloride 10 MG Oral Tablet	NDC	11-digit NDC	'35356091030'	'35356-0910-30'	ace_inhibitor
44886373	Benazepril hydrochloride 20 MG Oral Tablet	NDC	11-digit NDC	'60505026703'	'60505-0267-03'	ace_inhibitor
44905600	Benazepril hydrochloride 10 MG Oral Tablet	NDC	11-digit NDC	'67544094232'	'67544-0942-32'	ace_inhibitor
44900574	benazepril hydrochloride 5 MG Oral Tablet	NDC	11-digit NDC	'54458095910'	'54458-0959-10'	ace_inhibitor
44878661	Benazepril hydrochloride 20 MG / Hydrochlorothiazide 12.5 MG Oral Tablet	NDC	11-digit NDC	'15330015901'	'15330-0159-01'	ace_inhibitor
44905847	benazepril 20 MG / Hydrochlorothiazide 12.5 MG Oral Tablet	NDC	11-digit NDC	'68115049120'	'68115-0491-20'	ace_inhibitor
44905848	Benazepril hydrochloride 5 MG Oral Tablet	NDC	11-digit NDC	'68115062100'	'68115-0621-00'	ace_inhibitor
44902169	Benazepril hydrochloride 20 MG / Hydrochlorothiazide 12.5 MG Oral Tablet	NDC	11-digit NDC	'58016006540'	'58016-0065-40'	ace_inhibitor
44884598	Benazepril hydrochloride 20 MG / Hydrochlorothiazide 12.5 MG Oral Tablet	NDC	11-digit NDC	'55567015913'	'55567-0159-13'	ace_inhibitor
44884599	Benazepril hydrochloride 20 MG / Hydrochlorothiazide 25 MG Oral Tablet	NDC	11-digit NDC	'55567016018'	'55567-0160-18'	ace_inhibitor
44902170	Benazepril hydrochloride 20 MG / Hydrochlorothiazide 12.5 MG Oral Tablet	NDC	11-digit NDC	'58016006590'	'58016-0065-90'	ace_inhibitor
44864761	benazepril hydrochloride 10mg/1 ORAL TABLET, FILM COATED	NDC	9-digit NDC	'504363145'	'50436-3145-45'	ace_inhibitor
44904396	Benazepril hydrochloride 20 MG Oral Tablet	NDC	11-digit NDC	'63629172804'	'63629-1728-04'	ace_inhibitor
44904290	Benazepril hydrochloride 5 MG Oral Tablet	NDC	11-digit NDC	'63304073690'	'63304-0736-90'	ace_inhibitor
44909070	AMLODIPINE-BENAZEPRIL 2.5-10	NDC	11-digit NDC	'00440714090'	'00440-7140-90'	ace_inhibitor
44904409	benazepril hydrochloride and hydrochlorothiazide 20mg/1 / 12.5mg/1 ORAL TABLET, FILM COATED	NDC	9-digit NDC	'636292680'	'63629-2680-80'	ace_inhibitor
44907289	Amlodipine 2.5 MG / Benazepril hydrochloride 10 MG Oral Capsule	NDC	11-digit NDC	'00078052805'	'00078-0528-05'	ace_inhibitor
44907270	Benazepril hydrochloride 20 MG Oral Tablet	NDC	11-digit NDC	'00078001901'	'00078-0019-01'	ace_inhibitor
44907271	Benazepril hydrochloride 20 MG / Hydrochlorothiazide 12.5 MG Oral Tablet	NDC	11-digit NDC	'00078002401'	'00078-0024-01'	ace_inhibitor
44904411	benazepril hydrochloride 20 MG / hydrochlorothiazide 25 MG Oral Tablet	NDC	11-digit NDC	'63629273501'	'63629-2735-01'	ace_inhibitor
44907470	Amlodipine 5 MG / Benazepril hydrochloride 10 MG Oral Capsule	NDC	11-digit NDC	'00093737105'	'00093-7371-05'	ace_inhibitor
44900742	Amlodipine 5 MG / Benazepril hydrochloride 20 MG Oral Capsule	NDC	11-digit NDC	'54569593800'	'54569-5938-00'	ace_inhibitor
44896558	Amlodipine 5 MG / Benazepril hydrochloride 10 MG Oral Capsule	NDC	11-digit NDC	'26053005801'	'26053-0058-01'	ace_inhibitor
44896559	Amlodipine 5 MG / Benazepril hydrochloride 20 MG Oral Capsule	NDC	11-digit NDC	'26053005901'	'26053-0059-01'	ace_inhibitor
44901745	Benazepril hydrochloride 40 MG Oral Tablet	NDC	11-digit NDC	'55567015618'	'55567-0156-18'	ace_inhibitor
44896867	Benazepril hydrochloride 40 MG Oral Tablet	NDC	11-digit NDC	'35356043230'	'35356-0432-30'	ace_inhibitor
44901746	Benazepril hydrochloride 20 MG / Hydrochlorothiazide 12.5 MG Oral Tablet	NDC	11-digit NDC	'55567015900'	'55567-0159-00'	ace_inhibitor
44901747	Benazepril hydrochloride 20 MG / Hydrochlorothiazide 12.5 MG Oral Tablet	NDC	11-digit NDC	'55567015935'	'55567-0159-35'	ace_inhibitor
44872777	Benazepril hydrochloride 5 MG / Hydrochlorothiazide 6.25 MG Oral Tablet	NDC	11-digit NDC	'00078002201'	'00078-0022-01'	ace_inhibitor
44897946	benazepril hydrochloride 10 MG Oral Tablet	NDC	11-digit NDC	'43547033610'	'43547-0336-10'	ace_inhibitor
44903011	Benazepril hydrochloride 5 MG / Hydrochlorothiazide 6.25 MG Oral Tablet	NDC	11-digit NDC	'58118472500'	'58118-4725-00'	ace_inhibitor
44903012	Benazepril hydrochloride 20 MG / Hydrochlorothiazide 25 MG Oral Tablet	NDC	11-digit NDC	'58118477508'	'58118-4775-08'	ace_inhibitor
44919982	Benazepril hydrochloride 20 MG / Hydrochlorothiazide 25 MG Oral Tablet	NDC	11-digit NDC	'58118477503'	'58118-4775-03'	ace_inhibitor
44872805	Amlodipine 10 MG / Benazepril hydrochloride 20 MG Oral Capsule	NDC	11-digit NDC	'00078053105'	'00078-0531-05'	ace_inhibitor
44874708	AMLODIPINE-BENAZEPRIL 5-20 MG	NDC	11-digit NDC	'00440714290'	'00440-7142-90'	ace_inhibitor
44872794	amlodipine besylate and benazepril hydrochloride 10mg/1 / 20mg/1 ORAL CAPSULE	NDC	9-digit NDC	'000780364'	'00078-0364-64'	ace_inhibitor
44865113	Amlodipine 10 MG / Benazepril hydrochloride 20 MG Oral Capsule	NDC	11-digit NDC	'51138042130'	'51138-0421-30'	ace_inhibitor
44867016	Benazepril hydrochloride 20 MG Oral Tablet	NDC	11-digit NDC	'55045316500'	'55045-3165-00'	ace_inhibitor
44869947	Benazepril hydrochloride 10 MG Oral Tablet	NDC	11-digit NDC	'63304073705'	'63304-0737-05'	ace_inhibitor
44867224	amlodipine besylate and benazepril hydrochloride 10mg/1 / 40mg/1 ORAL CAPSULE	NDC	9-digit NDC	'551549668'	'55154-9668-68'	ace_inhibitor
44871074	Benazepril hydrochloride 5 MG Oral Tablet	NDC	11-digit NDC	'67263030401'	'67263-0304-01'	ace_inhibitor
44865341	Benazepril hydrochloride 5 MG Oral Tablet	NDC	11-digit NDC	'51655064424'	'51655-0644-24'	ace_inhibitor
44865354	Benazepril hydrochloride 10 MG Oral Tablet	NDC	11-digit NDC	'51660073705'	'51660-0737-05'	ace_inhibitor
44925930	BENAZEPRIL HCL 20 MG TABLET	NDC	11-digit NDC	'00440719290'	'00440-7192-90'	ace_inhibitor
44865355	Benazepril hydrochloride 20 MG Oral Tablet	NDC	11-digit NDC	'51660073805'	'51660-0738-05'	ace_inhibitor
44867405	Benazepril hydrochloride 20 MG / Hydrochlorothiazide 25 MG Oral Tablet	NDC	11-digit NDC	'55567016013'	'55567-0160-13'	ace_inhibitor
44865532	Amlodipine 5 MG / Benazepril hydrochloride 40 MG Oral Capsule	NDC	11-digit NDC	'52125076819'	'52125-0768-19'	ace_inhibitor
44912715	Benazepril hydrochloride 10 MG / Hydrochlorothiazide 12.5 MG Oral Tablet	NDC	11-digit NDC	'12280012330'	'12280-0123-30'	ace_inhibitor
44914815	Benazepril hydrochloride 20 MG Oral Tablet	NDC	11-digit NDC	'42254015690'	'42254-0156-90'	ace_inhibitor
44873296	Benazepril hydrochloride 40 MG Oral Tablet	NDC	11-digit NDC	'00172535370'	'00172-5353-70'	ace_inhibitor
44873297	Benazepril hydrochloride 20 MG / Hydrochlorothiazide 25 MG Oral Tablet	NDC	11-digit NDC	'00172536360'	'00172-5363-60'	ace_inhibitor
44873298	Benazepril hydrochloride 20 MG / Hydrochlorothiazide 25 MG Oral Tablet	NDC	11-digit NDC	'00172536370'	'00172-5363-70'	ace_inhibitor
44873499	benazepril hydrochloride and hydrochlorothiazide 20mg/1 / 12.5mg/1 ORAL TABLET, FILM COATED	NDC	9-digit NDC	'001850211'	'00185-0211-11'	ace_inhibitor
44876218	benazepril hydrochloride 10mg/1 ORAL TABLET	NDC	9-digit NDC	'009046190'	'00904-6190-90'	ace_inhibitor
44871473	benazepril 10 MG Oral Tablet	NDC	11-digit NDC	'68115049040'	'68115-0490-40'	ace_inhibitor
44875227	amlodipine and benazepril hydrochloride 10mg/1 / 40mg/1 ORAL CAPSULE	NDC	9-digit NDC	'005913762'	'00591-3762-62'	ace_inhibitor
44874460	benazepril hydrochloride and hydrochlorothiazide 20mg/1 / 12.5mg/1 ORAL TABLET, FILM COATED	NDC	9-digit NDC	'003784745'	'00378-4745-45'	ace_inhibitor
44869628	Benazepril hydrochloride 5 MG / Hydrochlorothiazide 6.25 MG Oral Tablet	NDC	11-digit NDC	'62037075610'	'62037-0756-10'	ace_inhibitor
44874461	Benazepril hydrochloride 20 MG / Hydrochlorothiazide 25 MG Oral Tablet	NDC	11-digit NDC	'00378477505'	'00378-4775-05'	ace_inhibitor
44918225	benazepril hydrochloride and hydrochlorothiazide 20mg/1 / 25mg/1 ORAL TABLET, FILM COATED	NDC	9-digit NDC	'548685296'	'54868-5296-96'	ace_inhibitor
44871727	Benazepril hydrochloride 20 MG Oral Tablet	NDC	11-digit NDC	'68788535200'	'68788-5352-00'	ace_inhibitor
37518978	benazepril hydrochloride 20 MG Oral Tablet	NDC	11-digit NDC	'55154434400'	'55154-4344-00'	ace_inhibitor
44871696	Benazepril hydrochloride 20 MG / Hydrochlorothiazide 25 MG Oral Tablet	NDC	11-digit NDC	'68788058803'	'68788-0588-03'	ace_inhibitor
37518974	benazepril hydrochloride 10 MG Oral Tablet	NDC	11-digit NDC	'55154434300'	'55154-4343-00'	ace_inhibitor
37518975	benazepril hydrochloride 10 MG Oral Tablet	NDC	11-digit NDC	'70934048330'	'70934-0483-30'	ace_inhibitor
37518976	benazepril hydrochloride 10 MG Oral Tablet	NDC	11-digit NDC	'70934048390'	'70934-0483-90'	ace_inhibitor
37518977	benazepril hydrochloride 10 MG Oral Tablet	NDC	11-digit NDC	'72189011030'	'72189-0110-30'	ace_inhibitor
44918227	benazepril hydrochloride and hydrochlorothiazide 20mg/1 / 25mg/1 ORAL TABLET	NDC	9-digit NDC	'548685313'	'54868-5313-13'	ace_inhibitor
44919196	Benazepril hydrochloride 20 MG / Hydrochlorothiazide 12.5 MG Oral Tablet	NDC	11-digit NDC	'58016006504'	'58016-0065-04'	ace_inhibitor
44913432	Benazepril hydrochloride 10 MG / Hydrochlorothiazide 12.5 MG Oral Tablet	NDC	11-digit NDC	'23490190303'	'23490-1903-03'	ace_inhibitor
44916368	Benazepril hydrochloride 10 MG Oral Tablet	NDC	11-digit NDC	'51129315602'	'51129-3156-02'	ace_inhibitor
44916450	Benazepril hydrochloride 10 MG / Hydrochlorothiazide 12.5 MG Oral Tablet	NDC	11-digit NDC	'51138039330'	'51138-0393-30'	ace_inhibitor
44924145	amlodipine besylate and benazepril hydrochloride 10mg/1 / 40mg/1 ORAL CAPSULE	NDC	9-digit NDC	'000780379'	'00078-0379-79'	ace_inhibitor
44921287	Benazepril hydrochloride 10 MG Oral Tablet	NDC	11-digit NDC	'63304073701'	'63304-0737-01'	ace_inhibitor
44916681	Benazepril hydrochloride 10 MG Oral Tablet	NDC	11-digit NDC	'51655064653'	'51655-0646-53'	ace_inhibitor
44921722	Benazepril hydrochloride 5 MG Oral Tablet	NDC	11-digit NDC	'64220005202'	'64220-0052-02'	ace_inhibitor
44950292	Benazepril hydrochloride 20 MG Oral Tablet	NDC	11-digit NDC	'51138039830'	'51138-0398-30'	ace_inhibitor
44924301	benazepril hydrochloride 5mg/1 ORAL TABLET, COATED	NDC	9-digit NDC	'000935124'	'00093-5124-24'	ace_inhibitor
44924302	Benazepril hydrochloride 40 MG Oral Tablet	NDC	11-digit NDC	'00093512705'	'00093-5127-05'	ace_inhibitor
44910124	amlodipine besylate and benazepril hydrochloride 10mg/1 / 20mg/1 ORAL CAPSULE	NDC	9-digit NDC	'007812274'	'00781-2274-74'	ace_inhibitor
44920811	Benazepril hydrochloride 10 MG Oral Tablet	NDC	11-digit NDC	'61392077931'	'61392-0779-31'	ace_inhibitor
44924643	Benazepril hydrochloride 5 MG Oral Tablet	NDC	11-digit NDC	'00172535070'	'00172-5350-70'	ace_inhibitor
44922827	BENAZEPRIL HCL 40 MG TABLET	NDC	11-digit NDC	'68258105501'	'68258-1055-01'	ace_inhibitor
44912853	Benazepril hydrochloride 5 MG Oral Tablet	NDC	11-digit NDC	'13411029603'	'13411-0296-03'	ace_inhibitor
44956578	benazepril 10 MG Oral Tablet	NDC	11-digit NDC	'68115049020'	'68115-0490-20'	ace_inhibitor
44956579	Benazepril hydrochloride 10 MG Oral Tablet	NDC	11-digit NDC	'68115049060'	'68115-0490-60'	ace_inhibitor
44924877	benazepril hydrochloride 5mg/1 ORAL TABLET, FILM COATED	NDC	9-digit NDC	'001850505'	'00185-0505-05'	ace_inhibitor
44925754	amlodipine and benazepril hydrochloride 10mg/1 / 20mg/1 ORAL CAPSULE	NDC	9-digit NDC	'003786898'	'00378-6898-98'	ace_inhibitor
44924865	benazepril hydrochloride 40 MG Oral Tablet	NDC	11-digit NDC	'00185004801'	'00185-0048-01'	ace_inhibitor
44958591	benazepril hydrochloride 10mg/1 ORAL TABLET, FILM COATED	NDC	9-digit NDC	'001850053'	'00185-0053-53'	ace_inhibitor
44958605	benazepril hydrochloride and hydrochlorothiazide 20mg/1 / 25mg/1 ORAL TABLET, FILM COATED	NDC	9-digit NDC	'001850277'	'00185-0277-77'	ace_inhibitor
44958087	Amlodipine 10 MG / Benazepril hydrochloride 20 MG Oral Capsule	NDC	11-digit NDC	'00093737305'	'00093-7373-05'	ace_inhibitor
44958388	Benazepril hydrochloride 20 MG Oral Tablet	NDC	11-digit NDC	'00172535280'	'00172-5352-80'	ace_inhibitor
44947325	Benazepril hydrochloride 10 MG / Hydrochlorothiazide 12.5 MG Oral Tablet	NDC	11-digit NDC	'23490106009'	'23490-1060-09'	ace_inhibitor
44954311	Benazepril hydrochloride 20 MG Oral Tablet	NDC	11-digit NDC	'60505026708'	'60505-0267-08'	ace_inhibitor
44952563	Benazepril hydrochloride 40 MG Oral Tablet	NDC	11-digit NDC	'55567015635'	'55567-0156-35'	ace_inhibitor
44950565	Benazepril hydrochloride 5 MG Oral Tablet	NDC	11-digit NDC	'51660073690'	'51660-0736-90'	ace_inhibitor
44946804	Benazepril hydrochloride 10 MG / Hydrochlorothiazide 12.5 MG Oral Tablet	NDC	11-digit NDC	'15330015801'	'15330-0158-01'	ace_inhibitor
44954625	Benazepril hydrochloride 20 MG Oral Tablet	NDC	11-digit NDC	'61392080531'	'61392-0805-31'	ace_inhibitor
44949722	Benazepril hydrochloride 5 MG / Hydrochlorothiazide 6.25 MG Oral Tablet	NDC	11-digit NDC	'49884086101'	'49884-0861-01'	ace_inhibitor
44949723	Benazepril hydrochloride 20 MG / Hydrochlorothiazide 25 MG Oral Tablet	NDC	11-digit NDC	'49884086401'	'49884-0864-01'	ace_inhibitor
44951601	Benazepril hydrochloride 20 MG / Hydrochlorothiazide 25 MG Oral Tablet	NDC	11-digit NDC	'54569568501'	'54569-5685-01'	ace_inhibitor
44951609	Amlodipine 5 MG / Benazepril hydrochloride 10 MG Oral Capsule	NDC	11-digit NDC	'54569593700'	'54569-5937-00'	ace_inhibitor
44951941	amlodipine besylate and benazepril hydrochloride 10mg/1 / 20mg/1 ORAL CAPSULE	NDC	9-digit NDC	'548684870'	'54868-4870-70'	ace_inhibitor
44956646	Amlodipine 10 MG / Benazepril hydrochloride 20 MG Oral Capsule	NDC	11-digit NDC	'68258602509'	'68258-6025-09'	ace_inhibitor
44956620	amlodipine 10 MG / benazepril hydrochloride 40 MG Oral Capsule	NDC	11-digit NDC	'68180076002'	'68180-0760-02'	ace_inhibitor
44953765	Benazepril hydrochloride 20 MG / Hydrochlorothiazide 12.5 MG Oral Tablet	NDC	11-digit NDC	'58118474500'	'58118-4745-00'	ace_inhibitor
44951896	amlodipine besylate and benazepril hydrochloride 5mg/1 / 20mg/1 ORAL CAPSULE	NDC	9-digit NDC	'548684074'	'54868-4074-74'	ace_inhibitor
44952944	Benazepril hydrochloride 20 MG / Hydrochlorothiazide 12.5 MG Oral Tablet	NDC	11-digit NDC	'58016006548'	'58016-0065-48'	ace_inhibitor
44954752	Benazepril hydrochloride 10 MG Oral Tablet	NDC	11-digit NDC	'62037051701'	'62037-0517-01'	ace_inhibitor
44952006	amlodipine besylate and benazepril hydrochloride 10mg/1 / 40mg/1 ORAL CAPSULE	NDC	9-digit NDC	'548685690'	'54868-5690-90'	ace_inhibitor
44956831	Benazepril hydrochloride 10 MG Oral Tablet	NDC	11-digit NDC	'68788535109'	'68788-5351-09'	ace_inhibitor
44959893	Benazepril hydrochloride 10 MG / Hydrochlorothiazide 12.5 MG Oral Tablet	NDC	11-digit NDC	'00490023202'	'00490-0232-02'	ace_inhibitor
44960791	Amlodipine 10 MG / Benazepril hydrochloride 20 MG Oral Capsule	NDC	11-digit NDC	'00781227476'	'00781-2274-76'	ace_inhibitor
44972494	Benazepril hydrochloride 40 MG Oral Tablet	NDC	11-digit NDC	'64220005503'	'64220-0055-03'	ace_inhibitor
44962871	Benazepril hydrochloride 40 MG Oral Tablet	NDC	11-digit NDC	'10609152601'	'10609-1526-01'	ace_inhibitor
44973659	Benazepril hydrochloride 5 MG Oral Tablet	NDC	11-digit NDC	'68258906201'	'68258-9062-01'	ace_inhibitor
44973807	Benazepril hydrochloride 40 MG Oral Tablet	NDC	11-digit NDC	'68788059503'	'68788-0595-03'	ace_inhibitor
44972040	Benazepril hydrochloride 20 MG Oral Tablet	NDC	11-digit NDC	'63304073805'	'63304-0738-05'	ace_inhibitor
44959431	benazepril hydrochloride 20mg/1 ORAL TABLET, FILM COATED	NDC	9-digit NDC	'003780444'	'00378-0444-44'	ace_inhibitor
44967007	Benazepril hydrochloride 5 MG Oral Tablet	NDC	11-digit NDC	'51129355901'	'51129-3559-01'	ace_inhibitor
44968786	benazepril hydrochloride 40mg/1 ORAL TABLET, COATED	NDC	9-digit NDC	'548685204'	'54868-5204-04'	ace_inhibitor
44969857	Benazepril hydrochloride 20 MG / Hydrochlorothiazide 12.5 MG Oral Tablet	NDC	11-digit NDC	'58016006507'	'58016-0065-07'	ace_inhibitor
44969858	Benazepril hydrochloride 20 MG / Hydrochlorothiazide 12.5 MG Oral Tablet	NDC	11-digit NDC	'58016006536'	'58016-0065-36'	ace_inhibitor
44969859	Benazepril hydrochloride 20 MG / Hydrochlorothiazide 12.5 MG Oral Tablet	NDC	11-digit NDC	'58016006592'	'58016-0065-92'	ace_inhibitor
44969860	Benazepril hydrochloride 20 MG / Hydrochlorothiazide 12.5 MG Oral Tablet	NDC	11-digit NDC	'58016006596'	'58016-0065-96'	ace_inhibitor
44967073	Amlodipine 5 MG / Benazepril hydrochloride 20 MG Oral Capsule	NDC	11-digit NDC	'51138043430'	'51138-0434-30'	ace_inhibitor
44963363	Benazepril hydrochloride 20 MG / Hydrochlorothiazide 12.5 MG Oral Tablet	NDC	11-digit NDC	'12280012130'	'12280-0121-30'	ace_inhibitor
44967285	Benazepril hydrochloride 20 MG Oral Tablet	NDC	11-digit NDC	'51655064524'	'51655-0645-24'	ace_inhibitor
44971223	Benazepril hydrochloride 10 MG Oral Tablet	NDC	11-digit NDC	'60505026603'	'60505-0266-03'	ace_inhibitor
44969437	Benazepril hydrochloride 20 MG Oral Tablet	NDC	11-digit NDC	'55567015535'	'55567-0155-35'	ace_inhibitor
44969438	Benazepril hydrochloride 10 MG / Hydrochlorothiazide 12.5 MG Oral Tablet	NDC	11-digit NDC	'55567015813'	'55567-0158-13'	ace_inhibitor
44936207	Benazepril hydrochloride 20 MG / Hydrochlorothiazide 12.5 MG Oral Tablet	NDC	11-digit NDC	'58016006556'	'58016-0065-56'	ace_inhibitor
44937035	Benazepril hydrochloride 20 MG / Hydrochlorothiazide 12.5 MG Oral Tablet	NDC	11-digit NDC	'58118474509'	'58118-4745-09'	ace_inhibitor
44941168	Benazepril hydrochloride 10 MG Oral Tablet	NDC	11-digit NDC	'00078002001'	'00078-0020-01'	ace_inhibitor
44941186	Amlodipine 5 MG / Benazepril hydrochloride 20 MG Oral Capsule	NDC	11-digit NDC	'00078053005'	'00078-0530-05'	ace_inhibitor
44935507	benazepril hydrochloride 20mg/1 ORAL TABLET, FILM COATED	NDC	9-digit NDC	'551545672'	'55154-5672-72'	ace_inhibitor
44939282	Benazepril hydrochloride 40 MG Oral Tablet	NDC	11-digit NDC	'66336012490'	'66336-0124-90'	ace_inhibitor
44939316	Benazepril hydrochloride 20 MG Oral Tablet	NDC	11-digit NDC	'66336069130'	'66336-0691-30'	ace_inhibitor
44932791	Benazepril hydrochloride 10 MG Oral Tablet	NDC	11-digit NDC	'49856026608'	'49856-0266-08'	ace_inhibitor
44932792	Benazepril hydrochloride 20 MG Oral Tablet	NDC	11-digit NDC	'49856026705'	'49856-0267-05'	ace_inhibitor
44926089	Benazepril hydrochloride 10 MG / Hydrochlorothiazide 12.5 MG Oral Tablet	NDC	11-digit NDC	'00490023203'	'00490-0232-03'	ace_inhibitor
44935773	Benazepril hydrochloride 5 MG Oral Tablet	NDC	11-digit NDC	'55567015318'	'55567-0153-18'	ace_inhibitor
44935774	Benazepril hydrochloride 10 MG Oral Tablet	NDC	11-digit NDC	'55567015418'	'55567-0154-18'	ace_inhibitor
44938743	Benazepril hydrochloride 20 MG Oral Tablet	NDC	11-digit NDC	'64220005403'	'64220-0054-03'	ace_inhibitor
44941682	Benazepril hydrochloride 10 MG Oral Tablet	NDC	11-digit NDC	'00172535160'	'00172-5351-60'	ace_inhibitor
44941683	Benazepril hydrochloride 10 MG / Hydrochlorothiazide 12.5 MG Oral Tablet	NDC	11-digit NDC	'00172536160'	'00172-5361-60'	ace_inhibitor
44941684	Benazepril hydrochloride 20 MG / Hydrochlorothiazide 12.5 MG Oral Tablet	NDC	11-digit NDC	'00172536280'	'00172-5362-80'	ace_inhibitor
44939888	Amlodipine 5 MG / Benazepril hydrochloride 10 MG Oral Capsule	NDC	11-digit NDC	'68258606906'	'68258-6069-06'	ace_inhibitor
44939859	amlodipine 5 MG / benazepril hydrochloride 10 MG Oral Capsule	NDC	11-digit NDC	'68180075602'	'68180-0756-02'	ace_inhibitor
44930162	Benazepril hydrochloride 20 MG Oral Tablet	NDC	11-digit NDC	'18527010131'	'18527-0101-31'	ace_inhibitor
44941886	benazepril hydrochloride 20mg/1 ORAL TABLET, FILM COATED	NDC	9-digit NDC	'001850820'	'00185-0820-20'	ace_inhibitor
44843170	Benazepril Hydrochloride 10 mg/1 TABLET, FILM COATED [Benazepril Hydrochloride]	NDC	9-digit NDC	'065862116'	'06586-2116-16'	ace_inhibitor
44940071	Benazepril hydrochloride 5 MG Oral Tablet	NDC	11-digit NDC	'68788073603'	'68788-0736-03'	ace_inhibitor
44983527	Amlodipine 2.5 MG / Benazepril hydrochloride 10 MG Oral Capsule	NDC	11-digit NDC	'49884092905'	'49884-0929-05'	ace_inhibitor
44988214	Benazepril hydrochloride 5 MG Oral Tablet	NDC	11-digit NDC	'60505026505'	'60505-0265-05'	ace_inhibitor
44940107	benazepril hydrochloride 20mg/1 ORAL TABLET, FILM COATED	NDC	9-digit NDC	'687889052'	'68788-9052-52'	ace_inhibitor
44842999	Benazepril Hydrochloride ORAL 20140115 TABLET [Benazepril Hydrochloride] ## FDA	NDC	9-digit NDC	'060760082'	'06076-0082-82'	ace_inhibitor
44986514	Benazepril hydrochloride 20 MG Oral Tablet	NDC	11-digit NDC	'55567015513'	'55567-0155-13'	ace_inhibitor
44986515	Benazepril hydrochloride 20 MG / Hydrochlorothiazide 12.5 MG Oral Tablet	NDC	11-digit NDC	'55567015918'	'55567-0159-18'	ace_inhibitor
44842251	amlodipine besylate and benazepril hydrochloride 5; 20 mg/1; mg/1 CAPSULE [Amlodipine Besylate and Benazepril Hydrochloride]	NDC	9-digit NDC	'035356960'	'03535-6960-60'	ace_inhibitor
44982879	benazepril hydrochloride 20 MG / hydrochlorothiazide 12.5 MG Oral Tablet	NDC	11-digit NDC	'45865052060'	'45865-0520-60'	ace_inhibitor
44988672	Benazepril hydrochloride 10 MG / Hydrochlorothiazide 12.5 MG Oral Tablet	NDC	11-digit NDC	'62037075710'	'62037-0757-10'	ace_inhibitor
44990355	Benazepril hydrochloride 20 MG Oral Tablet	NDC	11-digit NDC	'68071014630'	'68071-0146-30'	ace_inhibitor
44990511	benazepril 20 MG / Hydrochlorothiazide 12.5 MG Oral Tablet	NDC	11-digit NDC	'68115049140'	'68115-0491-40'	ace_inhibitor
44986927	Benazepril hydrochloride 20 MG / Hydrochlorothiazide 12.5 MG Oral Tablet	NDC	11-digit NDC	'58016006506'	'58016-0065-06'	ace_inhibitor
44860430	Amlodipine Besylate and Benazepril Hydrochloride ORAL 20140213 CAPSULE [Amlodipine Besylate and Benazepril Hydrochloride] ## FDA	NDC	9-digit NDC	'068001131'	'06800-1131-31'	ace_inhibitor
44860448	Amlodipine Besylate and Benazepril HCL 5; 10 mg/1; mg/1 CAPSULE [Amlodipine Besylate and Benazepril HCL]	NDC	9-digit NDC	'068084349'	'06808-4349-49'	ace_inhibitor
44979925	Benazepril hydrochloride 5 MG Oral Tablet	NDC	11-digit NDC	'10609152301'	'10609-1523-01'	ace_inhibitor
44990821	Benazepril hydrochloride 40 MG Oral Tablet	NDC	11-digit NDC	'68788994501'	'68788-9945-01'	ace_inhibitor
44986106	Benazepril hydrochloride 40 MG Oral Tablet	NDC	11-digit NDC	'55048004030'	'55048-0040-30'	ace_inhibitor
44976444	benazepril hydrochloride 40mg/1 ORAL TABLET, FILM COATED	NDC	9-digit NDC	'003780447'	'00378-0447-47'	ace_inhibitor
44990742	Benazepril hydrochloride 20 MG Oral Tablet	NDC	11-digit NDC	'68788073809'	'68788-0738-09'	ace_inhibitor
44859436	Benazepril Hydrochloride ORAL 20100202 TABLET [Benazepril Hydrochloride] ## FDA	NDC	9-digit NDC	'033261180'	'03326-1180-80'	ace_inhibitor
44988010	Benazepril hydrochloride 20 MG Oral Tablet	NDC	11-digit NDC	'59762314701'	'59762-3147-01'	ace_inhibitor
44990766	Benazepril hydrochloride 10 MG Oral Tablet	NDC	11-digit NDC	'68788535102'	'68788-5351-02'	ace_inhibitor
44989011	Benazepril hydrochloride 5 MG Oral Tablet	NDC	11-digit NDC	'63304073600'	'63304-0736-00'	ace_inhibitor
44989012	Benazepril hydrochloride 5 MG Oral Tablet	NDC	11-digit NDC	'63304073605'	'63304-0736-05'	ace_inhibitor
44984088	Benazepril hydrochloride 10 MG Oral Tablet	NDC	11-digit NDC	'51129446201'	'51129-4462-01'	ace_inhibitor
45020627	Benazepril hydrochloride 5 MG / Hydrochlorothiazide 6.25 MG Oral Tablet	NDC	11-digit NDC	'55567015718'	'55567-0157-18'	ace_inhibitor
44984120	Benazepril hydrochloride 20 MG / Hydrochlorothiazide 12.5 MG Oral Tablet	NDC	11-digit NDC	'51138039430'	'51138-0394-30'	ace_inhibitor
44984123	Amlodipine 5 MG / Benazepril hydrochloride 20 MG Oral Capsule	NDC	11-digit NDC	'51138042030'	'51138-0420-30'	ace_inhibitor
44984124	Amlodipine 10 MG / Benazepril hydrochloride 20 MG Oral Capsule	NDC	11-digit NDC	'51138042230'	'51138-0422-30'	ace_inhibitor
44977840	benazepril hydrochloride 20 MG / hydrochlorothiazide 25 MG Oral Tablet	NDC	11-digit NDC	'00781513401'	'00781-5134-01'	ace_inhibitor
44985328	Benazepril hydrochloride 40 MG Oral Tablet	NDC	11-digit NDC	'54458095610'	'54458-0956-10'	ace_inhibitor
45018504	Benazepril hydrochloride 20 MG Oral Tablet	NDC	11-digit NDC	'51655064552'	'51655-0645-52'	ace_inhibitor
44984329	Benazepril hydrochloride 10 MG Oral Tablet	NDC	11-digit NDC	'51655064652'	'51655-0646-52'	ace_inhibitor
44981501	benazepril hydrochloride 10 MG / hydrochlorothiazide 12.5 MG Oral Tablet	NDC	11-digit NDC	'33261045360'	'33261-0453-60'	ace_inhibitor
44982511	Benazepril hydrochloride 20 MG Oral Tablet	NDC	11-digit NDC	'42291016218'	'42291-0162-18'	ace_inhibitor
45009143	Amlodipine 5 MG / Benazepril hydrochloride 20 MG Oral Capsule	NDC	11-digit NDC	'00093737205'	'00093-7372-05'	ace_inhibitor
45013964	Benazepril hydrochloride 20 MG Oral Tablet	NDC	11-digit NDC	'10609152504'	'10609-1525-04'	ace_inhibitor
44984051	Benazepril hydrochloride 5 MG Oral Tablet	NDC	11-digit NDC	'51129332701'	'51129-3327-01'	ace_inhibitor
45016855	Benazepril hydrochloride 20 MG Oral Tablet	NDC	11-digit NDC	'43353047960'	'43353-0479-60'	ace_inhibitor
45009456	Benazepril hydrochloride 20 MG Oral Tablet	NDC	11-digit NDC	'00172535282'	'00172-5352-82'	ace_inhibitor
45015078	Benazepril hydrochloride 10 MG Oral Tablet	NDC	11-digit NDC	'21695032660'	'21695-0326-60'	ace_inhibitor
44859998	Benazepril Hydrochloride 40 mg/1 TABLET, FILM COATED [Benazepril Hydrochloride]	NDC	9-digit NDC	'054458956'	'05445-8956-56'	ace_inhibitor
45015161	Benazepril hydrochloride 10 MG / Hydrochlorothiazide 12.5 MG Oral Tablet	NDC	11-digit NDC	'23490190306'	'23490-1903-06'	ace_inhibitor
44859999	Benazepril Hydrochloride 20 mg/1 TABLET, FILM COATED [Benazepril Hydrochloride]	NDC	9-digit NDC	'054458957'	'05445-8957-57'	ace_inhibitor
45022865	Benazepril hydrochloride 20 MG / Hydrochlorothiazide 12.5 MG Oral Tablet	NDC	11-digit NDC	'62037075801'	'62037-0758-01'	ace_inhibitor
45020030	amlodipine besylate and benazepril hydrochloride 10mg/1 / 20mg/1 ORAL CAPSULE	NDC	9-digit NDC	'548685781'	'54868-5781-81'	ace_inhibitor
45021060	Benazepril hydrochloride 20 MG / Hydrochlorothiazide 12.5 MG Oral Tablet	NDC	11-digit NDC	'58016006535'	'58016-0065-35'	ace_inhibitor
45018199	Benazepril hydrochloride 10 MG Oral Tablet	NDC	11-digit NDC	'51129315601'	'51129-3156-01'	ace_inhibitor
45007812	Benazepril hydrochloride 20 MG / Hydrochlorothiazide 25 MG Oral Tablet	NDC	11-digit NDC	'68788058802'	'68788-0588-02'	ace_inhibitor
45007813	Benazepril hydrochloride 40 MG Oral Tablet	NDC	11-digit NDC	'68788059509'	'68788-0595-09'	ace_inhibitor
45020186	Benazepril hydrochloride 10 MG Oral Tablet	NDC	11-digit NDC	'55045316400'	'55045-3164-00'	ace_inhibitor
45018268	Amlodipine 10 MG / Benazepril hydrochloride 40 MG Oral Capsule	NDC	11-digit NDC	'51138042330'	'51138-0423-30'	ace_inhibitor
45007839	Benazepril hydrochloride 10 MG Oral Tablet	NDC	11-digit NDC	'68788535101'	'68788-5351-01'	ace_inhibitor
45028204	Benazepril hydrochloride 10 MG / Hydrochlorothiazide 12.5 MG Oral Tablet	NDC	11-digit NDC	'00490023205'	'00490-0232-05'	ace_inhibitor
44877321	Benazepril Hydrochloride 10 mg/1 TABLET, FILM COATED [Benazepril Hydrochloride]	NDC	9-digit NDC	'063304338'	'06330-4338-38'	ace_inhibitor
45017615	Benazepril hydrochloride 5 MG Oral Tablet	NDC	11-digit NDC	'49856026503'	'49856-0265-03'	ace_inhibitor
45017616	Benazepril hydrochloride 40 MG Oral Tablet	NDC	11-digit NDC	'49856026805'	'49856-0268-05'	ace_inhibitor
44877319	Benazepril hydrochloride and hydrochlorothiazide 5; 6.25 mg/1; mg/1 TABLET, COATED [Benazepril hydrochloride and hydrochlorothiazide]	NDC	9-digit NDC	'063304154'	'06330-4154-54'	ace_inhibitor
45024693	Amlodipine 5 MG / Benazepril hydrochloride 20 MG Oral Capsule	NDC	11-digit NDC	'68084035001'	'68084-0350-01'	ace_inhibitor
45026689	Benazepril hydrochloride 40 MG Oral Tablet	NDC	11-digit NDC	'00172535360'	'00172-5353-60'	ace_inhibitor
45028559	amlodipine and benazepril hydrochloride 10mg/1 / 20mg/1 ORAL CAPSULE	NDC	9-digit NDC	'005913760'	'00591-3760-60'	ace_inhibitor
45032187	Benazepril hydrochloride 20 MG Oral Tablet	NDC	11-digit NDC	'18527010132'	'18527-0101-32'	ace_inhibitor
45026690	Benazepril hydrochloride 40 MG Oral Tablet	NDC	11-digit NDC	'00172535384'	'00172-5353-84'	ace_inhibitor
45020707	Benazepril hydrochloride 20 MG Oral Tablet	NDC	11-digit NDC	'55887032230'	'55887-0322-30'	ace_inhibitor
45035261	Benazepril hydrochloride 5 MG Oral Tablet	NDC	11-digit NDC	'51129332702'	'51129-3327-02'	ace_inhibitor
45027814	Benazepril hydrochloride 10 MG / Hydrochlorothiazide 12.5 MG Oral Tablet	NDC	11-digit NDC	'00378473505'	'00378-4735-05'	ace_inhibitor
45027839	amlodipine benazepril hydrochloride 5mg/1 / 20mg/1 ORAL CAPSULE	NDC	9-digit NDC	'003786897'	'00378-6897-97'	ace_inhibitor
45032408	Benazepril hydrochloride 40 MG Oral Tablet	NDC	11-digit NDC	'23490105807'	'23490-1058-07'	ace_inhibitor
45038191	Benazepril hydrochloride 20 MG / Hydrochlorothiazide 12.5 MG Oral Tablet	NDC	11-digit NDC	'58016006500'	'58016-0065-00'	ace_inhibitor
45038192	Benazepril hydrochloride 20 MG / Hydrochlorothiazide 12.5 MG Oral Tablet	NDC	11-digit NDC	'58016006576'	'58016-0065-76'	ace_inhibitor
45025036	Benazepril hydrochloride 5 MG Oral Tablet	NDC	11-digit NDC	'68788073609'	'68788-0736-09'	ace_inhibitor
44894214	Amlodipine Besylate and Benazepril Hydrochloride 5; 20 mg/1; mg/1 CAPSULE [Amlodipine Besylate and Benazepril Hydrochloride]	NDC	9-digit NDC	'055111340'	'05511-1340-40'	ace_inhibitor
45031686	Benazepril hydrochloride 20 MG / Hydrochlorothiazide 25 MG Oral Tablet	NDC	11-digit NDC	'12280012030'	'12280-0120-30'	ace_inhibitor
45035302	Benazepril hydrochloride 20 MG Oral Tablet	NDC	11-digit NDC	'51129446501'	'51129-4465-01'	ace_inhibitor
45035329	Amlodipine 10 MG / Benazepril hydrochloride 20 MG Oral Capsule	NDC	11-digit NDC	'51138043530'	'51138-0435-30'	ace_inhibitor
45040297	Benazepril hydrochloride 20 MG Oral Tablet	NDC	11-digit NDC	'63304073890'	'63304-0738-90'	ace_inhibitor
45035594	Benazepril hydrochloride 20 MG / Hydrochlorothiazide 25 MG Oral Tablet	NDC	11-digit NDC	'51660015701'	'51660-0157-01'	ace_inhibitor
45025099	Benazepril hydrochloride 20 MG / Hydrochlorothiazide 12.5 MG Oral Tablet	NDC	11-digit NDC	'68788985103'	'68788-9851-03'	ace_inhibitor
45033819	Benazepril hydrochloride 40 MG Oral Tablet	NDC	11-digit NDC	'42291016318'	'42291-0163-18'	ace_inhibitor
45039508	Benazepril hydrochloride 5 MG Oral Tablet	NDC	11-digit NDC	'60505026508'	'60505-0265-08'	ace_inhibitor
44893471	Benazepril hydrochloride 20 mg/1 TABLET, FILM COATED [BENAZEPRIL HYDROCHLORIDE]	NDC	9-digit NDC	'013811629'	'01381-1629-29'	ace_inhibitor
45028172	Benazepril hydrochloride 40 MG Oral Tablet	NDC	11-digit NDC	'00480512701'	'00480-5127-01'	ace_inhibitor
45028171	Benazepril hydrochloride 10 MG Oral Tablet	NDC	11-digit NDC	'00480512505'	'00480-5125-05'	ace_inhibitor
44999479	benazepril hydrochloride 20 MG Oral Tablet	NDC	11-digit NDC	'42291016250'	'42291-0162-50'	ace_inhibitor
45001392	Benazepril hydrochloride 5 MG Oral Tablet	NDC	11-digit NDC	'51660073605'	'51660-0736-05'	ace_inhibitor
44893646	Amlodipine Besylate and Benazepril Hydrochloride [Amlodipine Besylate and Benazepril Hydrochloride]	NDC	9-digit NDC	'033261982'	'03326-1982-82'	ace_inhibitor
44995018	benazepril hydrochloride 20mg/1 ORAL TABLET	NDC	9-digit NDC	'009046191'	'00904-6191-91'	ace_inhibitor
44997818	Benazepril hydrochloride 10 MG Oral Tablet	NDC	11-digit NDC	'18527010122'	'18527-0101-22'	ace_inhibitor
45002522	Benazepril hydrochloride 20 MG / Hydrochlorothiazide 25 MG Oral Tablet	NDC	11-digit NDC	'54569568500'	'54569-5685-00'	ace_inhibitor
44893839	Benazepril Hydrochloride ORAL 20140101 TABLET, COATED [Benazepril Hydrochloride] ## FDA	NDC	9-digit NDC	'043547337'	'04354-7337-37'	ace_inhibitor
45007619	Benazepril hydrochloride 20 MG / Hydrochlorothiazide 25 MG Oral Tablet	NDC	11-digit NDC	'68258605903'	'68258-6059-03'	ace_inhibitor
44893976	amlodipine besylate and benazepril hydrochloride 5; 20 mg/1; mg/1 CAPSULE [Amlodipine besylate and benazepril hydrochloride]	NDC	9-digit NDC	'049884931'	'04988-4931-31'	ace_inhibitor
45007620	Amlodipine 5 MG / Benazepril hydrochloride 10 MG Oral Capsule	NDC	11-digit NDC	'68258606909'	'68258-6069-09'	ace_inhibitor
45026910	benazepril hydrochloride 40 MG Oral Tablet	NDC	11-digit NDC	'00185004805'	'00185-0048-05'	ace_inhibitor
44975083	benazepril hydrochloride 10mg/1 ORAL TABLET, COATED	NDC	9-digit NDC	'000935125'	'00093-5125-25'	ace_inhibitor
44975084	benazepril hydrochloride 40mg/1 ORAL TABLET, COATED	NDC	9-digit NDC	'000935127'	'00093-5127-27'	ace_inhibitor
45005733	Benazepril hydrochloride 10 MG Oral Tablet	NDC	11-digit NDC	'62037051710'	'62037-0517-10'	ace_inhibitor
45005734	Benazepril hydrochloride 40 MG Oral Tablet	NDC	11-digit NDC	'62037051901'	'62037-0519-01'	ace_inhibitor
44876896	benazepril hydrochloride 20 mg/1 TABLET, FILM COATED [Benazepril Hydrochloride]	NDC	9-digit NDC	'051079146'	'05107-9146-46'	ace_inhibitor
44992300	Benazepril hydrochloride 5 MG / Hydrochlorothiazide 6.25 MG Oral Tablet	NDC	11-digit NDC	'00172536060'	'00172-5360-60'	ace_inhibitor
45005743	Benazepril hydrochloride 20 MG / Hydrochlorothiazide 12.5 MG Oral Tablet	NDC	11-digit NDC	'62037075810'	'62037-0758-10'	ace_inhibitor
45007023	Benazepril hydrochloride 5 MG Oral Tablet	NDC	11-digit NDC	'66336023230'	'66336-0232-30'	ace_inhibitor
45003075	Amlodipine 5 MG / Benazepril hydrochloride 10 MG Oral Capsule	NDC	11-digit NDC	'55048002030'	'55048-0020-30'	ace_inhibitor
44993428	amlodipine and benazepril hydrochloride 10mg/1 / 40mg/1 ORAL CAPSULE	NDC	9-digit NDC	'003786900'	'00378-6900-00'	ace_inhibitor
45006198	benazepril hydrochloride 10 MG / hydrochlorothiazide 12.5 MG Oral Tablet	NDC	11-digit NDC	'63629180903'	'63629-1809-03'	ace_inhibitor
45006075	Benazepril hydrochloride 5 MG Oral Tablet	NDC	11-digit NDC	'63304073601'	'63304-0736-01'	ace_inhibitor
44871768	Benazepril Hydrochloride and Hydrochlorothiazide 20; 25 mg/1; mg/1 TABLET, FILM COATED [Benazepril Hydrochloride and Hydrochlorothiazide]	NDC	9-digit NDC	'687889850'	'68788-9850-50'	ace_inhibitor
44991803	Amlodipine 2.5 MG / Benazepril hydrochloride 10 MG Oral Capsule	NDC	11-digit NDC	'00078053205'	'00078-0532-05'	ace_inhibitor
44991959	benazepril hydrochloride 20mg/1 ORAL TABLET, COATED	NDC	9-digit NDC	'000935126'	'00093-5126-26'	ace_inhibitor
44876446	Benazepril Hydrochloride 40 mg/1 TABLET, FILM COATED [Benazepril Hydrochloride]	NDC	9-digit NDC	'021695877'	'02169-5877-77'	ace_inhibitor
45056535	Benazepril hydrochloride 40 MG Oral Tablet	NDC	11-digit NDC	'60505026803'	'60505-0268-03'	ace_inhibitor
44994124	amlodipine and benazepril hydrochloride 5mg/1 / 20mg/1 ORAL CAPSULE	NDC	9-digit NDC	'005913759'	'00591-3759-59'	ace_inhibitor
45054769	Benazepril hydrochloride 5 MG Oral Tablet	NDC	11-digit NDC	'55567015300'	'55567-0153-00'	ace_inhibitor
45041688	amlodipine 5 MG / benazepril hydrochloride 40 MG Oral Capsule	NDC	11-digit NDC	'68001013500'	'68001-0135-00'	ace_inhibitor
44876824	amlodipine besylate and benazepril hydrochloride 10; 40 mg/1; mg/1 CAPSULE [Amlodipine besylate and benazepril hydrochloride]	NDC	9-digit NDC	'049884953'	'04988-4953-53'	ace_inhibitor
44998000	Benazepril hydrochloride 10 MG Oral Tablet	NDC	11-digit NDC	'23490018709'	'23490-0187-09'	ace_inhibitor
44998001	Benazepril hydrochloride 20 MG Oral Tablet	NDC	11-digit NDC	'23490018809'	'23490-0188-09'	ace_inhibitor
45043939	benazepril 20 MG Oral Tablet	NDC	11-digit NDC	'00193512601'	'00193-5126-01'	ace_inhibitor
45056016	Benazepril hydrochloride 20 MG / Hydrochlorothiazide 12.5 MG Oral Tablet	NDC	11-digit NDC	'58118474503'	'58118-4745-03'	ace_inhibitor
45056007	amlodipine 5 MG / benazepril hydrochloride 10 MG Oral Capsule	NDC	11-digit NDC	'58118227208'	'58118-2272-08'	ace_inhibitor
45055159	Benazepril hydrochloride 20 MG / Hydrochlorothiazide 12.5 MG Oral Tablet	NDC	11-digit NDC	'58016006580'	'58016-0065-80'	ace_inhibitor
45001141	Amlodipine 5 MG / Benazepril hydrochloride 10 MG Oral Capsule	NDC	11-digit NDC	'51138043330'	'51138-0433-30'	ace_inhibitor
45042096	Benazepril hydrochloride 20 MG / Hydrochlorothiazide 12.5 MG Oral Tablet	NDC	11-digit NDC	'68788058709'	'68788-0587-09'	ace_inhibitor
45044985	AMLODIPINE-BENAZEPRIL 5-10 MG	NDC	11-digit NDC	'00440714130'	'00440-7141-30'	ace_inhibitor
45042137	benazepril hydrochloride 5mg/1 ORAL TABLET, FILM COATED	NDC	9-digit NDC	'687889050'	'68788-9050-50'	ace_inhibitor
45044987	BENAZEPRIL HCL 40 MG TABLET	NDC	11-digit NDC	'00440719330'	'00440-7193-30'	ace_inhibitor
45046048	benazepril hydrochloride 40 MG Oral Tablet	NDC	11-digit NDC	'00781189401'	'00781-1894-01'	ace_inhibitor
45042186	Benazepril hydrochloride 20 MG / Hydrochlorothiazide 12.5 MG Oral Tablet	NDC	11-digit NDC	'68788985101'	'68788-9851-01'	ace_inhibitor
45043176	Benazepril hydrochloride 10 MG / Hydrochlorothiazide 12.5 MG Oral Tablet	NDC	11-digit NDC	'00078002301'	'00078-0023-01'	ace_inhibitor
44876358	Benazepril hydrochloride 5 mg/1 TABLET, FILM COATED [benazepril hydrochloride]	NDC	9-digit NDC	'013811627'	'01381-1627-27'	ace_inhibitor
45046062	amlodipine besylate and benazepril hydrochloride 10mg/1 / 2.5mg/1 ORAL CAPSULE	NDC	9-digit NDC	'007812271'	'00781-2271-71'	ace_inhibitor
45046064	amlodipine besylate and benazepril hydrochloride 5mg/1 / 20mg/1 ORAL CAPSULE	NDC	9-digit NDC	'007812273'	'00781-2273-73'	ace_inhibitor
44910681	Benazepril Hydrochloride 10 mg/1 TABLET [Benazepril Hydrochloride]	NDC	9-digit NDC	'016590280'	'01659-0280-80'	ace_inhibitor
44945132	benazepril hydrochloride 10 mg/1 TABLET, FILM COATED [Benazepril Hydrochloride]	NDC	9-digit NDC	'051079145'	'05107-9145-45'	ace_inhibitor
45007425	Benazepril hydrochloride 10 MG / Hydrochlorothiazide 12.5 MG Oral Tablet	NDC	11-digit NDC	'68071005130'	'68071-0051-30'	ace_inhibitor
45050767	benazepril hydrochloride 40 MG Oral Tablet	NDC	11-digit NDC	'42291016350'	'42291-0163-50'	ace_inhibitor
45080194	amlodipine 5 MG / benazepril hydrochloride 10 MG Oral Capsule	NDC	11-digit NDC	'00781227210'	'00781-2272-10'	ace_inhibitor
45051786	Benazepril hydrochloride 40 MG Oral Tablet	NDC	11-digit NDC	'49856026801'	'49856-0268-01'	ace_inhibitor
45052407	Benazepril hydrochloride 20 MG / Hydrochlorothiazide 25 MG Oral Tablet	NDC	11-digit NDC	'51138039530'	'51138-0395-30'	ace_inhibitor
45077376	amlodipine besylate and benazepril hydrochloride 5mg/1 / 20mg/1 ORAL CAPSULE	NDC	9-digit NDC	'000780406'	'00078-0406-06'	ace_inhibitor
45052406	Benazepril hydrochloride 40 MG Oral Tablet	NDC	11-digit NDC	'51138038230'	'51138-0382-30'	ace_inhibitor
44920502	benazepril hydrochloride 10mg/1 ORAL TABLET, FILM COATED	NDC	9-digit NDC	'605050266'	'60505-0266-66'	ace_inhibitor
45085824	Benazepril hydrochloride 10 MG / Hydrochlorothiazide 12.5 MG Oral Tablet	NDC	11-digit NDC	'49884086201'	'49884-0862-01'	ace_inhibitor
45079682	amlodipine and benazepril hydrochloride 5mg/1 / 10mg/1 ORAL CAPSULE	NDC	9-digit NDC	'005913758'	'00591-3758-58'	ace_inhibitor
45079683	amlodipine and benazepril hydrochloride 5mg/1 / 40mg/1 ORAL CAPSULE	NDC	9-digit NDC	'005913761'	'00591-3761-61'	ace_inhibitor
45087259	Benazepril hydrochloride 40 MG Oral Tablet	NDC	11-digit NDC	'52989083530'	'52989-0835-30'	ace_inhibitor
45076087	BENAZEPRIL HCL 10 MG TABLET	NDC	11-digit NDC	'68258105301'	'68258-1053-01'	ace_inhibitor
45088368	Amlodipine 10 MG / Benazepril hydrochloride 20 MG Oral Capsule	NDC	11-digit NDC	'55048002130'	'55048-0021-30'	ace_inhibitor
45086414	Amlodipine 2.5 MG / Benazepril hydrochloride 10 MG Oral Capsule	NDC	11-digit NDC	'51138043230'	'51138-0432-30'	ace_inhibitor
45079815	amlodipine besylate and benazepril hydrochloride 10mg/1 / 20mg/1 ORAL CAPSULE	NDC	9-digit NDC	'006151399'	'00615-1399-99'	ace_inhibitor
45076101	Amlodipine 5 MG / Benazepril hydrochloride 20 MG Oral Capsule	NDC	11-digit NDC	'68258607003'	'68258-6070-03'	ace_inhibitor
45076102	Amlodipine 5 MG / Benazepril hydrochloride 20 MG Oral Capsule	NDC	11-digit NDC	'68258607009'	'68258-6070-09'	ace_inhibitor
45076345	Benazepril hydrochloride 20 MG / Hydrochlorothiazide 25 MG Oral Tablet	NDC	11-digit NDC	'68788985006'	'68788-9850-06'	ace_inhibitor
45073150	amlodipine 10 MG / benazepril hydrochloride 40 MG Oral Capsule	NDC	11-digit NDC	'58118227909'	'58118-2279-09'	ace_inhibitor
45078111	benazepril 10 MG Oral Tablet	NDC	11-digit NDC	'00193512501'	'00193-5125-01'	ace_inhibitor
45076281	Benazepril hydrochloride 20 MG / Hydrochlorothiazide 25 MG Oral Tablet	NDC	11-digit NDC	'68788058806'	'68788-0588-06'	ace_inhibitor
45076288	Benazepril hydrochloride 10 MG Oral Tablet	NDC	11-digit NDC	'68788073703'	'68788-0737-03'	ace_inhibitor
45100460	Benazepril hydrochloride 5 MG Oral Tablet	NDC	11-digit NDC	'23629008001'	'23629-0080-01'	ace_inhibitor
45088771	Benazepril hydrochloride 5 MG / Hydrochlorothiazide 6.25 MG Oral Tablet	NDC	11-digit NDC	'55567015735'	'55567-0157-35'	ace_inhibitor
45088772	Benazepril hydrochloride 20 MG / Hydrochlorothiazide 25 MG Oral Tablet	NDC	11-digit NDC	'55567016000'	'55567-0160-00'	ace_inhibitor
45091013	Benazepril hydrochloride 20 MG / Hydrochlorothiazide 25 MG Oral Tablet	NDC	11-digit NDC	'62037075901'	'62037-0759-01'	ace_inhibitor
45092958	Amlodipine 5 MG / Benazepril hydrochloride 20 MG Oral Capsule	NDC	11-digit NDC	'68180075703'	'68180-0757-03'	ace_inhibitor
45087786	Benazepril hydrochloride 10 MG Oral Tablet	NDC	11-digit NDC	'54569566800'	'54569-5668-00'	ace_inhibitor
45092980	Amlodipine 10 MG / Benazepril hydrochloride 20 MG Oral Capsule	NDC	11-digit NDC	'68258602506'	'68258-6025-06'	ace_inhibitor
45094941	benazepril hydrochloride 20 MG / hydrochlorothiazide 12.5 MG Oral Tablet	NDC	11-digit NDC	'00185021101'	'00185-0211-01'	ace_inhibitor
44945643	Amlodipine Besylate and Benazepril Hydrochloride 2.5; 10 mg/1; mg/1 CAPSULE [Amlodipine Besylate and Benazepril Hydrochloride]	NDC	9-digit NDC	'065862582'	'06586-2582-82'	ace_inhibitor
45088011	benazepril hydrochloride 10mg/1 ORAL TABLET	NDC	9-digit NDC	'548682350'	'54868-2350-50'	ace_inhibitor
44944893	Benazepril Hydrochloride 10 mg/1 TABLET, COATED [Benazepril Hydrochloride]	NDC	9-digit NDC	'043063288'	'04306-3288-88'	ace_inhibitor
45089187	Benazepril hydrochloride 20 MG / Hydrochlorothiazide 12.5 MG Oral Tablet	NDC	11-digit NDC	'58016006505'	'58016-0065-05'	ace_inhibitor
45089188	Benazepril hydrochloride 20 MG / Hydrochlorothiazide 12.5 MG Oral Tablet	NDC	11-digit NDC	'58016006514'	'58016-0065-14'	ace_inhibitor
45089189	Benazepril hydrochloride 20 MG / Hydrochlorothiazide 12.5 MG Oral Tablet	NDC	11-digit NDC	'58016006524'	'58016-0065-24'	ace_inhibitor
45089190	Benazepril hydrochloride 20 MG / Hydrochlorothiazide 12.5 MG Oral Tablet	NDC	11-digit NDC	'58016006530'	'58016-0065-30'	ace_inhibitor
45089191	Benazepril hydrochloride 20 MG / Hydrochlorothiazide 12.5 MG Oral Tablet	NDC	11-digit NDC	'58016006560'	'58016-0065-60'	ace_inhibitor
45089192	Benazepril hydrochloride 20 MG / Hydrochlorothiazide 12.5 MG Oral Tablet	NDC	11-digit NDC	'58016006587'	'58016-0065-87'	ace_inhibitor
45102704	Benazepril hydrochloride 10 MG Oral Tablet	NDC	11-digit NDC	'49856026605'	'49856-0266-05'	ace_inhibitor
45104734	Benazepril hydrochloride 20 MG Oral Tablet	NDC	11-digit NDC	'54569566900'	'54569-5669-00'	ace_inhibitor
45078932	benazepril hydrochloride and hydrochlorothiazide 20mg/1 / 25mg/1 ORAL TABLET, FILM COATED	NDC	9-digit NDC	'003784775'	'00378-4775-75'	ace_inhibitor
45105169	benazepril hydrochloride 5mg/1 ORAL TABLET, COATED	NDC	9-digit NDC	'548685392'	'54868-5392-92'	ace_inhibitor
45082814	Benazepril hydrochloride 10 MG Oral Tablet	NDC	11-digit NDC	'12634077871'	'12634-0778-71'	ace_inhibitor
45092769	Benazepril hydrochloride 20 MG Oral Tablet	NDC	11-digit NDC	'68071013530'	'68071-0135-30'	ace_inhibitor
45090856	Benazepril hydrochloride 10 MG Oral Tablet	NDC	11-digit NDC	'61392077925'	'61392-0779-25'	ace_inhibitor
44961685	Benazepril Hydrochloride ORAL 20140101 TABLET, COATED [Benazepril Hydrochloride] ## FDA	NDC	9-digit NDC	'043547335'	'04354-7335-35'	ace_inhibitor
45082884	Benazepril hydrochloride 40 MG Oral Tablet	NDC	11-digit NDC	'13411029503'	'13411-0295-03'	ace_inhibitor
45071134	benazepril hydrochloride 20mg/1 ORAL TABLET	NDC	9-digit NDC	'548682351'	'54868-2351-51'	ace_inhibitor
45094741	Benazepril hydrochloride 10 MG / Hydrochlorothiazide 12.5 MG Oral Tablet	NDC	11-digit NDC	'00172536170'	'00172-5361-70'	ace_inhibitor
45094742	Benazepril hydrochloride 20 MG / Hydrochlorothiazide 12.5 MG Oral Tablet	NDC	11-digit NDC	'00172536260'	'00172-5362-60'	ace_inhibitor
45071908	Benazepril hydrochloride 40 MG Oral Tablet	NDC	11-digit NDC	'55567015600'	'55567-0156-00'	ace_inhibitor
45094257	Amlodipine 10 MG / Benazepril hydrochloride 20 MG Oral Capsule	NDC	11-digit NDC	'00078058709'	'00078-0587-09'	ace_inhibitor
45093259	Benazepril hydrochloride 20 MG / Hydrochlorothiazide 12.5 MG Oral Tablet	NDC	11-digit NDC	'68788985106'	'68788-9851-06'	ace_inhibitor
44928738	Amlodipine Besylate and Benazepril Hydrochloride 10; 40 mg/1; mg/1 CAPSULE [Amlodipine Besylate and Benazepril Hydrochloride]	NDC	9-digit NDC	'068180760'	'06818-0760-60'	ace_inhibitor
45096244	Benazepril hydrochloride 20 MG Oral Tablet	NDC	11-digit NDC	'00480512601'	'00480-5126-01'	ace_inhibitor
45096252	Amlodipine 10 MG / Benazepril hydrochloride 20 MG Oral Capsule	NDC	11-digit NDC	'00480737301'	'00480-7373-01'	ace_inhibitor
45058803	Benazepril hydrochloride 10 MG / Hydrochlorothiazide 12.5 MG Oral Tablet	NDC	11-digit NDC	'68071015130'	'68071-0151-30'	ace_inhibitor
44961507	Benazepril Hydrochloride 20 mg/1 TABLET, FILM COATED [Benazepril Hydrochloride]	NDC	9-digit NDC	'035356861'	'03535-6861-61'	ace_inhibitor
45058138	Benazepril hydrochloride 10 MG Oral Tablet	NDC	11-digit NDC	'65862011661'	'65862-0116-61'	ace_inhibitor
45060833	Benazepril hydrochloride 10 MG Oral Tablet	NDC	11-digit NDC	'00172535180'	'00172-5351-80'	ace_inhibitor
45060834	Benazepril hydrochloride 20 MG Oral Tablet	NDC	11-digit NDC	'00172535260'	'00172-5352-60'	ace_inhibitor
45058985	Amlodipine 5 MG / Benazepril hydrochloride 40 MG Oral Capsule	NDC	11-digit NDC	'68180075902'	'68180-0759-02'	ace_inhibitor
45058154	amlodipine 5 MG / benazepril hydrochloride 10 MG Oral Capsule	NDC	11-digit NDC	'65862058305'	'65862-0583-05'	ace_inhibitor
45100217	Benazepril hydrochloride 40 MG Oral Tablet	NDC	11-digit NDC	'18527010141'	'18527-0101-41'	ace_inhibitor
45059205	Benazepril hydrochloride 20 MG Oral Tablet	NDC	11-digit NDC	'68788073803'	'68788-0738-03'	ace_inhibitor
45099288	Benazepril hydrochloride 10 MG Oral Tablet	NDC	11-digit NDC	'10609152401'	'10609-1524-01'	ace_inhibitor
45100384	Benazepril hydrochloride 20 MG Oral Tablet	NDC	11-digit NDC	'23490018803'	'23490-0188-03'	ace_inhibitor
45062132	AMLODIPINE-BENAZEPRIL 10-20 MG	NDC	11-digit NDC	'00440714390'	'00440-7143-90'	ace_inhibitor
45107877	Benazepril hydrochloride 10 MG Oral Tablet	NDC	11-digit NDC	'61392077930'	'61392-0779-30'	ace_inhibitor
45117463	Benazepril hydrochloride 5 MG Oral Tablet	NDC	11-digit NDC	'23490512101'	'23490-5121-01'	ace_inhibitor
45066431	Benazepril hydrochloride 10 MG Oral Tablet	NDC	11-digit NDC	'23490511801'	'23490-5118-01'	ace_inhibitor
44928625	Benazepril Hydrochloride 40 mg/1 TABLET, FILM COATED [Benazepril Hydrochloride]	NDC	9-digit NDC	'065862118'	'06586-2118-18'	ace_inhibitor
45108058	Benazepril hydrochloride 20 MG Oral Tablet	NDC	11-digit NDC	'62037051801'	'62037-0518-01'	ace_inhibitor
45107084	Benazepril hydrochloride 20 MG / Hydrochlorothiazide 25 MG Oral Tablet	NDC	11-digit NDC	'58118477509'	'58118-4775-09'	ace_inhibitor
45106212	Benazepril hydrochloride 20 MG / Hydrochlorothiazide 12.5 MG Oral Tablet	NDC	11-digit NDC	'58016006572'	'58016-0065-72'	ace_inhibitor
45066432	Benazepril hydrochloride 20 MG Oral Tablet	NDC	11-digit NDC	'23490511901'	'23490-5119-01'	ace_inhibitor
45109420	Benazepril hydrochloride 10 MG Oral Tablet	NDC	11-digit NDC	'66336077330'	'66336-0773-30'	ace_inhibitor
45113034	Benazepril hydrochloride 20 MG / Hydrochlorothiazide 12.5 MG Oral Tablet	NDC	11-digit NDC	'00378474504'	'00378-4745-04'	ace_inhibitor
45069521	Benazepril hydrochloride 10 MG Oral Tablet	NDC	11-digit NDC	'51129446202'	'51129-4462-02'	ace_inhibitor
44927997	amlodipine besylate and benazepril hydrochloride 2.5; 10 mg/1; mg/1 CAPSULE [Amlodipine besylate and benazepril hydrochloride]	NDC	9-digit NDC	'049884929'	'04988-4929-29'	ace_inhibitor
45116283	Benazepril hydrochloride 10 MG Oral Tablet	NDC	11-digit NDC	'10609152404'	'10609-1524-04'	ace_inhibitor
45117919	Benazepril hydrochloride 20 MG / Hydrochlorothiazide 12.5 MG Oral Tablet	NDC	11-digit NDC	'33358046430'	'33358-0464-30'	ace_inhibitor
44937030	amlodipine besylate and benazepril hydrochloride 10mg/1 / 40mg/1 ORAL CAPSULE	NDC	9-digit NDC	'581182279'	'58118-2279-79'	ace_inhibitor
45057419	benazepril hydrochloride and hydrochlorothiazide 20mg/1 / 25mg/1 ORAL TABLET, FILM COATED	NDC	9-digit NDC	'636292735'	'63629-2735-35'	ace_inhibitor
45121824	Amlodipine 10 MG / Benazepril hydrochloride 20 MG Oral Capsule	NDC	11-digit NDC	'54569648300'	'54569-6483-00'	ace_inhibitor
44927492	Benazepril hydrochloride 10 mg/1 TABLET, FILM COATED [BENAZEPRIL HYDROCHLORIDE]	NDC	9-digit NDC	'013811628'	'01381-1628-28'	ace_inhibitor
45146700	benazepril hydrochloride 10mg/1 ORAL TABLET, FILM COATED	NDC	9-digit NDC	'003780443'	'00378-0443-43'	ace_inhibitor
45120445	Benazepril hydrochloride 10 MG Oral Tablet	NDC	11-digit NDC	'51129442302'	'51129-4423-02'	ace_inhibitor
45143774	BENAZEPRIL HCL 20 MG TABLET	NDC	11-digit NDC	'68258105401'	'68258-1054-01'	ace_inhibitor
45154433	Benazepril hydrochloride 20 MG Oral Tablet	NDC	11-digit NDC	'51129446502'	'51129-4465-02'	ace_inhibitor
44978991	Benazepril Hydrochloride and Hydrochlorothiazide 10; 12.5 mg/1; mg/1 TABLET, FILM COATED [Benazepril Hydrochloride and Hydrochlorothiazide]	NDC	9-digit NDC	'052959595'	'05295-9595-95'	ace_inhibitor
45139254	Benazepril hydrochloride 5 MG Oral Tablet	NDC	11-digit NDC	'55045316300'	'55045-3163-00'	ace_inhibitor
45143610	Amlodipine 5 MG / Benazepril hydrochloride 20 MG Oral Capsule	NDC	11-digit NDC	'68084035011'	'68084-0350-11'	ace_inhibitor
44979386	Benazepril Hydrochloride 20 mg/1 TABLET, FILM COATED [Benazepril Hydrochloride]	NDC	9-digit NDC	'065862117'	'06586-2117-17'	ace_inhibitor
44979271	Benazepril Hydrochloride 5 mg/1 TABLET, FILM COATED [Benazepril Hydrochloride]	NDC	9-digit NDC	'063304337'	'06330-4337-37'	ace_inhibitor
45153777	Benazepril hydrochloride 5 MG Oral Tablet	NDC	11-digit NDC	'49856026501'	'49856-0265-01'	ace_inhibitor
45111882	Benazepril hydrochloride 20 MG Oral Tablet	NDC	11-digit NDC	'00172535270'	'00172-5352-70'	ace_inhibitor
45154702	Benazepril hydrochloride 10 MG Oral Tablet	NDC	11-digit NDC	'51660073790'	'51660-0737-90'	ace_inhibitor
45162246	amlodipine besylate and benazepril hydrochloride 10mg/1 / 2.5mg/1 ORAL CAPSULE	NDC	9-digit NDC	'000780404'	'00078-0404-04'	ace_inhibitor
45151272	Benazepril hydrochloride 10 MG Oral Tablet	NDC	11-digit NDC	'21695032690'	'21695-0326-90'	ace_inhibitor
45140034	Benazepril hydrochloride 20 MG / Hydrochlorothiazide 12.5 MG Oral Tablet	NDC	11-digit NDC	'58016006508'	'58016-0065-08'	ace_inhibitor
45140035	Benazepril hydrochloride 20 MG / Hydrochlorothiazide 12.5 MG Oral Tablet	NDC	11-digit NDC	'58016006550'	'58016-0065-50'	ace_inhibitor
45140036	Benazepril hydrochloride 20 MG / Hydrochlorothiazide 12.5 MG Oral Tablet	NDC	11-digit NDC	'58016006573'	'58016-0065-73'	ace_inhibitor
45140037	Benazepril hydrochloride 20 MG / Hydrochlorothiazide 12.5 MG Oral Tablet	NDC	11-digit NDC	'58016006598'	'58016-0065-98'	ace_inhibitor
45165289	amlodipine besylate and benazepril hydrochloride 10mg/1 / 40mg/1 ORAL CAPSULE	NDC	9-digit NDC	'007812279'	'00781-2279-79'	ace_inhibitor
45143987	Benazepril hydrochloride 40 MG Oral Tablet	NDC	11-digit NDC	'68788059506'	'68788-0595-06'	ace_inhibitor
45143995	Benazepril hydrochloride 5 MG Oral Tablet	NDC	11-digit NDC	'68788073606'	'68788-0736-06'	ace_inhibitor
45144029	benazepril hydrochloride 10mg/1 ORAL TABLET, FILM COATED	NDC	9-digit NDC	'687889051'	'68788-9051-51'	ace_inhibitor
45142148	benazepril hydrochloride 20 MG Oral Tablet	NDC	11-digit NDC	'63304033905'	'63304-0339-05'	ace_inhibitor
45139662	Benazepril hydrochloride 20 MG / Hydrochlorothiazide 25 MG Oral Tablet	NDC	11-digit NDC	'55567016035'	'55567-0160-35'	ace_inhibitor
45138723	Benazepril hydrochloride 10 MG Oral Tablet	NDC	11-digit NDC	'54569566802'	'54569-5668-02'	ace_inhibitor
45164005	amlodipine and benazepril hydrochloride 5mg/1 / 40mg/1 ORAL CAPSULE	NDC	9-digit NDC	'003786899'	'00378-6899-99'	ace_inhibitor
45161209	Benazepril hydrochloride 20 MG / Hydrochlorothiazide 25 MG Oral Tablet	NDC	11-digit NDC	'68788985001'	'68788-9850-01'	ace_inhibitor
45162231	Benazepril hydrochloride 40 MG Oral Tablet	NDC	11-digit NDC	'00078001801'	'00078-0018-01'	ace_inhibitor
45012993	Amlodipine Besylate and Benazepril Hydrochloride ORAL 20131112 CAPSULE [Amlodipine Besylate and Benazepril Hydrochloride]	NDC	9-digit NDC	'052125772'	'05212-5772-72'	ace_inhibitor
45154376	Benazepril hydrochloride 5 MG Oral Tablet	NDC	11-digit NDC	'51129311902'	'51129-3119-02'	ace_inhibitor
45012354	Benazepril hydrochloride 40 mg/1 TABLET, FILM COATED [BENAZEPRIL HYDROCHLORIDE]	NDC	9-digit NDC	'013811630'	'01381-1630-30'	ace_inhibitor
45168057	benazepril hydrochloride 40 MG Oral Tablet	NDC	11-digit NDC	'13811063010'	'13811-0630-10'	ace_inhibitor
45146988	AMLODIPINE-BENAZEPRIL 10-20 MG	NDC	11-digit NDC	'00440714330'	'00440-7143-30'	ace_inhibitor
45013311	Benazepril hydrochloride and hydrochlorothiazide 10; 12.5 mg/1; mg/1 TABLET, COATED [Benazepril hydrochloride and hydrochlorothiazide]	NDC	9-digit NDC	'063304155'	'06330-4155-55'	ace_inhibitor
45151896	Benazepril hydrochloride 5 MG Oral Tablet	NDC	11-digit NDC	'35356058730'	'35356-0587-30'	ace_inhibitor
45162755	Benazepril hydrochloride 10 MG Oral Tablet	NDC	11-digit NDC	'00172535185'	'00172-5351-85'	ace_inhibitor
45148076	amlodipine besylate and benazepril hydrochloride 5mg/1 / 10mg/1 ORAL CAPSULE	NDC	9-digit NDC	'007812272'	'00781-2272-72'	ace_inhibitor
45030018	amlodipine besylate and benazepril hydrochloride 10; 20 mg/1; mg/1 CAPSULE [Amlodipine Besylate and Benazepril Hydrochloride]	NDC	9-digit NDC	'043063232'	'04306-3232-32'	ace_inhibitor
45151145	Benazepril hydrochloride 40 MG Oral Tablet	NDC	11-digit NDC	'18527010142'	'18527-0101-42'	ace_inhibitor
45162399	benazepril hydrochloride 5 MG Oral Tablet	NDC	11-digit NDC	'00093512401'	'00093-5124-01'	ace_inhibitor
45161157	Benazepril hydrochloride 5 MG Oral Tablet	NDC	11-digit NDC	'68788535006'	'68788-5350-06'	ace_inhibitor
45158530	Benazepril hydrochloride 5 MG Oral Tablet	NDC	11-digit NDC	'60505026503'	'60505-0265-03'	ace_inhibitor
45122074	benazepril hydrochloride and hydrochlorothiazide 20mg/1 / 12.5mg/1 ORAL TABLET, FILM COATED	NDC	9-digit NDC	'548683906'	'54868-3906-06'	ace_inhibitor
45029686	BENAZEPRIL HYDROCHLORIDE 20 mg/1 TABLET [BENAZEPRIL]	NDC	9-digit NDC	'016590259'	'01659-0259-59'	ace_inhibitor
45123969	Benazepril hydrochloride 5 MG / Hydrochlorothiazide 6.25 MG Oral Tablet	NDC	11-digit NDC	'58118472509'	'58118-4725-09'	ace_inhibitor
45123971	Benazepril hydrochloride 20 MG / Hydrochlorothiazide 12.5 MG Oral Tablet	NDC	11-digit NDC	'58118474508'	'58118-4745-08'	ace_inhibitor
45124951	Benazepril hydrochloride 5 MG Oral Tablet	NDC	11-digit NDC	'62037051610'	'62037-0516-10'	ace_inhibitor
45030470	AMLODIPINE BESYLATE; BENAZEPRIL HYDROCHLORIDE 10; 20 amlodipine besylate and benazepril hydrochloride [HUMAN PRESCRIPTION DRUG]	NDC	9-digit NDC	'055700011'	'05570-0011-11'	ace_inhibitor
45124293	Benazepril hydrochloride 10 MG Oral Tablet	NDC	11-digit NDC	'59762314601'	'59762-3146-01'	ace_inhibitor
45134261	Benazepril hydrochloride 20 MG Oral Tablet	NDC	11-digit NDC	'23490018806'	'23490-0188-06'	ace_inhibitor
45168409	Benazepril hydrochloride 5 MG Oral Tablet	NDC	11-digit NDC	'18527010111'	'18527-0101-11'	ace_inhibitor
45128323	amlodipine and benazepril hydrochloride 5mg/1 / 10mg/1 ORAL CAPSULE	NDC	9-digit NDC	'000937371'	'00093-7371-71'	ace_inhibitor
45157198	Benazepril hydrochloride 20 MG / Hydrochlorothiazide 12.5 MG Oral Tablet	NDC	11-digit NDC	'58016006502'	'58016-0065-02'	ace_inhibitor
45157199	Benazepril hydrochloride 20 MG / Hydrochlorothiazide 12.5 MG Oral Tablet	NDC	11-digit NDC	'58016006584'	'58016-0065-84'	ace_inhibitor
45128140	Amlodipine 5 MG / Benazepril hydrochloride 10 MG Oral Capsule	NDC	11-digit NDC	'00078052905'	'00078-0529-05'	ace_inhibitor
45128141	Amlodipine 5 MG / Benazepril hydrochloride 10 MG Oral Capsule	NDC	11-digit NDC	'00078053305'	'00078-0533-05'	ace_inhibitor
45125254	Benazepril hydrochloride 20 MG Oral Tablet	NDC	11-digit NDC	'63304073801'	'63304-0738-01'	ace_inhibitor
45165644	benazepril hydrochloride 5mg/1 ORAL TABLET	NDC	9-digit NDC	'009046189'	'00904-6189-89'	ace_inhibitor
45156256	amlodipine besylate and benazepril hydrochloride 5mg/1 / 20mg/1 ORAL CAPSULE	NDC	9-digit NDC	'548685782'	'54868-5782-82'	ace_inhibitor
45013422	Amlodipine Besylate and Benazepril Hydrochloride 5; 40 mg/1; mg/1 CAPSULE [Amlodipine Besylate and Benazepril Hydrochloride]	NDC	9-digit NDC	'065862585'	'06586-2585-85'	ace_inhibitor
45129961	AMLODIPINE-BENAZEPRIL 5-10 MG	NDC	11-digit NDC	'00440714190'	'00440-7141-90'	ace_inhibitor
45129962	BENAZEPRIL HCL 10 MG TABLET	NDC	11-digit NDC	'00440719090'	'00440-7190-90'	ace_inhibitor
45129963	BENAZEPRIL HCL 20 MG TABLET	NDC	11-digit NDC	'00440719230'	'00440-7192-30'	ace_inhibitor
45130992	Amlodipine 2.5 MG / Benazepril hydrochloride 10 MG Oral Capsule	NDC	11-digit NDC	'00781227119'	'00781-2271-19'	ace_inhibitor
45178166	Benazepril hydrochloride 20 MG / Hydrochlorothiazide 12.5 MG Oral Tablet	NDC	11-digit NDC	'68788058703'	'68788-0587-03'	ace_inhibitor
45178157	Benazepril hydrochloride 10 MG Oral Tablet	NDC	11-digit NDC	'68788034203'	'68788-0342-03'	ace_inhibitor
45176439	Benazepril hydrochloride 10 MG Oral Tablet	NDC	11-digit NDC	'63304073790'	'63304-0737-90'	ace_inhibitor
45181227	Amlodipine 2.5 MG / Benazepril hydrochloride 10 MG Oral Capsule	NDC	11-digit NDC	'00480737001'	'00480-7370-01'	ace_inhibitor
45135718	Benazepril hydrochloride 5 MG Oral Tablet	NDC	11-digit NDC	'42254019290'	'42254-0192-90'	ace_inhibitor
45122356	Amlodipine 5 MG / Benazepril hydrochloride 20 MG Oral Capsule	NDC	11-digit NDC	'55048002230'	'55048-0022-30'	ace_inhibitor
45185019	Benazepril hydrochloride 20 MG / Hydrochlorothiazide 25 MG Oral Tablet	NDC	11-digit NDC	'15330016001'	'15330-0160-01'	ace_inhibitor
45179461	amlodipine and benazepril hydrochloride 5mg/1 / 20mg/1 ORAL CAPSULE	NDC	9-digit NDC	'000937372'	'00093-7372-72'	ace_inhibitor
45179462	amlodipine 5 MG / benazepril hydrochloride 20 MG Oral Capsule	NDC	11-digit NDC	'00093737201'	'00093-7372-01'	ace_inhibitor
45122530	benazepril hydrochloride 10mg/1 ORAL TABLET, FILM COATED	NDC	9-digit NDC	'551545673'	'55154-5673-73'	ace_inhibitor
44992505	benazepril hydrochloride 40mg/1 ORAL TABLET, FILM COATED	NDC	9-digit NDC	'001850048'	'00185-0048-48'	ace_inhibitor
45125684	Benazepril hydrochloride 10 MG Oral Tablet	NDC	11-digit NDC	'64220005302'	'64220-0053-02'	ace_inhibitor
45030818	Amlodipine Besylate and Benazepril Hydrochloride ORAL 20140213 CAPSULE [Amlodipine Besylate and Benazepril Hydrochloride] ## FDA	NDC	9-digit NDC	'068001130'	'06800-1130-30'	ace_inhibitor
45030819	Amlodipine Besylate and Benazepril Hydrochloride ORAL 20140213 CAPSULE [Amlodipine Besylate and Benazepril Hydrochloride] ## FDA	NDC	9-digit NDC	'068001134'	'06800-1134-34'	ace_inhibitor
45128645	Benazepril hydrochloride 40 MG Oral Tablet	NDC	11-digit NDC	'00172535382'	'00172-5353-82'	ace_inhibitor
44996193	Benazepril hydrochloride and hydrochlorothiazide 20; 25 mg/1; mg/1 TABLET, COATED [Benazepril hydrochloride and hydrochlorothiazide]	NDC	9-digit NDC	'063304157'	'06330-4157-57'	ace_inhibitor
45171941	BENAZEPRIL HCL POWDER	NDC	11-digit NDC	'51927431900'	'51927-4319-00'	ace_inhibitor
44995489	Benazepril Hydrochloride 10 mg/1 TABLET [Benazepril Hydrochloride]	NDC	9-digit NDC	'042291161'	'04229-1161-61'	ace_inhibitor
45171248	benazepril hydrochloride 40mg/1 ORAL TABLET, FILM COATED	NDC	9-digit NDC	'504363146'	'50436-3146-46'	ace_inhibitor
44995533	Benazepril Hydrochloride 20 mg/1 TABLET, COATED [Benazepril Hydrochloride]	NDC	9-digit NDC	'043063131'	'04306-3131-31'	ace_inhibitor
44996378	Amlodipine Besylate and Benazepril HCL 5; 20 mg/1; mg/1 CAPSULE [Amlodipine Besylate and Benazepril HCL]	NDC	9-digit NDC	'068084350'	'06808-4350-50'	ace_inhibitor
44996393	Amlodipine Besylate and Benazepril Hydrochloride 10; 20 mg/1; mg/1 CAPSULE [Amlodipine Besylate and Benazepril Hydrochloride]	NDC	9-digit NDC	'068180758'	'06818-0758-58'	ace_inhibitor
45172039	Amlodipine 5 MG / Benazepril hydrochloride 10 MG Oral Capsule	NDC	11-digit NDC	'52125076919'	'52125-0769-19'	ace_inhibitor
45126849	Amlodipine 10 MG / Benazepril hydrochloride 20 MG Oral Capsule	NDC	11-digit NDC	'68258602503'	'68258-6025-03'	ace_inhibitor
44995960	Amlodipine Besylate and Benazepril Hydrochloride 10; 20 mg/1; mg/1 CAPSULE [Amlodipine Besylate and Benazepril Hydrochloride]	NDC	9-digit NDC	'055111341'	'05511-1341-41'	ace_inhibitor
45216891	benazepril hydrochloride 40mg/1 ORAL TABLET	NDC	9-digit NDC	'009046192'	'00904-6192-92'	ace_inhibitor
45173506	Benazepril hydrochloride 20 MG / Hydrochlorothiazide 25 MG Oral Tablet	NDC	11-digit NDC	'55045317000'	'55045-3170-00'	ace_inhibitor
45171793	Benazepril hydrochloride 10 MG Oral Tablet	NDC	11-digit NDC	'51655064624'	'51655-0646-24'	ace_inhibitor
45171806	Benazepril hydrochloride 40 MG Oral Tablet	NDC	11-digit NDC	'51660073905'	'51660-0739-05'	ace_inhibitor
45205146	Benazepril hydrochloride 20 MG / Hydrochlorothiazide 12.5 MG Oral Tablet	NDC	11-digit NDC	'49884086301'	'49884-0863-01'	ace_inhibitor
45177797	Benazepril hydrochloride 10 MG Oral Tablet	NDC	11-digit NDC	'68071012691'	'68071-0126-91'	ace_inhibitor
45176814	Benazepril hydrochloride 20 MG Oral Tablet	NDC	11-digit NDC	'63874112303'	'63874-1123-03'	ace_inhibitor
45173938	Benazepril hydrochloride 5 MG Oral Tablet	NDC	11-digit NDC	'55567015335'	'55567-0153-35'	ace_inhibitor
45208576	Benazepril hydrochloride 20 MG / Hydrochlorothiazide 12.5 MG Oral Tablet	NDC	11-digit NDC	'58016006544'	'58016-0065-44'	ace_inhibitor
45205658	Benazepril hydrochloride 5 MG Oral Tablet	NDC	11-digit NDC	'51129311901'	'51129-3119-01'	ace_inhibitor
45046733	Amlodipine Besylate and Benazepril Hydrochloride [Amlodipine Besylate and Benazepril Hydrochloride]	NDC	9-digit NDC	'033261824'	'03326-1824-24'	ace_inhibitor
45205729	Benazepril hydrochloride 5 MG Oral Tablet	NDC	11-digit NDC	'51138037930'	'51138-0379-30'	ace_inhibitor
45205730	Benazepril hydrochloride 10 MG Oral Tablet	NDC	11-digit NDC	'51138038030'	'51138-0380-30'	ace_inhibitor
45185511	Benazepril hydrochloride 10 MG Oral Tablet	NDC	11-digit NDC	'23490018706'	'23490-0187-06'	ace_inhibitor
45185525	Benazepril hydrochloride 40 MG Oral Tablet	NDC	11-digit NDC	'23490512009'	'23490-5120-09'	ace_inhibitor
45207116	Benazepril hydrochloride 20 MG Oral Tablet	NDC	11-digit NDC	'54569566901'	'54569-5669-01'	ace_inhibitor
45205096	Benazepril hydrochloride 20 MG Oral Tablet	NDC	11-digit NDC	'49856026703'	'49856-0267-03'	ace_inhibitor
45175943	Benazepril hydrochloride 20 MG Oral Tablet	NDC	11-digit NDC	'61392080525'	'61392-0805-25'	ace_inhibitor
45179797	Benazepril hydrochloride 40 MG Oral Tablet	NDC	11-digit NDC	'00172535310'	'00172-5353-10'	ace_inhibitor
45209726	Benazepril hydrochloride 40 MG Oral Tablet	NDC	11-digit NDC	'59762314801'	'59762-3148-01'	ace_inhibitor
45180859	Amlodipine 2.5 MG / Benazepril hydrochloride 10 MG Oral Capsule	NDC	11-digit NDC	'00378689505'	'00378-6895-05'	ace_inhibitor
45213831	amlodipine 10 MG / benazepril hydrochloride 20 MG Oral Capsule	NDC	11-digit NDC	'00093737301'	'00093-7373-01'	ace_inhibitor
45185585	Benazepril hydrochloride 5 MG Oral Tablet	NDC	11-digit NDC	'23629000801'	'23629-0008-01'	ace_inhibitor
45182165	Amlodipine 5 MG / Benazepril hydrochloride 20 MG Oral Capsule	NDC	11-digit NDC	'00781227376'	'00781-2273-76'	ace_inhibitor
45222812	Benazepril hydrochloride 10 MG Oral Tablet	NDC	11-digit NDC	'51129282601'	'51129-2826-01'	ace_inhibitor
45222834	Benazepril hydrochloride 5 MG Oral Tablet	NDC	11-digit NDC	'51129341202'	'51129-3412-02'	ace_inhibitor
45224930	Benazepril hydrochloride 20 MG Oral Tablet	NDC	11-digit NDC	'55048003930'	'55048-0039-30'	ace_inhibitor
45212597	benazepril hydrochloride 20mg/1 ORAL TABLET, FILM COATED	NDC	9-digit NDC	'687889946'	'68788-9946-46'	ace_inhibitor
45219869	Benazepril hydrochloride 40 MG Oral Tablet	NDC	11-digit NDC	'23490512003'	'23490-5120-03'	ace_inhibitor
45212162	Benazepril hydrochloride 20 MG / Hydrochlorothiazide 12.5 MG Oral Tablet	NDC	11-digit NDC	'68071002730'	'68071-0027-30'	ace_inhibitor
45207433	amlodipine besylate and benazepril hydrochloride 10mg/1 / 2.5mg/1 ORAL CAPSULE	NDC	9-digit NDC	'548684066'	'54868-4066-66'	ace_inhibitor
45214130	Benazepril hydrochloride 5 MG Oral Tablet	NDC	11-digit NDC	'00172535010'	'00172-5350-10'	ace_inhibitor
45222909	Benazepril hydrochloride 10 MG Oral Tablet	NDC	11-digit NDC	'51138039730'	'51138-0397-30'	ace_inhibitor
45216142	amlodipine besylate and benazepril hydrochloride 5mg/1 / 10mg/1 ORAL CAPSULE	NDC	9-digit NDC	'006151397'	'00615-1397-97'	ace_inhibitor
45228061	benazepril hydrochloride and hydrochlorothiazide 10mg/1 / 12.5mg/1 ORAL TABLET, FILM COATED	NDC	9-digit NDC	'636291809'	'63629-1809-09'	ace_inhibitor
45228072	benazepril hydrochloride 10mg/1 ORAL TABLET, COATED	NDC	9-digit NDC	'636292672'	'63629-2672-72'	ace_inhibitor
45215464	AMLODIPINE-BENAZEPRIL 2.5-10	NDC	11-digit NDC	'00440714030'	'00440-7140-30'	ace_inhibitor
45216504	amlodipine 5 MG / benazepril hydrochloride 20 MG Oral Capsule	NDC	11-digit NDC	'00781227364'	'00781-2273-64'	ace_inhibitor
45080785	Benazepril Hydrochloride 10 mg/1 TABLET, FILM COATED [Benazepril Hydrochloride]	NDC	9-digit NDC	'021695326'	'02169-5326-26'	ace_inhibitor
45215592	Benazepril hydrochloride 5 MG Oral Tablet	NDC	11-digit NDC	'00480512401'	'00480-5124-01'	ace_inhibitor
45094937	benazepril hydrochloride and hydrochlorothiazide 5mg/1 / 6.25mg/1 ORAL TABLET, FILM COATED	NDC	9-digit NDC	'001850124'	'00185-0124-24'	ace_inhibitor
45225790	Benazepril hydrochloride 20 MG / Hydrochlorothiazide 12.5 MG Oral Tablet	NDC	11-digit NDC	'58016006532'	'58016-0065-32'	ace_inhibitor
45225791	Benazepril hydrochloride 20 MG / Hydrochlorothiazide 12.5 MG Oral Tablet	NDC	11-digit NDC	'58016006567'	'58016-0065-67'	ace_inhibitor
45231365	Benazepril hydrochloride 10 MG Oral Tablet	NDC	11-digit NDC	'00172535182'	'00172-5351-82'	ace_inhibitor
45098400	Amlodipine Besylate and Benazepril Hydrochloride 2.5; 10 mg/1; mg/1 CAPSULE [Amlodipine Besylate and Benazepril Hydrochloride]	NDC	9-digit NDC	'055111338'	'05511-1338-38'	ace_inhibitor
45098467	AMLODIPINE BESYLATE; BENAZEPRIL HYDROCHLORIDE 10; 40 amlodipine besylate and benazepril hydrochloride [HUMAN PRESCRIPTION DRUG]	NDC	9-digit NDC	'055700012'	'05570-0012-12'	ace_inhibitor
45229768	Benazepril hydrochloride 10 MG Oral Tablet	NDC	11-digit NDC	'68788073706'	'68788-0737-06'	ace_inhibitor
45229835	Benazepril hydrochloride 20 MG / Hydrochlorothiazide 12.5 MG Oral Tablet	NDC	11-digit NDC	'68788985109'	'68788-9851-09'	ace_inhibitor
45228934	Benazepril hydrochloride 40 MG Oral Tablet	NDC	11-digit NDC	'66336012430'	'66336-0124-30'	ace_inhibitor
45193172	Benazepril hydrochloride 20 MG / Hydrochlorothiazide 25 MG Oral Tablet	NDC	11-digit NDC	'62037075910'	'62037-0759-10'	ace_inhibitor
45191372	Benazepril hydrochloride 20 MG / Hydrochlorothiazide 12.5 MG Oral Tablet	NDC	11-digit NDC	'58016006581'	'58016-0065-81'	ace_inhibitor
45191371	Benazepril hydrochloride 20 MG / Hydrochlorothiazide 12.5 MG Oral Tablet	NDC	11-digit NDC	'58016006501'	'58016-0065-01'	ace_inhibitor
45191373	Benazepril hydrochloride 20 MG / Hydrochlorothiazide 12.5 MG Oral Tablet	NDC	11-digit NDC	'58016006591'	'58016-0065-91'	ace_inhibitor
45230880	Benazepril hydrochloride 20 MG / Hydrochlorothiazide 25 MG Oral Tablet	NDC	11-digit NDC	'00078002501'	'00078-0025-01'	ace_inhibitor
45230906	Amlodipine 5 MG / Benazepril hydrochloride 10 MG Oral Capsule	NDC	11-digit NDC	'00078058509'	'00078-0585-09'	ace_inhibitor
45098656	BENAZEPRIL HYDROCHLORIDE 10 benazepril hydrochloride [HUMAN PRESCRIPTION DRUG]	NDC	9-digit NDC	'063304737'	'06330-4737-37'	ace_inhibitor
45196356	amlodipine besylate and benazepril hydrochloride 5mg/1 / 40mg/1 ORAL CAPSULE	NDC	9-digit NDC	'000780384'	'00078-0384-84'	ace_inhibitor
45195339	Benazepril hydrochloride 40 MG Oral Tablet	NDC	11-digit NDC	'68788994503'	'68788-9945-03'	ace_inhibitor
45221353	Amlodipine 2.5 MG / Benazepril hydrochloride 10 MG Oral Capsule	NDC	11-digit NDC	'42291011490'	'42291-0114-90'	ace_inhibitor
45196542	amlodipine and benazepril hydrochloride 10mg/1 / 2.5mg/1 ORAL CAPSULE	NDC	9-digit NDC	'000937370'	'00093-7370-70'	ace_inhibitor
45222273	Benazepril hydrochloride 5 MG Oral Tablet	NDC	11-digit NDC	'49856026505'	'49856-0265-05'	ace_inhibitor
45222274	Benazepril hydrochloride 10 MG Oral Tablet	NDC	11-digit NDC	'49856026603'	'49856-0266-03'	ace_inhibitor
45080904	Benazepril Hydrochloride 10 mg/1 TABLET, FILM COATED [Benazepril Hydrochloride]	NDC	9-digit NDC	'035356910'	'03535-6910-10'	ace_inhibitor
45235895	Benazepril hydrochloride 40 MG Oral Tablet	NDC	11-digit NDC	'10609152604'	'10609-1526-04'	ace_inhibitor
45202524	Benazepril hydrochloride 10 MG Oral Tablet	NDC	11-digit NDC	'18527010121'	'18527-0101-21'	ace_inhibitor
45227459	Benazepril hydrochloride 20 MG Oral Tablet	NDC	11-digit NDC	'61392080539'	'61392-0805-39'	ace_inhibitor
45064157	amlodipine besylate and benazepril hydrochloride 5; 40 mg/1; mg/1 CAPSULE [Amlodipine besylate and benazepril hydrochloride]	NDC	9-digit NDC	'049884952'	'04988-4952-52'	ace_inhibitor
45198265	AMLODIPINE-BENAZEPRIL 5-20 MG	NDC	11-digit NDC	'00440714230'	'00440-7142-30'	ace_inhibitor
45188543	Benazepril hydrochloride 20 MG Oral Tablet	NDC	11-digit NDC	'51138038130'	'51138-0381-30'	ace_inhibitor
45199319	Amlodipine 5 MG / Benazepril hydrochloride 10 MG Oral Capsule	NDC	11-digit NDC	'00781227219'	'00781-2272-19'	ace_inhibitor
45188544	Amlodipine 2.5 MG / Benazepril hydrochloride 10 MG Oral Capsule	NDC	11-digit NDC	'51138041830'	'51138-0418-30'	ace_inhibitor
45187659	Benazepril hydrochloride 20 MG Oral Tablet	NDC	11-digit NDC	'49349030202'	'49349-0302-02'	ace_inhibitor
45246773	benazepril hydrochloride 40mg/1 ORAL TABLET, FILM COATED	NDC	9-digit NDC	'687889053'	'68788-9053-53'	ace_inhibitor
45187861	Benazepril hydrochloride 10 MG Oral Tablet	NDC	11-digit NDC	'49856026601'	'49856-0266-01'	ace_inhibitor
45202216	Benazepril hydrochloride 5 MG / Hydrochlorothiazide 6.25 MG Oral Tablet	NDC	11-digit NDC	'15330015701'	'15330-0157-01'	ace_inhibitor
45249813	Benazepril hydrochloride 10 MG / Hydrochlorothiazide 12.5 MG Oral Tablet	NDC	11-digit NDC	'00490023204'	'00490-0232-04'	ace_inhibitor
45249789	Amlodipine 10 MG / Benazepril hydrochloride 20 MG Oral Capsule	NDC	11-digit NDC	'00480737201'	'00480-7372-01'	ace_inhibitor
45189996	Amlodipine 10 MG / Benazepril hydrochloride 20 MG Oral Capsule	NDC	11-digit NDC	'54569648301'	'54569-6483-01'	ace_inhibitor
45061014	benazepril hydrochloride and hydrochlorothiazide 10mg/1 / 12.5mg/1 ORAL TABLET, FILM COATED	NDC	9-digit NDC	'001850204'	'00185-0204-04'	ace_inhibitor
45250749	amlodipine 5 MG / benazepril hydrochloride 20 MG Oral Capsule	NDC	11-digit NDC	'00781227310'	'00781-2273-10'	ace_inhibitor
45196876	Benazepril hydrochloride 20 MG Oral Tablet	NDC	11-digit NDC	'00172535210'	'00172-5352-10'	ace_inhibitor
45193168	Benazepril hydrochloride 5 MG Oral Tablet	NDC	11-digit NDC	'62037051601'	'62037-0516-01'	ace_inhibitor
45241378	Benazepril hydrochloride 40 MG Oral Tablet	NDC	11-digit NDC	'54569567000'	'54569-5670-00'	ace_inhibitor
45064673	benazepril hydrochloride and hydrochlorothiazide [benazepril hydrochloride and hydrochlorothiazide]	NDC	9-digit NDC	'064980195'	'06498-0195-95'	ace_inhibitor
45243724	Benazepril hydrochloride 5 MG / Hydrochlorothiazide 6.25 MG Oral Tablet	NDC	11-digit NDC	'58118472503'	'58118-4725-03'	ace_inhibitor
45064681	Benazepril Hydrochloride 20 mg/1 TABLET [Benazepril Hydrochloride]	NDC	9-digit NDC	'065162753'	'06516-2753-53'	ace_inhibitor
45239411	Benazepril hydrochloride 40 MG Oral Tablet	NDC	11-digit NDC	'49856026803'	'49856-0268-03'	ace_inhibitor
45239412	Benazepril hydrochloride 40 MG Oral Tablet	NDC	11-digit NDC	'49856026808'	'49856-0268-08'	ace_inhibitor
45197094	benazepril hydrochloride and hydrochlorothiazide 10mg/1 / 12.5mg/1 ORAL TABLET, FILM COATED	NDC	9-digit NDC	'001850325'	'00185-0325-25'	ace_inhibitor
45237004	Benazepril hydrochloride 10 MG Oral Tablet	NDC	11-digit NDC	'23490143403'	'23490-1434-03'	ace_inhibitor
45243725	Benazepril hydrochloride 20 MG / Hydrochlorothiazide 25 MG Oral Tablet	NDC	11-digit NDC	'58118477500'	'58118-4775-00'	ace_inhibitor
45239955	Benazepril hydrochloride 20 MG Oral Tablet	NDC	11-digit NDC	'51129295102'	'51129-2951-02'	ace_inhibitor
45242827	Benazepril hydrochloride 20 MG / Hydrochlorothiazide 12.5 MG Oral Tablet	NDC	11-digit NDC	'58016006509'	'58016-0065-09'	ace_inhibitor
45242828	Benazepril hydrochloride 20 MG / Hydrochlorothiazide 12.5 MG Oral Tablet	NDC	11-digit NDC	'58016006525'	'58016-0065-25'	ace_inhibitor
45242829	Benazepril hydrochloride 20 MG / Hydrochlorothiazide 12.5 MG Oral Tablet	NDC	11-digit NDC	'58016006542'	'58016-0065-42'	ace_inhibitor
45242830	Benazepril hydrochloride 20 MG / Hydrochlorothiazide 12.5 MG Oral Tablet	NDC	11-digit NDC	'58016006582'	'58016-0065-82'	ace_inhibitor
45239967	Benazepril hydrochloride 10 MG Oral Tablet	NDC	11-digit NDC	'51129315502'	'51129-3155-02'	ace_inhibitor
45239954	Benazepril hydrochloride 20 MG Oral Tablet	NDC	11-digit NDC	'51129295101'	'51129-2951-01'	ace_inhibitor
45239981	Benazepril hydrochloride 5 MG Oral Tablet	NDC	11-digit NDC	'51129355902'	'51129-3559-02'	ace_inhibitor
45275897	benazepril hydrochloride 40mg/1 ORAL TABLET	NDC	9-digit NDC	'548682352'	'54868-2352-52'	ace_inhibitor
45245181	amlodipine besylate and benazepril hydrochloride 5mg/1 / 10mg/1 ORAL CAPSULE	NDC	9-digit NDC	'636294878'	'63629-4878-78'	ace_inhibitor
45242262	Benazepril hydrochloride 5 MG Oral Tablet	NDC	11-digit NDC	'55289034130'	'55289-0341-30'	ace_inhibitor
45114977	Amlodipine Besylate and Benazepril Hydrochloride 10; 40 mg/1; mg/1 CAPSULE [Amlodipine Besylate and Benazepril Hydrochloride]	NDC	9-digit NDC	'042254074'	'04225-4074-74'	ace_inhibitor
45242402	Benazepril hydrochloride 20 MG Oral Tablet	NDC	11-digit NDC	'55567015500'	'55567-0155-00'	ace_inhibitor
45242403	Benazepril hydrochloride 5 MG / Hydrochlorothiazide 6.25 MG Oral Tablet	NDC	11-digit NDC	'55567015700'	'55567-0157-00'	ace_inhibitor
45114982	Benazepril Hydrochloride 5 mg/1 TABLET [Benazepril Hydrochloride]	NDC	9-digit NDC	'042291160'	'04229-1160-60'	ace_inhibitor
45115845	Amlodipine Besylate and Benazepril Hydrochloride 2.5; 10 mg/1; mg/1 CAPSULE [Amlodipine Besylate and Benazepril Hydrochloride]	NDC	9-digit NDC	'068180755'	'06818-0755-55'	ace_inhibitor
45277080	Benazepril hydrochloride 20 MG / Hydrochlorothiazide 12.5 MG Oral Tablet	NDC	11-digit NDC	'58016006528'	'58016-0065-28'	ace_inhibitor
45245424	Benazepril hydrochloride 10 MG Oral Tablet	NDC	11-digit NDC	'64220005303'	'64220-0053-03'	ace_inhibitor
45246550	Amlodipine 5 MG / Benazepril hydrochloride 20 MG Oral Capsule	NDC	11-digit NDC	'68258607006'	'68258-6070-06'	ace_inhibitor
45237576	Benazepril hydrochloride 5 MG Oral Tablet	NDC	11-digit NDC	'35356058760'	'35356-0587-60'	ace_inhibitor
45115835	Amlodipine Besylate and Benazepril HCL 10; 20 mg/1; mg/1 CAPSULE [Amlodipine Besylate and Benazepril HCL]	NDC	9-digit NDC	'068084351'	'06808-4351-51'	ace_inhibitor
45276049	benazepril hydrochloride and hydrochlorothiazide 20mg/1 / 12.5mg/1 ORAL TABLET	NDC	9-digit NDC	'548684904'	'54868-4904-04'	ace_inhibitor
45249472	amlodipine and benazepril hydrochloride 5mg/1 / 10mg/1 ORAL CAPSULE	NDC	9-digit NDC	'003786896'	'00378-6896-96'	ace_inhibitor
45276461	Benazepril hydrochloride 10 MG Oral Tablet	NDC	11-digit NDC	'55154615400'	'55154-6154-00'	ace_inhibitor
45270678	Benazepril hydrochloride 20 MG Oral Tablet	NDC	11-digit NDC	'13411029403'	'13411-0294-03'	ace_inhibitor
45274570	Benazepril hydrochloride 10 MG Oral Tablet	NDC	11-digit NDC	'51660073701'	'51660-0737-01'	ace_inhibitor
45274571	Benazepril hydrochloride 40 MG Oral Tablet	NDC	11-digit NDC	'51660073990'	'51660-0739-90'	ace_inhibitor
45115612	Benazepril Hydrochloride ORAL 20140115 TABLET, FILM COATED [Benazepril Hydrochloride] ## FDA	NDC	9-digit NDC	'060760083'	'06076-0083-83'	ace_inhibitor
45114783	Benazepril Hydrochloride 20 mg/1 TABLET, FILM COATED [Benazepril Hydrochloride]	NDC	9-digit NDC	'021695327'	'02169-5327-27'	ace_inhibitor
45280357	Benazepril hydrochloride 40 MG Oral Tablet	NDC	11-digit NDC	'67263025701'	'67263-0257-01'	ace_inhibitor
45275666	Benazepril hydrochloride 40 MG Oral Tablet	NDC	11-digit NDC	'54569567001'	'54569-5670-01'	ace_inhibitor
45280605	Benazepril hydrochloride 5 MG Oral Tablet	NDC	11-digit NDC	'68071021705'	'68071-0217-05'	ace_inhibitor
45149331	Benazepril Hydrochloride 5 mg/1 TABLET, COATED [Benazepril Hydrochloride]	NDC	9-digit NDC	'055289963'	'05528-9963-63'	ace_inhibitor
45288110	Benazepril hydrochloride 5 MG Oral Tablet	NDC	11-digit NDC	'17856050502'	'17856-0505-02'	ace_inhibitor
45276684	Benazepril hydrochloride 5 MG / Hydrochlorothiazide 6.25 MG Oral Tablet	NDC	11-digit NDC	'55567015713'	'55567-0157-13'	ace_inhibitor
45280599	Benazepril hydrochloride 10 MG Oral Tablet	NDC	11-digit NDC	'68071012630'	'68071-0126-30'	ace_inhibitor
45280613	Benazepril hydrochloride 20 MG / Hydrochlorothiazide 25 MG Oral Tablet	NDC	11-digit NDC	'68071042630'	'68071-0426-30'	ace_inhibitor
45282585	Benazepril hydrochloride 10 MG Oral Tablet	NDC	11-digit NDC	'00172535170'	'00172-5351-70'	ace_inhibitor
45149548	Benazepril hydrochloride and hydrochlorothiazide 20; 12.5 mg/1; mg/1 TABLET, COATED [Benazepril hydrochloride and hydrochlorothiazide]	NDC	9-digit NDC	'063304156'	'06330-4156-56'	ace_inhibitor
45282810	Benazepril hydrochloride 5 MG Oral Tablet	NDC	11-digit NDC	'00185080805'	'00185-0808-05'	ace_inhibitor
45271039	Benazepril hydrochloride 5 MG Oral Tablet	NDC	11-digit NDC	'18527010112'	'18527-0101-12'	ace_inhibitor
45283724	Amlodipine 10 MG / Benazepril hydrochloride 40 MG Oral Capsule	NDC	11-digit NDC	'00378690005'	'00378-6900-05'	ace_inhibitor
45280975	Benazepril hydrochloride 20 MG Oral Tablet	NDC	11-digit NDC	'68788535206'	'68788-5352-06'	ace_inhibitor
45301552	amlodipine and benazepril hydrochloride 10mg/1 / 2.5mg/1 ORAL CAPSULE	NDC	9-digit NDC	'005913757'	'00591-3757-57'	ace_inhibitor
45256536	Benazepril hydrochloride 5 MG Oral Tablet	NDC	11-digit NDC	'49856026508'	'49856-0265-08'	ace_inhibitor
45297829	benazepril 10 MG Oral Tablet	NDC	11-digit NDC	'68115049030'	'68115-0490-30'	ace_inhibitor
45297830	benazepril 20 MG / Hydrochlorothiazide 12.5 MG Oral Tablet	NDC	11-digit NDC	'68115049130'	'68115-0491-30'	ace_inhibitor
45297841	Benazepril hydrochloride 20 MG Oral Tablet	NDC	11-digit NDC	'68115065400'	'68115-0654-00'	ace_inhibitor
45270082	Benazepril hydrochloride 20 MG Oral Tablet	NDC	11-digit NDC	'10609152501'	'10609-1525-01'	ace_inhibitor
45274108	benazepril hydrochloride 10 MG Oral Tablet	NDC	11-digit NDC	'51079014520'	'51079-0145-20'	ace_inhibitor
45274227	Benazepril hydrochloride 5 MG Oral Tablet	NDC	11-digit NDC	'51129341201'	'51129-3412-01'	ace_inhibitor
45271385	Benazepril hydrochloride 20 MG / Hydrochlorothiazide 25 MG Oral Tablet	NDC	11-digit NDC	'24236089202'	'24236-0892-02'	ace_inhibitor
45276263	Benazepril hydrochloride 20 MG / Hydrochlorothiazide 25 MG Oral Tablet	NDC	11-digit NDC	'55045316900'	'55045-3169-00'	ace_inhibitor
45299725	Benazepril hydrochloride 20 MG Oral Tablet	NDC	11-digit NDC	'00172535285'	'00172-5352-85'	ace_inhibitor
45293135	benazepril hydrochloride 20mg/1 ORAL TABLET, COATED	NDC	9-digit NDC	'548685079'	'54868-5079-79'	ace_inhibitor
45298068	Benazepril hydrochloride 20 MG / Hydrochlorothiazide 12.5 MG Oral Tablet	NDC	11-digit NDC	'68788058706'	'68788-0587-06'	ace_inhibitor
45294232	Benazepril hydrochloride 20 MG / Hydrochlorothiazide 12.5 MG Oral Tablet	NDC	11-digit NDC	'58016006518'	'58016-0065-18'	ace_inhibitor
45294233	Benazepril hydrochloride 20 MG / Hydrochlorothiazide 12.5 MG Oral Tablet	NDC	11-digit NDC	'58016006521'	'58016-0065-21'	ace_inhibitor
45294234	Benazepril hydrochloride 20 MG / Hydrochlorothiazide 12.5 MG Oral Tablet	NDC	11-digit NDC	'58016006599'	'58016-0065-99'	ace_inhibitor
45165997	Benazepril Hydrochloride 40 mg/1 TABLET, FILM COATED [Benazepril Hydrochloride]	NDC	9-digit NDC	'035356432'	'03535-6432-32'	ace_inhibitor
45298089	Benazepril hydrochloride 20 MG Oral Tablet	NDC	11-digit NDC	'68788535203'	'68788-5352-03'	ace_inhibitor
45296332	Benazepril hydrochloride 40 MG Oral Tablet	NDC	11-digit NDC	'63304073901'	'63304-0739-01'	ace_inhibitor
45298139	Benazepril hydrochloride 20 MG / Hydrochlorothiazide 25 MG Oral Tablet	NDC	11-digit NDC	'68788985009'	'68788-9850-09'	ace_inhibitor
45165987	Amlodipine Besylate and Benazepril Hydrochloride ORAL 20100419 CAPSULE [Amlodipine Besylate and Benazepril Hydrochloride] ## FDA	NDC	9-digit NDC	'033261823'	'03326-1823-23'	ace_inhibitor
45298159	Benazepril hydrochloride 10 MG Oral Tablet	NDC	11-digit NDC	'68788994701'	'68788-9947-01'	ace_inhibitor
45288329	Benazepril hydrochloride 10 MG Oral Tablet	NDC	11-digit NDC	'23490018703'	'23490-0187-03'	ace_inhibitor
45288261	Benazepril hydrochloride 10 MG Oral Tablet	NDC	11-digit NDC	'21695032630'	'21695-0326-30'	ace_inhibitor
45288330	Benazepril hydrochloride 40 MG Oral Tablet	NDC	11-digit NDC	'23490018903'	'23490-0189-03'	ace_inhibitor
45166930	Amlodipine Besylate and Benazepril Hydrochloride ORAL 20140213 CAPSULE [Amlodipine Besylate and Benazepril Hydrochloride] ## FDA	NDC	9-digit NDC	'068001132'	'06800-1132-32'	ace_inhibitor
45291381	Benazepril hydrochloride 10 MG Oral Tablet	NDC	11-digit NDC	'51129396101'	'51129-3961-01'	ace_inhibitor
45166178	Amlodipine Besylate and Benazepril Hydrochloride 5; 20 mg/1; mg/1 CAPSULE [Amlodipine Besylate and Benazepril Hydrochloride]	NDC	9-digit NDC	'043063402'	'04306-3402-02'	ace_inhibitor
45293574	Benazepril hydrochloride 20 MG Oral Tablet	NDC	11-digit NDC	'55154620308'	'55154-6203-08'	ace_inhibitor
45156792	Benazepril hydrochloride 10 MG / Hydrochlorothiazide 12.5 MG Oral Tablet	NDC	11-digit NDC	'55567015800'	'55567-0158-00'	ace_inhibitor
45289786	Benazepril hydrochloride 10 MG Oral Tablet	NDC	11-digit NDC	'42254032890'	'42254-0328-90'	ace_inhibitor
45293794	Benazepril hydrochloride 5 MG Oral Tablet	NDC	11-digit NDC	'55567015313'	'55567-0153-13'	ace_inhibitor
45149749	Amlodipine Besylate and Benazepril Hydrochloride 5; 10 mg/1; mg/1 CAPSULE [Amlodipine Besylate and Benazepril Hydrochloride]	NDC	9-digit NDC	'068180756'	'06818-0756-56'	ace_inhibitor
45293065	amlodipine besylate and benazepril hydrochloride 5mg/1 / 10mg/1 ORAL CAPSULE	NDC	9-digit NDC	'548684073'	'54868-4073-73'	ace_inhibitor
45296761	Benazepril hydrochloride 40 MG Oral Tablet	NDC	11-digit NDC	'64220005502'	'64220-0055-02'	ace_inhibitor
45293872	Benazepril hydrochloride 40 MG Oral Tablet	NDC	11-digit NDC	'55887022330'	'55887-0223-30'	ace_inhibitor
45297711	Benazepril hydrochloride 20 MG Oral Tablet	NDC	11-digit NDC	'68071014690'	'68071-0146-90'	ace_inhibitor
45255566	Benazepril hydrochloride 20 MG Oral Tablet	NDC	11-digit NDC	'42254015630'	'42254-0156-30'	ace_inhibitor
45256602	Amlodipine 5 MG / Benazepril hydrochloride 20 MG Oral Capsule	NDC	11-digit NDC	'49884093101'	'49884-0931-01'	ace_inhibitor
45256603	Amlodipine 10 MG / Benazepril hydrochloride 40 MG Oral Capsule	NDC	11-digit NDC	'49884095301'	'49884-0953-01'	ace_inhibitor
45254707	Benazepril hydrochloride 20 MG Oral Tablet	NDC	11-digit NDC	'35356086130'	'35356-0861-30'	ace_inhibitor
45123968	benazepril hydrochloride and hydrochlorothiazide 5mg/1 / 6.25mg/1 ORAL TABLET, FILM COATED	NDC	9-digit NDC	'581184725'	'58118-4725-25'	ace_inhibitor
45123972	benazepril hydrochloride and hydrochlorothiazide 20mg/1 / 25mg/1 ORAL TABLET, FILM COATED	NDC	9-digit NDC	'581184775'	'58118-4775-75'	ace_inhibitor
45263685	Benazepril hydrochloride 40 MG Oral Tablet	NDC	11-digit NDC	'68115059700'	'68115-0597-00'	ace_inhibitor
45263686	Benazepril hydrochloride 10 MG Oral Tablet	NDC	11-digit NDC	'68115061500'	'68115-0615-00'	ace_inhibitor
45259921	Benazepril hydrochloride 20 MG / Hydrochlorothiazide 12.5 MG Oral Tablet	NDC	11-digit NDC	'58016006569'	'58016-0065-69'	ace_inhibitor
45259922	Benazepril hydrochloride 20 MG / Hydrochlorothiazide 12.5 MG Oral Tablet	NDC	11-digit NDC	'58016006575'	'58016-0065-75'	ace_inhibitor
45263921	Benazepril hydrochloride 10 MG Oral Tablet	NDC	11-digit NDC	'68788073709'	'68788-0737-09'	ace_inhibitor
45265041	Amlodipine 5 MG / Benazepril hydrochloride 20 MG Oral Capsule	NDC	11-digit NDC	'00078053405'	'00078-0534-05'	ace_inhibitor
45259151	Benazepril hydrochloride 10 MG Oral Tablet	NDC	11-digit NDC	'55048004330'	'55048-0043-30'	ace_inhibitor
45317779	benazepril hydrochloride 5 MG Oral Tablet	NDC	11-digit NDC	'00378044101'	'00378-0441-01'	ace_inhibitor
45265046	Amlodipine 5 MG / Benazepril hydrochloride 20 MG Oral Capsule	NDC	11-digit NDC	'00078058609'	'00078-0586-09'	ace_inhibitor
45257415	Benazepril hydrochloride 5 MG Oral Tablet	NDC	11-digit NDC	'51655064453'	'51655-0644-53'	ace_inhibitor
45257421	Benazepril hydrochloride 20 MG / Hydrochlorothiazide 12.5 MG Oral Tablet	NDC	11-digit NDC	'51660015601'	'51660-0156-01'	ace_inhibitor
45125351	amlodipine besylate and benazepril hydrochloride 5mg/1 / 20mg/1 ORAL CAPSULE	NDC	9-digit NDC	'636291454'	'63629-1454-54'	ace_inhibitor
45267029	Amlodipine 5 MG / Benazepril hydrochloride 10 MG Oral Capsule	NDC	11-digit NDC	'00480737101'	'00480-7371-01'	ace_inhibitor
45350390	amlodipine and benazepril hydrochloride 5mg/1 / 40mg/1 ORAL CAPSULE	NDC	9-digit NDC	'000937670'	'00093-7670-70'	ace_inhibitor
45263554	Benazepril hydrochloride 20 MG Oral Tablet	NDC	11-digit NDC	'68071014660'	'68071-0146-60'	ace_inhibitor
45310728	Benazepril hydrochloride 10 MG / Hydrochlorothiazide 12.5 MG Oral Tablet	NDC	11-digit NDC	'55567015835'	'55567-0158-35'	ace_inhibitor
45316723	Benazepril hydrochloride 5 MG Oral Tablet	NDC	11-digit NDC	'00172535080'	'00172-5350-80'	ace_inhibitor
45308014	benazepril hydrochloride 20mg/1 ORAL TABLET, FILM COATED	NDC	9-digit NDC	'504363140'	'50436-3140-40'	ace_inhibitor
45316724	Benazepril hydrochloride 20 MG / Hydrochlorothiazide 12.5 MG Oral Tablet	NDC	11-digit NDC	'00172536270'	'00172-5362-70'	ace_inhibitor
45311156	Benazepril hydrochloride 20 MG / Hydrochlorothiazide 12.5 MG Oral Tablet	NDC	11-digit NDC	'58016006515'	'58016-0065-15'	ace_inhibitor
45311157	Benazepril hydrochloride 20 MG / Hydrochlorothiazide 12.5 MG Oral Tablet	NDC	11-digit NDC	'58016006526'	'58016-0065-26'	ace_inhibitor
45131744	Benazepril Hydrochloride ORAL 20100202 TABLET [Benazepril Hydrochloride] ## FDA	NDC	9-digit NDC	'033261179'	'03326-1179-79'	ace_inhibitor
45310130	benazepril hydrochloride and hydrochlorothiazide 10mg/1 / 12.5mg/1 ORAL TABLET, FILM COATED	NDC	9-digit NDC	'548685256'	'54868-5256-56'	ace_inhibitor
45311158	Benazepril hydrochloride 20 MG / Hydrochlorothiazide 12.5 MG Oral Tablet	NDC	11-digit NDC	'58016006577'	'58016-0065-77'	ace_inhibitor
45311159	Benazepril hydrochloride 20 MG / Hydrochlorothiazide 12.5 MG Oral Tablet	NDC	11-digit NDC	'58016006597'	'58016-0065-97'	ace_inhibitor
45316221	amlodipine besylate and benazepril hydrochloride 5mg/1 / 10mg/1 ORAL CAPSULE	NDC	9-digit NDC	'000780405'	'00078-0405-05'	ace_inhibitor
45314104	Benazepril hydrochloride 20 MG Oral Tablet	NDC	11-digit NDC	'65862011761'	'65862-0117-61'	ace_inhibitor
45316929	benazepril hydrochloride 10 MG Oral Tablet	NDC	11-digit NDC	'00185005305'	'00185-0053-05'	ace_inhibitor
45313449	benazepril hydrochloride 40mg/1 ORAL TABLET, COATED	NDC	9-digit NDC	'636292923'	'63629-2923-23'	ace_inhibitor
45305420	BENAZEPRIL HCL 5 MG TABLET	NDC	11-digit NDC	'23629000701'	'23629-0007-01'	ace_inhibitor
45312540	Benazepril hydrochloride 40 MG Oral Tablet	NDC	11-digit NDC	'60505026808'	'60505-0268-08'	ace_inhibitor
45308596	Benazepril hydrochloride 20 MG Oral Tablet	NDC	11-digit NDC	'51660073801'	'51660-0738-01'	ace_inhibitor
45308597	Benazepril hydrochloride 40 MG Oral Tablet	NDC	11-digit NDC	'51660073901'	'51660-0739-01'	ace_inhibitor
45316390	amlodipine and benazepril hydrochloride 10mg/1 / 20mg/1 ORAL CAPSULE	NDC	9-digit NDC	'000937373'	'00093-7373-73'	ace_inhibitor
45302083	amlodipine 2.5 MG / benazepril hydrochloride 10 MG Oral Capsule	NDC	11-digit NDC	'00781227164'	'00781-2271-64'	ace_inhibitor
45316399	amlodipine and benazepril hydrochloride 10mg/1 / 40mg/1 ORAL CAPSULE	NDC	9-digit NDC	'000937671'	'00093-7671-71'	ace_inhibitor
45304755	Benazepril hydrochloride 10 MG Oral Tablet	NDC	11-digit NDC	'13411029303'	'13411-0293-03'	ace_inhibitor
45313759	Benazepril hydrochloride 20 MG Oral Tablet	NDC	11-digit NDC	'64220005402'	'64220-0054-02'	ace_inhibitor
45345162	Benazepril hydrochloride 20 MG / Hydrochlorothiazide 12.5 MG Oral Tablet	NDC	11-digit NDC	'58016006527'	'58016-0065-27'	ace_inhibitor
45335059	BENAZEPRIL HCL 40 MG TABLET	NDC	11-digit NDC	'00440719390'	'00440-7193-90'	ace_inhibitor
45343535	benazepril hydrochloride 10 MG Oral Tablet	NDC	11-digit NDC	'54458095810'	'54458-0958-10'	ace_inhibitor
45341707	Benazepril hydrochloride 20 MG Oral Tablet	NDC	11-digit NDC	'49856026701'	'49856-0267-01'	ace_inhibitor
45342590	Benazepril hydrochloride 20 MG Oral Tablet	NDC	11-digit NDC	'51660073890'	'51660-0738-90'	ace_inhibitor
45317828	Benazepril hydrochloride 5 MG / Hydrochlorothiazide 6.25 MG Oral Tablet	NDC	11-digit NDC	'00378472505'	'00378-4725-05'	ace_inhibitor
45183052	Benazepril Hydrochloride ORAL 20040211 TABLET, COATED [Benazepril Hydrochloride] ## FDA	NDC	9-digit NDC	'043063132'	'04306-3132-32'	ace_inhibitor
45183898	Amlodipine Besylate and Benazepril Hydrochloride 5; 40 mg/1; mg/1 CAPSULE [Amlodipine Besylate and Benazepril Hydrochloride]	NDC	9-digit NDC	'068180759'	'06818-0759-59'	ace_inhibitor
45317848	amlodipine and benazepril hydrochloride 10mg/1 / 2.5mg/1 ORAL CAPSULE	NDC	9-digit NDC	'003786895'	'00378-6895-95'	ace_inhibitor
45183153	Benazepril Hydrochloride 20 mg/1 TABLET [Benazepril Hydrochloride]	NDC	9-digit NDC	'049349302'	'04934-9302-02'	ace_inhibitor
45344739	Benazepril hydrochloride 10 MG Oral Tablet	NDC	11-digit NDC	'55567015413'	'55567-0154-13'	ace_inhibitor
45217116	Benazepril Hydrochloride 5 mg/1 TABLET, FILM COATED [Benazepril Hydrochloride]	NDC	9-digit NDC	'021695612'	'02169-5612-12'	ace_inhibitor
45343966	benazepril hydrochloride 5mg/1 ORAL TABLET	NDC	9-digit NDC	'548683690'	'54868-3690-90'	ace_inhibitor
45346943	Benazepril hydrochloride 5 MG / Hydrochlorothiazide 6.25 MG Oral Tablet	NDC	11-digit NDC	'62037075601'	'62037-0756-01'	ace_inhibitor
45334826	Benazepril hydrochloride 20 MG / Hydrochlorothiazide 12.5 MG Oral Tablet	NDC	11-digit NDC	'00378474505'	'00378-4745-05'	ace_inhibitor
45349091	Benazepril hydrochloride 5 MG Oral Tablet	NDC	11-digit NDC	'68788535009'	'68788-5350-09'	ace_inhibitor
45349092	Benazepril hydrochloride 20 MG Oral Tablet	NDC	11-digit NDC	'68788535209'	'68788-5352-09'	ace_inhibitor
45342274	Benazepril hydrochloride 10 MG Oral Tablet	NDC	11-digit NDC	'51129396102'	'51129-3961-02'	ace_inhibitor
45342287	Benazepril hydrochloride 10 MG Oral Tablet	NDC	11-digit NDC	'51129442301'	'51129-4423-01'	ace_inhibitor
45365893	Amlodipine 5 MG / Benazepril hydrochloride 10 MG Oral Capsule	NDC	11-digit NDC	'68258606903'	'68258-6069-03'	ace_inhibitor
45350698	Benazepril hydrochloride 10 MG Oral Tablet	NDC	11-digit NDC	'00172535110'	'00172-5351-10'	ace_inhibitor
45183701	BENAZEPRIL HYDROCHLORIDE 40 benazepril hydrochloride [HUMAN PRESCRIPTION DRUG]	NDC	9-digit NDC	'063304739'	'06330-4739-39'	ace_inhibitor
45183813	Amlodipine Besylate and Benazepril Hydrochloride 5; 10 mg/1; mg/1 CAPSULE [Amlodipine Besylate and Benazepril Hydrochloride]	NDC	9-digit NDC	'065862583'	'06586-2583-83'	ace_inhibitor
45183017	Amlodipine Besylate and Benazepril Hydrochloride 5; 40 mg/1; mg/1 CAPSULE [Amlodipine Besylate and Benazepril Hydrochloride]	NDC	9-digit NDC	'042254073'	'04225-4073-73'	ace_inhibitor
45350699	Benazepril hydrochloride 40 MG Oral Tablet	NDC	11-digit NDC	'00172535380'	'00172-5353-80'	ace_inhibitor
45351754	benazepril hydrochloride 5mg/1 ORAL TABLET, FILM COATED	NDC	9-digit NDC	'003780441'	'00378-0441-41'	ace_inhibitor
45362232	Benazepril hydrochloride 20 MG / Hydrochlorothiazide 12.5 MG Oral Tablet	NDC	11-digit NDC	'58016006512'	'58016-0065-12'	ace_inhibitor
45362233	Benazepril hydrochloride 20 MG / Hydrochlorothiazide 12.5 MG Oral Tablet	NDC	11-digit NDC	'58016006545'	'58016-0065-45'	ace_inhibitor
45362234	Benazepril hydrochloride 20 MG / Hydrochlorothiazide 12.5 MG Oral Tablet	NDC	11-digit NDC	'58016006583'	'58016-0065-83'	ace_inhibitor
45362235	Benazepril hydrochloride 20 MG / Hydrochlorothiazide 12.5 MG Oral Tablet	NDC	11-digit NDC	'58016006593'	'58016-0065-93'	ace_inhibitor
45209430	amlodipine besylate and benazepril hydrochloride 10mg/1 / 20mg/1 ORAL CAPSULE	NDC	9-digit NDC	'581182274'	'58118-2274-74'	ace_inhibitor
45351818	benazepril hydrochloride and hydrochlorothiazide 5mg/1 / 6.25mg/1 ORAL TABLET, FILM COATED	NDC	9-digit NDC	'003784725'	'00378-4725-25'	ace_inhibitor
45235336	Amlodipine Besylate and Benazepril Hydrochloride 10; 20 mg/1; mg/1 CAPSULE [Amlodipine Besylate and Benazepril Hydrochloride]	NDC	9-digit NDC	'065862586'	'06586-2586-86'	ace_inhibitor
45209429	amlodipine besylate and benazepril hydrochloride 5mg/1 / 10mg/1 ORAL CAPSULE	NDC	9-digit NDC	'581182272'	'58118-2272-72'	ace_inhibitor
45209431	amlodipine besylate and benazepril hydrochloride 5mg/1 / 40mg/1 ORAL CAPSULE	NDC	9-digit NDC	'581182277'	'58118-2277-77'	ace_inhibitor
45361666	Benazepril hydrochloride 20 MG Oral Tablet	NDC	11-digit NDC	'55154615500'	'55154-6155-00'	ace_inhibitor
45217212	amlodipine besylate and benazepril hydrochloride 5; 10 mg/1; mg/1 CAPSULE [Amlodipine Besylate and Benazepril Hydrochloride]	NDC	9-digit NDC	'035356917'	'03535-6917-17'	ace_inhibitor
45217213	amlodipine besylate and benazepril hydrochloride 5; 40 mg/1; mg/1 CAPSULE [Amlodipine Besylate and Benazepril Hydrochloride]	NDC	9-digit NDC	'035356965'	'03535-6965-65'	ace_inhibitor
45358873	Benazepril hydrochloride 20 MG Oral Tablet	NDC	11-digit NDC	'49856026708'	'49856-0267-08'	ace_inhibitor
45357901	Amlodipine 10 MG / Benazepril hydrochloride 40 MG Oral Capsule	NDC	11-digit NDC	'42291011990'	'42291-0119-90'	ace_inhibitor
45228057	benazepril hydrochloride 20mg/1 ORAL TABLET, FILM COATED	NDC	9-digit NDC	'636291728'	'63629-1728-28'	ace_inhibitor
45365693	Benazepril hydrochloride 5 MG Oral Tablet	NDC	11-digit NDC	'68071021730'	'68071-0217-30'	ace_inhibitor
45218170	Amlodipine Besylate and Benazepril Hydrochloride ORAL 20140213 CAPSULE [Amlodipine Besylate and Benazepril Hydrochloride] ## FDA	NDC	9-digit NDC	'068001133'	'06800-1133-33'	ace_inhibitor
45365686	benazepril hydrochloride 40 MG Oral Tablet	NDC	11-digit NDC	'68071002660'	'68071-0026-60'	ace_inhibitor
45318150	Benazepril hydrochloride 10 MG Oral Tablet	NDC	11-digit NDC	'00480512501'	'00480-5125-01'	ace_inhibitor
45363839	Benazepril hydrochloride 10 MG Oral Tablet	NDC	11-digit NDC	'61392077939'	'61392-0779-39'	ace_inhibitor
45327737	Benazepril hydrochloride 20 MG Oral Tablet	NDC	11-digit NDC	'55567015518'	'55567-0155-18'	ace_inhibitor
45318176	Benazepril hydrochloride 10 MG / Hydrochlorothiazide 12.5 MG Oral Tablet	NDC	11-digit NDC	'00490023201'	'00490-0232-01'	ace_inhibitor
45333634	Benazepril hydrochloride 5 MG Oral Tablet	NDC	11-digit NDC	'00172535060'	'00172-5350-60'	ace_inhibitor
45331695	Benazepril hydrochloride 5 MG / Hydrochlorothiazide 6.25 MG Oral Tablet	NDC	11-digit NDC	'68071033230'	'68071-0332-30'	ace_inhibitor
45327808	Benazepril hydrochloride 20 MG / Hydrochlorothiazide 12.5 MG Oral Tablet	NDC	11-digit NDC	'55887017530'	'55887-0175-30'	ace_inhibitor
45234553	Benazepril Hydrochloride ORAL 20140101 TABLET, COATED [Benazepril Hydrochloride] ## FDA	NDC	9-digit NDC	'043547336'	'04354-7336-36'	ace_inhibitor
45234490	Benazepril Hydrochloride 40 mg/1 TABLET [Benazepril Hydrochloride]	NDC	9-digit NDC	'042291163'	'04229-1163-63'	ace_inhibitor
45195338	benazepril hydrochloride 40mg/1 ORAL TABLET, FILM COATED	NDC	9-digit NDC	'687889945'	'68788-9945-45'	ace_inhibitor
45329019	Benazepril hydrochloride 5 MG / Hydrochlorothiazide 6.25 MG Oral Tablet	NDC	11-digit NDC	'58118472508'	'58118-4725-08'	ace_inhibitor
45235437	Amlodipine Besylate and Benazepril Hydrochloride 5; 20 mg/1; mg/1 CAPSULE [Amlodipine Besylate and Benazepril Hydrochloride]	NDC	9-digit NDC	'068180757'	'06818-0757-57'	ace_inhibitor
45332075	Benazepril hydrochloride 5 MG Oral Tablet	NDC	11-digit NDC	'68788535003'	'68788-5350-03'	ace_inhibitor
45322363	Benazepril hydrochloride 40 MG Oral Tablet	NDC	11-digit NDC	'23490018906'	'23490-0189-06'	ace_inhibitor
45234702	amlodipine besylate and benazepril hydrochloride 10; 20 mg/1; mg/1 CAPSULE [Amlodipine besylate and benazepril hydrochloride]	NDC	9-digit NDC	'049884932'	'04988-4932-32'	ace_inhibitor
45327178	amlodipine besylate and benazepril hydrochloride 5mg/1 / 40mg/1 ORAL CAPSULE	NDC	9-digit NDC	'548685783'	'54868-5783-83'	ace_inhibitor
45329957	Benazepril hydrochloride 10 MG / Hydrochlorothiazide 12.5 MG Oral Tablet	NDC	11-digit NDC	'62037075701'	'62037-0757-01'	ace_inhibitor
45328134	Benazepril hydrochloride 20 MG / Hydrochlorothiazide 12.5 MG Oral Tablet	NDC	11-digit NDC	'58016006579'	'58016-0065-79'	ace_inhibitor
45325352	Benazepril hydrochloride 5 MG Oral Tablet	NDC	11-digit NDC	'51129417602'	'51129-4176-02'	ace_inhibitor
45333111	Benazepril hydrochloride 5 MG Oral Tablet	NDC	11-digit NDC	'00078002101'	'00078-0021-01'	ace_inhibitor
45326743	Benazepril hydrochloride 10 MG Oral Tablet	NDC	11-digit NDC	'54569566801'	'54569-5668-01'	ace_inhibitor
45331257	Benazepril hydrochloride 10 MG Oral Tablet	NDC	11-digit NDC	'66336077360'	'66336-0773-60'	ace_inhibitor
45321673	Benazepril hydrochloride 20 MG / Hydrochlorothiazide 25 MG Oral Tablet	NDC	11-digit NDC	'12280022000'	'12280-0220-00'	ace_inhibitor
45325641	Benazepril hydrochloride 20 MG Oral Tablet	NDC	11-digit NDC	'51655064553'	'51655-0645-53'	ace_inhibitor
45373913	Benazepril hydrochloride 5 MG Oral Tablet	NDC	11-digit NDC	'35356058790'	'35356-0587-90'	ace_inhibitor
45381577	benazepril hydrochloride 5mg/1 ORAL TABLET, FILM COATED	NDC	9-digit NDC	'636292679'	'63629-2679-79'	ace_inhibitor
45376691	Benazepril hydrochloride 5 MG Oral Tablet	NDC	11-digit NDC	'51660073601'	'51660-0736-01'	ace_inhibitor
45200959	benazepril hydrochloride and hydrochlorothiazide [benazepril hydrochloride and hydrochlorothiazide]	NDC	9-digit NDC	'064980194'	'06498-0194-94'	ace_inhibitor
45200035	Amlodipine Besylate and Benazepril Hydrochloride ORAL 20100419 CAPSULE [Amlodipine Besylate and Benazepril Hydrochloride] ## FDA	NDC	9-digit NDC	'033261825'	'03326-1825-25'	ace_inhibitor
45200993	Amlodipine Besylate and Benazepril Hydrochloride 5; 20 mg/1; mg/1 CAPSULE [Amlodipine Besylate and Benazepril Hydrochloride]	NDC	9-digit NDC	'065862584'	'06586-2584-84'	ace_inhibitor
45200208	amlodipine besylate and benazepril hydrochloride 5; 10 mg/1; mg/1 CAPSULE [Amlodipine Besylate and Benazepril Hydrochloride]	NDC	9-digit NDC	'043063233'	'04306-3233-33'	ace_inhibitor
45378229	benazepril hydrochloride 10mg/1 ORAL TABLET, COATED	NDC	9-digit NDC	'548685001'	'54868-5001-01'	ace_inhibitor
45379291	Benazepril hydrochloride 20 MG / Hydrochlorothiazide 12.5 MG Oral Tablet	NDC	11-digit NDC	'58016006503'	'58016-0065-03'	ace_inhibitor
45383033	Amlodipine 5 MG / Benazepril hydrochloride 40 MG Oral Capsule	NDC	11-digit NDC	'68180075903'	'68180-0759-03'	ace_inhibitor
45378328	amlodipine besylate and benazepril hydrochloride 10mg/1 / 40mg/1 ORAL CAPSULE	NDC	9-digit NDC	'548686297'	'54868-6297-97'	ace_inhibitor
45378294	amlodipine besylate and benazepril hydrochloride 10mg/1 / 2.5mg/1 ORAL CAPSULE	NDC	9-digit NDC	'548685793'	'54868-5793-93'	ace_inhibitor
45379292	Benazepril hydrochloride 20 MG / Hydrochlorothiazide 12.5 MG Oral Tablet	NDC	11-digit NDC	'58016006589'	'58016-0065-89'	ace_inhibitor
45376421	Benazepril hydrochloride 5 MG Oral Tablet	NDC	11-digit NDC	'51138039630'	'51138-0396-30'	ace_inhibitor
45322597	Benazepril hydrochloride 10 MG Oral Tablet	NDC	11-digit NDC	'26053007001'	'26053-0070-01'	ace_inhibitor
45381123	Benazepril hydrochloride 20 MG Oral Tablet	NDC	11-digit NDC	'62037051810'	'62037-0518-10'	ace_inhibitor
45380463	Benazepril hydrochloride 10 MG Oral Tablet	NDC	11-digit NDC	'59762314602'	'59762-3146-02'	ace_inhibitor
45252374	Benazepril Hydrochloride 40 mg/1 TABLET [Benazepril Hydrochloride]	NDC	9-digit NDC	'065162754'	'06516-2754-54'	ace_inhibitor
45251614	amlodipine besylate and benazepril hydrochloride 5; 20 mg/1; mg/1 CAPSULE [Amlodipine Besylate and Benazepril Hydrochloride]	NDC	9-digit NDC	'043063234'	'04306-3234-34'	ace_inhibitor
45251623	Benazepril Hydrochloride 20 mg/1 TABLET, FILM COATED [Benazepril Hydrochloride]	NDC	9-digit NDC	'043063403'	'04306-3403-03'	ace_inhibitor
45373638	Benazepril hydrochloride 20 MG Oral Tablet	NDC	11-digit NDC	'26053041401'	'26053-0414-01'	ace_inhibitor
45381437	Benazepril hydrochloride 40 MG Oral Tablet	NDC	11-digit NDC	'63304073905'	'63304-0739-05'	ace_inhibitor
45383322	Benazepril hydrochloride 40 MG Oral Tablet	NDC	11-digit NDC	'68788994509'	'68788-9945-09'	ace_inhibitor
45374848	Amlodipine 5 MG / Benazepril hydrochloride 40 MG Oral Capsule	NDC	11-digit NDC	'42291011790'	'42291-0117-90'	ace_inhibitor
45383058	Amlodipine 5 MG / Benazepril hydrochloride 40 MG Oral Capsule	NDC	11-digit NDC	'68258606003'	'68258-6060-03'	ace_inhibitor
45383247	Benazepril hydrochloride 20 MG / Hydrochlorothiazide 25 MG Oral Tablet	NDC	11-digit NDC	'68788058809'	'68788-0588-09'	ace_inhibitor
45269619	Amlodipine Besylate and Benazepril Hydrochloride ORAL 20140213 CAPSULE [Amlodipine Besylate and Benazepril Hydrochloride] ## FDA	NDC	9-digit NDC	'068001135'	'06800-1135-35'	ace_inhibitor
45251452	Benazepril Hydrochloride ORAL 20100202 TABLET [Benazepril Hydrochloride] ## FDA	NDC	9-digit NDC	'033261846'	'03326-1846-46'	ace_inhibitor
45244191	benazepril hydrochloride 5mg/1 ORAL TABLET, FILM COATED	NDC	9-digit NDC	'605050265'	'60505-0265-65'	ace_inhibitor
45269207	Amlodipine Besylate and Benazepril Hydrochloride 5; 40 mg/1; mg/1 CAPSULE [Amlodipine Besylate and Benazepril Hydrochloride]	NDC	9-digit NDC	'055111587'	'05511-1587-87'	ace_inhibitor
45269528	Benazepril Hydrochloride 10 mg/1 TABLET [Benazepril Hydrochloride]	NDC	9-digit NDC	'065162752'	'06516-2752-52'	ace_inhibitor
45269429	Benazepril Hydrochloride 40 mg/1 TABLET, FILM COATED [Benazepril Hydrochloride]	NDC	9-digit NDC	'063304340'	'06330-4340-40'	ace_inhibitor
45269433	BENAZEPRIL HYDROCHLORIDE 20 benazepril hydrochloride [HUMAN PRESCRIPTION DRUG]	NDC	9-digit NDC	'063304738'	'06330-4738-38'	ace_inhibitor
45285787	Benazepril Hydrochloride 20 mg/1 TABLET [Benazepril Hydrochloride]	NDC	9-digit NDC	'042291162'	'04229-1162-62'	ace_inhibitor
45298140	Benazepril Hydrochloride and Hydrochlorothiazide 20; 12.5 mg/1; mg/1 TABLET, FILM COATED [Benazepril Hydrochloride and Hydrochlorothiazide]	NDC	9-digit NDC	'687889851'	'68788-9851-51'	ace_inhibitor
45303319	Amlodipine Besylate and Benazepril Hydrochloride 10; 40 mg/1; mg/1 CAPSULE [Amlodipine Besylate and Benazepril Hydrochloride]	NDC	9-digit NDC	'055111586'	'05511-1586-86'	ace_inhibitor
45260773	amlodipine besylate and benazepril hydrochloride 10mg/1 / 2.5mg/1 ORAL CAPSULE	NDC	9-digit NDC	'581182271'	'58118-2271-71'	ace_inhibitor
45303529	Benazepril Hydrochloride 20 mg/1 TABLET, FILM COATED [Benazepril Hydrochloride]	NDC	9-digit NDC	'063304339'	'06330-4339-39'	ace_inhibitor
45295567	benazepril hydrochloride 20mg/1 ORAL TABLET, FILM COATED	NDC	9-digit NDC	'605050267'	'60505-0267-67'	ace_inhibitor
45260774	amlodipine besylate and benazepril hydrochloride 5mg/1 / 20mg/1 ORAL CAPSULE	NDC	9-digit NDC	'581182273'	'58118-2273-73'	ace_inhibitor
45312539	benazepril hydrochloride 40mg/1 ORAL TABLET, FILM COATED	NDC	9-digit NDC	'605050268'	'60505-0268-68'	ace_inhibitor
45811315	benazepril hydrochloride 5mg/1 ORAL TABLET, FILM COATED	NDC	9-digit NDC	'216950612'	'21695-0612-12'	ace_inhibitor
45303595	Benazepril Hydrochloride 5 mg/1 TABLET [Benazepril Hydrochloride]	NDC	9-digit NDC	'065162751'	'06516-2751-51'	ace_inhibitor
45808638	benazepril hydrochloride 5mg/1 ORAL TABLET, FILM COATED	NDC	9-digit NDC	'138110627'	'13811-0627-27'	ace_inhibitor
45808639	benazepril hydrochloride 10mg/1 ORAL TABLET, FILM COATED	NDC	9-digit NDC	'138110628'	'13811-0628-28'	ace_inhibitor
45808640	benazepril hydrochloride 20mg/1 ORAL TABLET, FILM COATED	NDC	9-digit NDC	'138110629'	'13811-0629-29'	ace_inhibitor
45808641	benazepril hydrochloride 40mg/1 ORAL TABLET, FILM COATED	NDC	9-digit NDC	'138110630'	'13811-0630-30'	ace_inhibitor
45818915	benazepril hydrochloride 10mg/1 ORAL TABLET	NDC	9-digit NDC	'422910161'	'42291-0161-61'	ace_inhibitor
45820413	amlodipine and benazepril hydrochloride 5mg/1 / 20mg/1 ORAL CAPSULE	NDC	9-digit NDC	'430630402'	'43063-0402-02'	ace_inhibitor
45818703	amlodipine besylate and benazepril hydrochloride 5mg/1 / 40mg/1 ORAL CAPSULE	NDC	9-digit NDC	'422540073'	'42254-0073-73'	ace_inhibitor
45818704	amlodipine besylate and benazepril hydrochloride 10mg/1 / 40mg/1 ORAL CAPSULE	NDC	9-digit NDC	'422540074'	'42254-0074-74'	ace_inhibitor
45811089	benazepril hydrochloride 10mg/1 ORAL TABLET, FILM COATED	NDC	9-digit NDC	'216950326'	'21695-0326-26'	ace_inhibitor
45811090	benazepril hydrochloride 20mg/1 ORAL TABLET, FILM COATED	NDC	9-digit NDC	'216950327'	'21695-0327-27'	ace_inhibitor
45336979	amlodipine besylate and benazepril hydrochloride 2.5; 10 mg/1; mg/1 CAPSULE [Amlodipine Besylate and Benazepril Hydrochloride]	NDC	9-digit NDC	'043063171'	'04306-3171-71'	ace_inhibitor
45337135	amlodipine besylate and benazepril hydrochloride 5; 10 mg/1; mg/1 CAPSULE [Amlodipine besylate and benazepril hydrochloride]	NDC	9-digit NDC	'049884930'	'04988-4930-30'	ace_inhibitor
45818914	benazepril hydrochloride 5mg/1 ORAL TABLET	NDC	9-digit NDC	'422910160'	'42291-0160-60'	ace_inhibitor
45818916	benazepril hydrochloride 20mg/1 ORAL TABLET	NDC	9-digit NDC	'422910162'	'42291-0162-62'	ace_inhibitor
45818917	benazepril hydrochloride 40mg/1 ORAL TABLET	NDC	9-digit NDC	'422910163'	'42291-0163-63'	ace_inhibitor
45820414	benazepril hydrochloride 20mg/1 ORAL TABLET, FILM COATED	NDC	9-digit NDC	'430630403'	'43063-0403-03'	ace_inhibitor
45821585	benazepril hydrochloride 5mg/1 ORAL TABLET, COATED	NDC	9-digit NDC	'435470335'	'43547-0335-35'	ace_inhibitor
45821586	benazepril hydrochloride 10mg/1 ORAL TABLET, COATED	NDC	9-digit NDC	'435470336'	'43547-0336-36'	ace_inhibitor
45821587	benazepril hydrochloride 20mg/1 ORAL TABLET, COATED	NDC	9-digit NDC	'435470337'	'43547-0337-37'	ace_inhibitor
45821588	benazepril hydrochloride 40mg/1 ORAL TABLET, COATED	NDC	9-digit NDC	'435470338'	'43547-0338-38'	ace_inhibitor
45813984	benazepril hydrochloride 10mg/1 ORAL TABLET	NDC	9-digit NDC	'332610179'	'33261-0179-79'	ace_inhibitor
45813631	benazepril hydrochloride and hydrochlorothiazide 10mg/1 / 12.5mg/1 ORAL TABLET	NDC	9-digit NDC	'306980452'	'30698-0452-52'	ace_inhibitor
45813632	benazepril hydrochloride and hydrochlorothiazide 20mg/1 / 12.5mg/1 ORAL TABLET	NDC	9-digit NDC	'306980453'	'30698-0453-53'	ace_inhibitor
45813633	benazepril hydrochloride and hydrochlorothiazide 20mg/1 / 25mg/1 ORAL TABLET	NDC	9-digit NDC	'306980454'	'30698-0454-54'	ace_inhibitor
45814924	benazepril hydrochloride 20mg/1 ORAL TABLET, FILM COATED	NDC	9-digit NDC	'353560861'	'35356-0861-61'	ace_inhibitor
45813629	benazepril hydrochloride 20mg/1 ORAL TABLET	NDC	9-digit NDC	'306980449'	'30698-0449-49'	ace_inhibitor
45813630	benazepril hydrochloride 40mg/1 ORAL TABLET	NDC	9-digit NDC	'306980450'	'30698-0450-50'	ace_inhibitor
45813985	benazepril hydrochloride 20mg/1 ORAL TABLET	NDC	9-digit NDC	'332610180'	'33261-0180-80'	ace_inhibitor
45820343	benazepril hydrochloride 10mg/1 ORAL TABLET, COATED	NDC	9-digit NDC	'430630288'	'43063-0288-88'	ace_inhibitor
45814966	benazepril hydrochloride 10mg/1 ORAL TABLET, FILM COATED	NDC	9-digit NDC	'353560910'	'35356-0910-10'	ace_inhibitor
45814973	amlodipine besylate and benazepril hydrochloride 5mg/1 / 10mg/1 ORAL CAPSULE	NDC	9-digit NDC	'353560917'	'35356-0917-17'	ace_inhibitor
45353985	Benazepril Hydrochloride ORAL 20140101 TABLET, COATED [Benazepril Hydrochloride] ## FDA	NDC	9-digit NDC	'043547338'	'04354-7338-38'	ace_inhibitor
45829911	benazepril hydrochloride 10mg/1 ORAL TABLET, FILM COATED	NDC	9-digit NDC	'510790145'	'51079-0145-45'	ace_inhibitor
45829912	benazepril hydrochloride 20mg/1 ORAL TABLET, FILM COATED	NDC	9-digit NDC	'510790146'	'51079-0146-46'	ace_inhibitor
45820298	amlodipine besylate and benazepril hydrochloride 5mg/1 / 10mg/1 ORAL CAPSULE	NDC	9-digit NDC	'430630233'	'43063-0233-33'	ace_inhibitor
45354629	BENAZEPRIL HYDROCHLORIDE 5 benazepril hydrochloride [HUMAN PRESCRIPTION DRUG]	NDC	9-digit NDC	'063304736'	'06330-4736-36'	ace_inhibitor
45834078	benazepril hydrochloride and hydrochlorothiazide 10mg/1 / 12.5mg/1 ORAL TABLET, FILM COATED	NDC	9-digit NDC	'529590595'	'52959-0595-95'	ace_inhibitor
45820237	benazepril hydrochloride 20mg/1 ORAL TABLET, COATED	NDC	9-digit NDC	'430630131'	'43063-0131-31'	ace_inhibitor
45820238	benazepril hydrochloride 40mg/1 ORAL TABLET, COATED	NDC	9-digit NDC	'430630132'	'43063-0132-32'	ace_inhibitor
45827494	amlodipine besylate and benazepril hydrochloride 10mg/1 / 2.5mg/1 ORAL CAPSULE	NDC	9-digit NDC	'498840929'	'49884-0929-29'	ace_inhibitor
45827495	amlodipine besylate and benazepril hydrochloride 5mg/1 / 10mg/1 ORAL CAPSULE	NDC	9-digit NDC	'498840930'	'49884-0930-30'	ace_inhibitor
45827496	amlodipine besylate and benazepril hydrochloride 5mg/1 / 20mg/1 ORAL CAPSULE	NDC	9-digit NDC	'498840931'	'49884-0931-31'	ace_inhibitor
45827497	amlodipine besylate and benazepril hydrochloride 10mg/1 / 20mg/1 ORAL CAPSULE	NDC	9-digit NDC	'498840932'	'49884-0932-32'	ace_inhibitor
45827502	amlodipine besylate and benazepril hydrochloride 5mg/1 / 40mg/1 ORAL CAPSULE	NDC	9-digit NDC	'498840952'	'49884-0952-52'	ace_inhibitor
45827503	amlodipine besylate and benazepril hydrochloride 10mg/1 / 40mg/1 ORAL CAPSULE	NDC	9-digit NDC	'498840953'	'49884-0953-53'	ace_inhibitor
45811537	benazepril hydrochloride 40mg/1 ORAL TABLET, FILM COATED	NDC	9-digit NDC	'216950877'	'21695-0877-77'	ace_inhibitor
45320194	Amlodipine Besylate and Benazepril Hydrochloride ORAL 20131112 CAPSULE [Amlodipine Besylate and Benazepril Hydrochloride]	NDC	9-digit NDC	'052125768'	'05212-5768-68'	ace_inhibitor
45814194	benazepril hydrochloride 40mg/1 ORAL TABLET	NDC	9-digit NDC	'332610846'	'33261-0846-46'	ace_inhibitor
45814255	amlodipine besylate and benazepril hydrochloride 5mg/1 / 20mg/1 ORAL CAPSULE	NDC	9-digit NDC	'332610982'	'33261-0982-82'	ace_inhibitor
45828516	benazepril hydrochloride 5mg/1 ORAL TABLET	NDC	9-digit NDC	'502680109'	'50268-0109-09'	ace_inhibitor
45828517	benazepril hydrochloride 10mg/1 ORAL TABLET	NDC	9-digit NDC	'502680110'	'50268-0110-10'	ace_inhibitor
45828518	benazepril hydrochloride 20mg/1 ORAL TABLET	NDC	9-digit NDC	'502680111'	'50268-0111-11'	ace_inhibitor
45814177	amlodipine besylate and benazepril hydrochloride 10mg/1 / 2.5mg/1 ORAL CAPSULE	NDC	9-digit NDC	'332610823'	'33261-0823-23'	ace_inhibitor
45814178	amlodipine besylate and benazepril hydrochloride 5mg/1 / 10mg/1 ORAL CAPSULE	NDC	9-digit NDC	'332610824'	'33261-0824-24'	ace_inhibitor
45814179	amlodipine besylate and benazepril hydrochloride 10mg/1 / 20mg/1 ORAL CAPSULE	NDC	9-digit NDC	'332610825'	'33261-0825-25'	ace_inhibitor
45320195	Amlodipine Besylate and Benazepril Hydrochloride ORAL 20131112 CAPSULE [Amlodipine Besylate and Benazepril Hydrochloride]	NDC	9-digit NDC	'052125769'	'05212-5769-69'	ace_inhibitor
45836941	amlodipine besylate and benazepril hydrochloride 5mg/1 / 10mg/1 ORAL CAPSULE	NDC	9-digit NDC	'552890096'	'55289-0096-96'	ace_inhibitor
45843227	benazepril hydrochloride and hydrochlorothiazide 5mg/1 / 6.25mg/1 ORAL TABLET	NDC	9-digit NDC	'605050261'	'60505-0261-61'	ace_inhibitor
45843228	benazepril hydrochloride and hydrochlorothiazide 10mg/1 / 12.5mg/1 ORAL TABLET	NDC	9-digit NDC	'605050262'	'60505-0262-62'	ace_inhibitor
45843229	benazepril hydrochloride and hydrochlorothiazide 20mg/1 / 12.5mg/1 ORAL TABLET	NDC	9-digit NDC	'605050263'	'60505-0263-63'	ace_inhibitor
45843230	benazepril hydrochloride and hydrochlorothiazide 20mg/1 / 25mg/1 ORAL TABLET	NDC	9-digit NDC	'605050264'	'60505-0264-64'	ace_inhibitor
45836908	amlodipine besylate and benazepril hydrochloride 5mg/1 / 20mg/1 ORAL CAPSULE	NDC	9-digit NDC	'552890039'	'55289-0039-39'	ace_inhibitor
45838469	amlodipine besylate and benazepril hydrochloride 10mg/1 / 20mg/1 ORAL CAPSULE	NDC	9-digit NDC	'557000011'	'55700-0011-11'	ace_inhibitor
45836496	amlodipine besylate and benazepril hydrochloride 10mg/1 / 40mg/1 ORAL CAPSULE	NDC	9-digit NDC	'551110586'	'55111-0586-86'	ace_inhibitor
45329020	benazepril hydrochloride and hydrochlorothiazide 20mg/1 / 12.5mg/1 ORAL TABLET, FILM COATED	NDC	9-digit NDC	'581184745'	'58118-4745-45'	ace_inhibitor
45835562	benazepril 40mg/1 ORAL TABLET, COATED	NDC	9-digit NDC	'544580893'	'54458-0893-93'	ace_inhibitor
45831180	benazepril hydrochloride 20mg/1 ORAL TABLET, FILM COATED	NDC	9-digit NDC	'516550067'	'51655-0067-67'	ace_inhibitor
45838470	amlodipine besylate and benazepril hydrochloride 10mg/1 / 40mg/1 ORAL CAPSULE	NDC	9-digit NDC	'557000012'	'55700-0012-12'	ace_inhibitor
45843431	benazepril hydrochloride 20mg/1 ORAL TABLET	NDC	9-digit NDC	'607600082'	'60760-0082-82'	ace_inhibitor
45837258	benazepril hydrochloride 5mg/1 ORAL TABLET, COATED	NDC	9-digit NDC	'552890963'	'55289-0963-63'	ace_inhibitor
45835605	benazepril hydrochloride 20mg/1 ORAL TABLET, FILM COATED	NDC	9-digit NDC	'544580957'	'54458-0957-57'	ace_inhibitor
45836497	amlodipine besylate and benazepril hydrochloride 5mg/1 / 40mg/1 ORAL CAPSULE	NDC	9-digit NDC	'551110587'	'55111-0587-87'	ace_inhibitor
45836421	amlodipine besylate and benazepril hydrochloride 5mg/1 / 10mg/1 ORAL CAPSULE	NDC	9-digit NDC	'551110339'	'55111-0339-39'	ace_inhibitor
45836422	amlodipine besylate and benazepril hydrochloride 5mg/1 / 20mg/1 ORAL CAPSULE	NDC	9-digit NDC	'551110340'	'55111-0340-40'	ace_inhibitor
45836423	amlodipine besylate and benazepril hydrochloride 10mg/1 / 20mg/1 ORAL CAPSULE	NDC	9-digit NDC	'551110341'	'55111-0341-41'	ace_inhibitor
45873093	Amlodipine 5 MG / Benazepril hydrochloride 40 MG Oral Capsule	NDC	11-digit NDC	'54569655200'	'54569-6552-00'	ace_inhibitor
45870981	benazepril hydrochloride 5 MG Oral Tablet	NDC	11-digit NDC	'53217007660'	'53217-0076-60'	ace_inhibitor
45870976	Benazepril hydrochloride 20 MG / Hydrochlorothiazide 12.5 MG Oral Tablet	NDC	11-digit NDC	'63629268004'	'63629-2680-04'	ace_inhibitor
45853242	amlodipine besylate and benazepril hydrochloride 5mg/1 / 20mg/1 ORAL CAPSULE	NDC	9-digit NDC	'680010134'	'68001-0134-34'	ace_inhibitor
45868843	Amlodipine 5 MG / Benazepril hydrochloride 20 MG Oral Capsule	NDC	11-digit NDC	'54569593801'	'54569-5938-01'	ace_inhibitor
45853243	amlodipine besylate and benazepril hydrochloride 5mg/1 / 40mg/1 ORAL CAPSULE	NDC	9-digit NDC	'680010135'	'68001-0135-35'	ace_inhibitor
45371259	BENAZEPRIL HYDROCHLORIDE 40 Benazepril [HUMAN PRESCRIPTION DRUG]	NDC	9-digit NDC	'054458893'	'05445-8893-93'	ace_inhibitor
45371286	Amlodipine Besylate and Benazepril Hydrochloride 5; 10 mg/1; mg/1 CAPSULE [Amlodipine Besylate and Benazepril Hydrochloride]	NDC	9-digit NDC	'055111339'	'05511-1339-39'	ace_inhibitor
45371614	Amlodipine Besylate and Benazepril Hydrochloride 10; 40 mg/1; mg/1 CAPSULE [Amlodipine Besylate and Benazepril Hydrochloride]	NDC	9-digit NDC	'065862587'	'06586-2587-87'	ace_inhibitor
45862573	Benazepril hydrochloride 20 MG Oral Tablet	NDC	11-digit NDC	'63629172806'	'63629-1728-06'	ace_inhibitor
45860465	Amlodipine 10 MG / Benazepril hydrochloride 40 MG Oral Capsule	NDC	11-digit NDC	'54569655300'	'54569-6553-00'	ace_inhibitor
45371589	benazepril hydrochloride and hydrochlorothiazide [benazepril hydrochloride and hydrochlorothiazide]	NDC	9-digit NDC	'064980196'	'06498-0196-96'	ace_inhibitor
45866736	Benazepril hydrochloride 20 MG Oral Tablet	NDC	11-digit NDC	'63629172805'	'63629-1728-05'	ace_inhibitor
45849937	benazepril hydrochloride and hydrochlorothiazide 10mg/1 / 12.5mg/1 ORAL TABLET	NDC	9-digit NDC	'649800194'	'64980-0194-94'	ace_inhibitor
45850761	benazepril hydrochloride 10mg/1 ORAL TABLET, FILM COATED	NDC	9-digit NDC	'658620116'	'65862-0116-16'	ace_inhibitor
45850762	benazepril hydrochloride 20mg/1 ORAL TABLET, FILM COATED	NDC	9-digit NDC	'658620117'	'65862-0117-17'	ace_inhibitor
45850763	benazepril hydrochloride 40mg/1 ORAL TABLET, FILM COATED	NDC	9-digit NDC	'658620118'	'65862-0118-18'	ace_inhibitor
45849938	benazepril hydrochloride and hydrochlorothiazide 20mg/1 / 12.5mg/1 ORAL TABLET	NDC	9-digit NDC	'649800195'	'64980-0195-95'	ace_inhibitor
45849939	benazepril hydrochloride and hydrochlorothiazide 20mg/1 / 25mg/1 ORAL TABLET	NDC	9-digit NDC	'649800196'	'64980-0196-96'	ace_inhibitor
45854404	amlodipine besylate and benazepril hydrochloride 10mg/1 / 2.5mg/1 ORAL CAPSULE	NDC	9-digit NDC	'681511363'	'68151-1363-63'	ace_inhibitor
45850973	amlodipine and benazepril hydrochloride 10mg/1 / 2.5mg/1 ORAL CAPSULE	NDC	9-digit NDC	'658620582'	'65862-0582-82'	ace_inhibitor
45850974	amlodipine and benazepril hydrochloride 5mg/1 / 10mg/1 ORAL CAPSULE	NDC	9-digit NDC	'658620583'	'65862-0583-83'	ace_inhibitor
45850975	amlodipine and benazepril hydrochloride 5mg/1 / 20mg/1 ORAL CAPSULE	NDC	9-digit NDC	'658620584'	'65862-0584-84'	ace_inhibitor
45850976	amlodipine and benazepril hydrochloride 5mg/1 / 40mg/1 ORAL CAPSULE	NDC	9-digit NDC	'658620585'	'65862-0585-85'	ace_inhibitor
45850977	amlodipine and benazepril hydrochloride 10mg/1 / 20mg/1 ORAL CAPSULE	NDC	9-digit NDC	'658620586'	'65862-0586-86'	ace_inhibitor
45850978	amlodipine and benazepril hydrochloride 10mg/1 / 40mg/1 ORAL CAPSULE	NDC	9-digit NDC	'658620587'	'65862-0587-87'	ace_inhibitor
45850176	benazepril hydrochloride 5mg/1 ORAL TABLET	NDC	9-digit NDC	'651620751'	'65162-0751-51'	ace_inhibitor
45850177	benazepril hydrochloride 10mg/1 ORAL TABLET	NDC	9-digit NDC	'651620752'	'65162-0752-52'	ace_inhibitor
45850178	benazepril hydrochloride 20mg/1 ORAL TABLET	NDC	9-digit NDC	'651620753'	'65162-0753-53'	ace_inhibitor
45850179	benazepril hydrochloride 40mg/1 ORAL TABLET	NDC	9-digit NDC	'651620754'	'65162-0754-54'	ace_inhibitor
45854406	amlodipine besylate and benazepril hydrochloride 5mg/1 / 20mg/1 ORAL CAPSULE	NDC	9-digit NDC	'681511365'	'68151-1365-65'	ace_inhibitor
45854405	amlodipine besylate and benazepril hydrochloride 5mg/1 / 10mg/1 ORAL CAPSULE	NDC	9-digit NDC	'681511364'	'68151-1364-64'	ace_inhibitor
45854774	amlodipine besylate and benazepril hydrochloride 10mg/1 / 40mg/1 ORAL CAPSULE	NDC	9-digit NDC	'681800760'	'68180-0760-60'	ace_inhibitor
45854769	amlodipine besylate and benazepril hydrochloride 10mg/1 / 2.5mg/1 ORAL CAPSULE	NDC	9-digit NDC	'681800755'	'68180-0755-55'	ace_inhibitor
45854770	amlodipine besylate and benazepril hydrochloride 5mg/1 / 10mg/1 ORAL CAPSULE	NDC	9-digit NDC	'681800756'	'68180-0756-56'	ace_inhibitor
45854771	amlodipine besylate and benazepril hydrochloride 5mg/1 / 20mg/1 ORAL CAPSULE	NDC	9-digit NDC	'681800757'	'68180-0757-57'	ace_inhibitor
45854772	amlodipine besylate and benazepril hydrochloride 10mg/1 / 20mg/1 ORAL CAPSULE	NDC	9-digit NDC	'681800758'	'68180-0758-58'	ace_inhibitor
45854773	amlodipine besylate and benazepril hydrochloride 5mg/1 / 40mg/1 ORAL CAPSULE	NDC	9-digit NDC	'681800759'	'68180-0759-59'	ace_inhibitor
45853238	amlodipine besylate and benazepril hydrochloride 10mg/1 / 20mg/1 ORAL CAPSULE	NDC	9-digit NDC	'680010130'	'68001-0130-30'	ace_inhibitor
45853239	amlodipine besylate and benazepril hydrochloride 10mg/1 / 40mg/1 ORAL CAPSULE	NDC	9-digit NDC	'680010131'	'68001-0131-31'	ace_inhibitor
45853240	amlodipine besylate and benazepril hydrochloride 10mg/1 / 2.5mg/1 ORAL CAPSULE	NDC	9-digit NDC	'680010132'	'68001-0132-32'	ace_inhibitor
45853241	amlodipine besylate and benazepril hydrochloride 5mg/1 / 10mg/1 ORAL CAPSULE	NDC	9-digit NDC	'680010133'	'68001-0133-33'	ace_inhibitor
45846365	benazepril hydrochloride and hydrochlorothiazide 5mg/1 / 6.25mg/1 ORAL TABLET, COATED	NDC	9-digit NDC	'633040154'	'63304-0154-54'	ace_inhibitor
45846366	benazepril hydrochloride and hydrochlorothiazide 10mg/1 / 12.5mg/1 ORAL TABLET, COATED	NDC	9-digit NDC	'633040155'	'63304-0155-55'	ace_inhibitor
45846367	benazepril hydrochloride and hydrochlorothiazide 20mg/1 / 12.5mg/1 ORAL TABLET, COATED	NDC	9-digit NDC	'633040156'	'63304-0156-56'	ace_inhibitor
45846368	benazepril hydrochloride and hydrochlorothiazide 20mg/1 / 25mg/1 ORAL TABLET, COATED	NDC	9-digit NDC	'633040157'	'63304-0157-57'	ace_inhibitor
45847211	amlodipine besylate and benazepril hydrochloride 5mg/1 / 40mg/1 ORAL CAPSULE	NDC	9-digit NDC	'636295366'	'63629-5366-66'	ace_inhibitor
45846402	benazepril hydrochloride 5mg/1 ORAL TABLET, FILM COATED	NDC	9-digit NDC	'633040337'	'63304-0337-37'	ace_inhibitor
45846403	benazepril hydrochloride 10mg/1 ORAL TABLET, FILM COATED	NDC	9-digit NDC	'633040338'	'63304-0338-38'	ace_inhibitor
45846404	benazepril hydrochloride 20mg/1 ORAL TABLET, FILM COATED	NDC	9-digit NDC	'633040339'	'63304-0339-39'	ace_inhibitor
45846405	benazepril hydrochloride 40mg/1 ORAL TABLET, FILM COATED	NDC	9-digit NDC	'633040340'	'63304-0340-40'	ace_inhibitor
45846496	benazepril hydrochloride 5mg/1 ORAL TABLET, FILM COATED	NDC	9-digit NDC	'633040736'	'63304-0736-36'	ace_inhibitor
45846497	benazepril hydrochloride 10mg/1 ORAL TABLET, FILM COATED	NDC	9-digit NDC	'633040737'	'63304-0737-37'	ace_inhibitor
45846498	benazepril hydrochloride 20mg/1 ORAL TABLET, FILM COATED	NDC	9-digit NDC	'633040738'	'63304-0738-38'	ace_inhibitor
45846499	benazepril hydrochloride 40mg/1 ORAL TABLET, FILM COATED	NDC	9-digit NDC	'633040739'	'63304-0739-39'	ace_inhibitor
45899590	amlodipine and benazepril hydrochloride 10mg/1 / 2.5mg/1 ORAL CAPSULE	NDC	9-digit NDC	'605053115'	'60505-3115-15'	ace_inhibitor
45899591	amlodipine and benazepril hydrochloride 5mg/1 / 10mg/1 ORAL CAPSULE	NDC	9-digit NDC	'605053116'	'60505-3116-16'	ace_inhibitor
45899592	amlodipine and benazepril hydrochloride 5mg/1 / 20mg/1 ORAL CAPSULE	NDC	9-digit NDC	'605053117'	'60505-3117-17'	ace_inhibitor
45899593	amlodipine and benazepril hydrochloride 10mg/1 / 20mg/1 ORAL CAPSULE	NDC	9-digit NDC	'605053118'	'60505-3118-18'	ace_inhibitor
45899594	amlodipine and benazepril hydrochloride 5mg/1 / 40mg/1 ORAL CAPSULE	NDC	9-digit NDC	'605053225'	'60505-3225-25'	ace_inhibitor
45899595	amlodipine and benazepril hydrochloride 10mg/1 / 40mg/1 ORAL CAPSULE	NDC	9-digit NDC	'605053226'	'60505-3226-26'	ace_inhibitor
46247867	benazepril hydrochloride 20mg/1 ORAL TABLET, COATED	NDC	9-digit NDC	'687889313'	'68788-9313-13'	ace_inhibitor
45898135	benazepril hydrochloride and hydrochlorothiazide 20mg/1 / 12.5mg/1 ORAL TABLET, FILM COATED	NDC	9-digit NDC	'008320484'	'00832-0484-84'	ace_inhibitor
45898136	benazepril hydrochloride and hydrochlorothiazide 20mg/1 / 25mg/1 ORAL TABLET, FILM COATED	NDC	9-digit NDC	'008320485'	'00832-0485-85'	ace_inhibitor
45898368	benazepril hydrochloride 10mg/1 ORAL TABLET	NDC	9-digit NDC	'105440566'	'10544-0566-66'	ace_inhibitor
46254510	benazepril hydrochloride 5 MG / hydrochlorothiazide 6.25 MG Oral Tablet	NDC	11-digit NDC	'60429040301'	'60429-0403-01'	ace_inhibitor
45898134	benazepril hydrochloride and hydrochlorothiazide 10mg/1 / 12.5mg/1 ORAL TABLET, FILM COATED	NDC	9-digit NDC	'008320483'	'00832-0483-83'	ace_inhibitor
45899780	benazepril hydrochloride 10mg/1 ORAL TABLET	NDC	9-digit NDC	'619190280'	'61919-0280-80'	ace_inhibitor
45898360	benazepril hydrochloride 20mg/1 ORAL TABLET	NDC	9-digit NDC	'105440554'	'10544-0554-54'	ace_inhibitor
45904378	benazepril hydrochloride 5 MG / hydrochlorothiazide 6.25 MG Oral Tablet	NDC	11-digit NDC	'60505026101'	'60505-0261-01'	ace_inhibitor
46246893	benazepril hydrochloride and hydrochlorothiazide 5mg/1 / 6.25mg/1 ORAL TABLET	NDC	9-digit NDC	'604290403'	'60429-0403-03'	ace_inhibitor
46246963	benazepril hydrochloride 10mg/1 ORAL TABLET	NDC	9-digit NDC	'607600081'	'60760-0081-81'	ace_inhibitor
46247879	benazepril hydrochloride 10mg/1 ORAL TABLET, COATED	NDC	9-digit NDC	'687889327'	'68788-9327-27'	ace_inhibitor
46250801	Amlodipine 5 MG / Benazepril hydrochloride 40 MG Oral Capsule	NDC	11-digit NDC	'60505322508'	'60505-3225-08'	ace_inhibitor
46247088	benazepril hydrochloride 10mg/1 ORAL TABLET, COATED	NDC	9-digit NDC	'617860336'	'61786-0336-36'	ace_inhibitor
46247094	benazepril hydrochloride 20mg/1 ORAL TABLET, COATED	NDC	9-digit NDC	'617860343'	'61786-0343-43'	ace_inhibitor
46254931	Amlodipine 10 MG / Benazepril hydrochloride 40 MG Oral Capsule	NDC	11-digit NDC	'60505322601'	'60505-3226-01'	ace_inhibitor
46252668	benazepril hydrochloride 10 MG Oral Tablet	NDC	11-digit NDC	'61919028060'	'61919-0280-60'	ace_inhibitor
46251258	amlodipine 5 MG / benazepril hydrochloride 20 MG Oral Capsule	NDC	11-digit NDC	'43063057190'	'43063-0571-90'	ace_inhibitor
46251260	benazepril hydrochloride 10 MG Oral Tablet	NDC	11-digit NDC	'68788932709'	'68788-9327-09'	ace_inhibitor
46245903	amlodipine besylate and benazepril hydrochloride 5mg/1 / 20mg/1 ORAL CAPSULE	NDC	9-digit NDC	'430630571'	'43063-0571-71'	ace_inhibitor
46253172	Benazepril hydrochloride 20 MG Oral Tablet	NDC	11-digit NDC	'61786034319'	'61786-0343-19'	ace_inhibitor
35405799	benazepril hydrochloride 20 MG Oral Tablet	NDC	11-digit NDC	'55700029130'	'55700-0291-30'	ace_inhibitor
45809530	benazepril hydrochloride 20mg/1 ORAL TABLET [benazepril]	NDC	9-digit NDC	'165900259'	'16590-0259-59'	ace_inhibitor
45809541	benazepril hydrochloride 10mg/1 ORAL TABLET	NDC	9-digit NDC	'165900280'	'16590-0280-80'	ace_inhibitor
46332174	benazepril hydrochloride 5 MG Oral Tablet	NDC	11-digit NDC	'63187050030'	'63187-0500-30'	ace_inhibitor
45832516	amlodipine besylate and benazepril hydrochloride 5mg/1 / 20mg/1 ORAL CAPSULE	NDC	9-digit NDC	'521250772'	'52125-0772-72'	ace_inhibitor
45815016	amlodipine besylate and benazepril hydrochloride 5mg/1 / 40mg/1 ORAL CAPSULE	NDC	9-digit NDC	'353560965'	'35356-0965-65'	ace_inhibitor
46338908	BENAZEPRIL HYDROCHLORIDE - benazepril hydrochloride powder	NDC	11-digit NDC	'63732200206'	'63732-2002-06'	ace_inhibitor
45832512	amlodipine besylate and benazepril hydrochloride 5mg/1 / 40mg/1 ORAL CAPSULE	NDC	9-digit NDC	'521250768'	'52125-0768-68'	ace_inhibitor
[truncated: 49,436 more rows]
