# Supplementary material for: Characterization of COVID-19 Hospitalized Patients in Three United States Electronic Health Record Databases
Source: Pathogens. 2023 Mar 1;12(3):390. doi: 10.3390/pathogens12030390 (PMC10056146; doi:10.3390/pathogens12030390)
Supplement: Supplementary file 1 [file pathogens-12-00390-s001.zip › Table S3.xlsx]

## Sheet: Table S3
Table S3: FDA guidance on severity of COVID-19 based on clinical signs
Severity category	Clinical criteria
Mild	• Symptoms of mild illness with COVID-19 that could include fever, cough, sore throat, malaise, headache, muscle pain, nausea, vomiting, diarrhea, and loss of taste or smell, without shortness of breath or dyspnea • No clinical signs indicative of Moderate, Severe, or Critical Severity
Moderate	• Clinical signs suggestive of moderate illness with COVID-19, such as respiratory rate ≥ 20 breaths per minute, saturation of oxygen (SpO2) > 93% on room air at sea level, heart rate ≥ 90 beats per minute. • No clinical signs indicative of Severe or Critical Illness Severity
Severe	• Clinical signs indicative of severe systemic illness with COVID-19, such as respiratory rate ≥ 30 per minute, heart rate ≥ 125 per minute, SpO2 ≤ 93% on room air at sea level or PaO2/FiO2 < 300 • No criteria for Critical Severity
Critical	• Defined by at least one of the following: • Respiratory failure defined based on resource utilization requiring at least one of the following: o Endotracheal intubation and mechanical ventilation, oxygen delivered by high-flow nasal cannula (heated, humidified oxygen delivered via reinforced nasal cannula at flow rates > 20 L/min with fraction of delivered oxygen ≥ 0.5), non-invasive positive p…
Adapted from Food and Drug Administration (2020).
