# Supplementary material for: Characterization of COVID-19 Hospitalized Patients in Three United States Electronic Health Record Databases
Source: Pathogens. 2023 Mar 1;12(3):390. doi: 10.3390/pathogens12030390 (PMC10056146; doi:10.3390/pathogens12030390)
Supplement: Supplementary file 1 [file pathogens-12-00390-s001.zip › Table S4.xlsx]

## Sheet: Table S4
Table S4: Inpatient Hospitalizations: Total and with SARS-CoV-2 NAAT positive within 14 days of admission
	An Academic Health System		Explorys		OneFlorida
Month	All-cause Inpatient Hospitalizations1	Inpatient Hospitalizations1 with a positive NAAT within +/-14 days of Admission	All-cause Inpatient Hospitalizations1	Inpatient Hospitalizations1 with a positive NAAT within +/-14 days of Admission	All-cause Inpatient Hospitalizations1	Inpatient Hospitalizations1 with a positive NAAT within +/-14 days of Admission
	n	n (%)	n	n (%)	n	n (%)
Overall1	57618	4504 (7.8)	236196	7492 (3.2)	215653	8450 (3.9)
March	3492	249 (7.1)	24232	313 (1.3)	19855	122 (0.6)
April	5281	1137 (21.5)	18321	537 (2.9)	17475	299 (1.7)
May	6607	960 (14.5)	24247	554 (2.3)	22633	234 (1.0)
June	6932	338 (4.9)	28332	969 (3.4)	25434	1194 (4.7)
July	7272	408 (5.6)	29711	1210 (4.1)	27318	2727 (10.0)
August	7371	361 (4.9)	28722	574 (2.0)	28521	1328 (4.7)
September	7462	269 (3.6)	27588	389 (1.4)	26100	725 (2.8)
October	7763	330 (4.3)	28322	712 (2.5)	25884	792 (3.1)
November	5438	452 (8.3)	26721	2234 (8.4)	22433	1029 (4.6)
1 Inpatient hospitalizations are defined as those with a length of stay (discharge timestamp minus admission timestamp) of greater than or equal to 24 hours.
