# Supplementary material for: Characterization of COVID-19 Hospitalized Patients in Three United States Electronic Health Record Databases
Source: Pathogens. 2023 Mar 1;12(3):390. doi: 10.3390/pathogens12030390 (PMC10056146; doi:10.3390/pathogens12030390)
Supplement: Supplementary file 1 [file pathogens-12-00390-s001.zip › Table S5.xlsx]

## Sheet: Table S5
Table S5: Concomitant medications on/up to 28 days post-hospitalization and SARS-CoV-2 NAAT positive 14 days within admission
Medication category1	Total	Month (2020)
		March	April	May	June	July	August	September	October	November
	n (%)	n (%)	n (%)	n (%)	n (%)	n (%)	n (%)	n (%)	n (%)	n (%)
Academic Health System (N=total hospitalizations)	4504	249	1137	960	338	408	361	269	330	452
Angiotensin converting enzyme inhibitors (ACE inhibitors)	481 (10.7%)	17 (6.8%)	113 (9.9%)	98 (10.2%)	29 (8.6%)	51 (12.5%)	48 (13.3%)	26 (9.7%)	41 (12.4%)	58 (12.8%)
Angiotensin II receptor blockers	126 (2.8%)	10 (4.0%)	27 (2.4%)	24 (2.5%)	4 (1.2%)	15 (3.7%)	11 (3.0%)	7 (2.6%)	11 (3.3%)	17 (3.8%)
Anticoagulant	3679 (81.7%)	216 (86.7%)	981 (86.3%)	784 (81.7%)	259 (76.6%)	315 (77.2%)	278 (77.0%)	209 (77.7%)	260 (78.8%)	377 (83.4%)
Antiplatelet	1262 (28.0%)	66 (26.5%)	337 (29.6%)	274 (28.5%)	74 (21.9%)	107 (26.2%)	106 (29.4%)	76 (28.3%)	93 (28.2%)	129 (28.5%)
Azithromycin	1684 (37.4%)	214 (85.9%)	612 (53.8%)	308 (32.1%)	90 (26.6%)	110 (27.0%)	88 (24.4%)	67 (24.9%)	80 (24.2%)	115 (25.4%)
Dexamethasone	1192 (26.5%)	10 (4.0%)	32 (2.8%)	62 (6.5%)	87 (25.7%)	197 (48.3%)	190 (52.6%)	139 (51.7%)	196 (59.4%)	279 (61.7%)
Non-dexamethasone glucocorticoids	686 (15.2%)	49 (19.7%)	194 (17.1%)	175 (18.2%)	58 (17.2%)	50 (12.3%)	34 (9.4%)	42 (15.6%)	42 (12.7%)	42 (9.3%)
HIV protease inhibitor (lopinavir ritonavir)	4 (0.1%)	3 (1.2%)	1 (0.1%)	0 (0.0%)	0 (0.0%)	0 (0.0%)	0 (0.0%)	0 (0.0%)	0 (0.0%)	0 (0.0%)
Other HIV protease inhibitor	9 (0.2%)	2 (0.8%)	0 (0.0%)	2 (0.2%)	1 (0.3%)	0 (0.0%)	2 (0.6%)	1 (0.4%)	0 (0.0%)	1 (0.2%)
Hydroxychloroquine/Chloroquine	747 (16.6%)	197 (79.1%)	532 (46.8%)	4 (0.4%)	2 (0.6%)	1 (0.2%)	4 (1.1%)	5 (1.9%)	1 (0.3%)	1 (0.2%)
IL-1 receptor antagonist	0 (0.0%)	0 (0.0%)	0 (0.0%)	0 (0.0%)	0 (0.0%)	0 (0.0%)	0 (0.0%)	0 (0.0%)	0 (0.0%)	0 (0.0%)
IL-6 receptor antagonist	178 (4.0%)	18 (7.2%)	60 (5.3%)	64 (6.7%)	15 (4.4%)	15 (3.7%)	4 (1.1%)	2 (0.7%)	0 (0.0%)	0 (0.0%)
Influenza antiviral	14 (0.3%)	7 (2.8%)	4 (0.4%)	0 (0.0%)	0 (0.0%)	1 (0.2%)	0 (0.0%)	0 (0.0%)	1 (0.3%)	1 (0.2%)
Remdesivir	633 (14.1%)	0 (0.0%)	0 (0.0%)	67 (7.0%)	66 (19.5%)	97 (23.8%)	80 (22.2%)	66 (24.5%)	105 (31.8%)	152 (33.6%)
Explorys (N=total hospitalizations)	7492	313	537	554	969	1210	574	389	712	2234
Angiotensin converting enzyme inhibitors (ACE inhibitors)	1202 (16.0%)	48 (15.3%)	84 (15.6%)	111 (20.0%)	121 (12.5%)	177 (14.6%)	91 (15.9%)	52 (13.4%)	121 (17%)	397 (17.8%)
Angiotensin II receptor blockers	225 (3.0%)	10 (3.2%)	13 (2.4%)	12 (2.2%)	41 (4.2%)	39 (3.2%)	16 (2.8%)	12 (3.1%)	31 (4.4%)	51 (2.3%)
Anticoagulant	5570 (74.3%)	218 (69.6%)	412 (76.7%)	411 (74.2%)	674 (69.6%)	879 (72.6%)	405 (70.6%)	261 (67.1%)	524 (73.6%)	1786 (79.9%)
Antiplatelet	2544 (34.0%)	109 (34.8%)	185 (34.5%)	194 (35.0%)	314 (32.4%)	419 (34.6%)	187 (32.6%)	119 (30.6%)	253 (35.5%)	764 (34.2%)
Azithromycin	2120 (28.3%)	181 (57.8%)	256 (47.7%)	167 (30.1%)	137 (14.1%)	316 (26.1%)	161 (28.0%)	102 (26.2%)	205 (28.8%)	595 (26.6%)
Dexamethasone	2931 (39.1%)	22 (7.0%)	25 (4.7%)	39 (7.0%)	154 (15.9%)	466 (38.5%)	260 (45.3%)	160 (41.1%)	376 (52.8%)	1429 (64%)
Non-dexamethasone glucocorticoids	1439 (19.2%)	88 (28.1%)	107 (19.9%)	95 (17.1%)	198 (20.4%)	230 (19.0%)	111 (19.3%)	68 (17.5%)	141 (19.8%)	401 (17.9%)
HIV protease inhibitor (lopinavir ritonavir)	9 (0.1%)	8 (2.6%)	1 (0.2%)	0 (0.0%)	0 (0.0%)	0 (0.0%)	0 (0.0%)	0 (0.0%)	0 (0.0%)	0 (0.0%)
Other HIV protease inhibitor	16 (0.2%)	9 (2.9%)	2 (0.4%)	1 (0.2%)	0 (0.0%)	2 (0.2%)	0 (0.0%)	1 (0.3%)	1 (0.1%)	0 (0.0%)
Hydroxychloroquine/Chloroquine	403 (5.4%)	118 (37.7%)	189 (35.2%)	21 (3.8%)	13 (1.3%)	11 (0.9%)	13 (2.3%)	2 (0.5%)	10 (1.4%)	26 (1.2%)
IL-1 receptor antagonist	0 (0.0%)	0 (0.0%)	0 (0.0%)	0 (0.0%)	0 (0.0%)	0 (0.0%)	0 (0.0%)	0 (0.0%)	0 (0.0%)	0 (0.0%)
IL-6 receptor antagonist	148 (2.0%)	27 (8.6%)	42 (7.8%)	27 (4.9%)	17 (1.8%)	25 (2.1%)	2 (0.3%)	1 (0.3%)	4 (0.6%)	3 (0.1%)
Influenza antiviral	52 (0.7%)	25 (8.0%)	2 (0.4%)	3 (0.5%)	3 (0.3%)	5 (0.4%)	2 (0.3%)	2 (0.5%)	1 (0.1%)	9 (0.4%)
Remdesivir	1842 (24.6%)	4 (1.3%)	0 (0.0%)	55 (9.9%)	109 (11.2%)	234 (19.3%)	133 (23.2%)	74 (19%)	240 (33.7%)	993 (44.4%)
OneFlorida (N=total hospitalizations)	8450	122	299	234	1194	2727	1328	725	792	1029
Angiotensin converting enzyme inhibitors (ACE inhibitors)	836 (9.9%)	8 (6.6%)	28 (9.4%)	27 (11.5%)	119 (10.0%)	224 (8.2%)	165 (12.4%)	84 (11.6%)	80 (10.1%)	101 (9.8%)
Angiotensin II receptor blockers	109 (1.3%)	2 (1.6%)	7 (2.3%)	2 (0.9%)	13 (1.1%)	29 (1.1%)	13 (1.0%)	11 (1.5%)	10 (1.3%)	22 (2.1%)
Anticoagulant	3757 (44.5%)	72 (59.0%)	192 (64.2%)	134 (57.3%)	493 (41.3%)	1157 (42.4%)	659 (49.6%)	316 (43.6%)	294 (37.1%)	440 (42.8%)
Antiplatelet	1660 (19.6%)	22 (18.0%)	79 (26.4%)	51 (21.8%)	194 (16.2%)	471 (17.3%)	335 (25.2%)	152 (21.0%)	137 (17.3%)	219 (21.3%)
Azithromycin	1663 (19.7%)	66 (54.1%)	112 (37.5%)	53 (22.6%)	253 (21.2%)	555 (20.4%)	230 (17.3%)	108 (14.9%)	126 (15.9%)	160 (15.5%)
Dexamethasone	2019 (23.9%)	4 (3.3%)	11 (3.7%)	16 (6.8%)	203 (17.0%)	705 (25.9%)	400 (30.1%)	189 (26.1%)	194 (24.5%)	297 (28.9%)
Non-dexamethasone glucocorticoids	896 (10.6%)	16 (13.1%)	51 (17.1%)	35 (15.0%)	132 (11.1%)	302 (11.1%)	142 (10.7%)	73 (10.1%)	59 (7.4%)	86 (8.4%)
HIV protease inhibitor (lopinavir ritonavir)	2 (0.0%)	0 (0.0%)	1 (0.3%)	1 (0.4%)	0 (0.0%)	0 (0.0%)	0 (0.0%)	0 (0.0%)	0 (0.0%)	0 (0.0%)
Other HIV protease inhibitor	15 (0.2%)	1 (0.8%)	1 (0.3%)	3 (1.3%)	2 (0.2%)	5 (0.2%)	1 (0.1%)	1 (0.1%)	1 (0.1%)	0 (0.0%)
Hydroxychloroquine/Chloroquine	232 (2.7%)	57 (46.7%)	124 (41.5%)	12 (5.1%)	5 (0.4%)	16 (0.6%)	8 (0.6%)	6 (0.8%)	1 (0.1%)	3 (0.3%)
IL-1 receptor antagonist	6 (0.1%)	0 (0.0%)	0 (0.0%)	0 (0.0%)	0 (0.0%)	0 (0.0%)	2 (0.2%)	3 (0.4%)	0 (0.0%)	1 (0.1%)
IL-6 receptor antagonist	449 (5.3%)	16 (13.1%)	45 (15.1%)	15 (6.4%)	89 (7.5%)	209 (7.7%)	47 (3.5%)	22 (3.0%)	5 (0.6%)	1 (0.1%)
Influenza antiviral	16 (0.2%)	0 (0.0%)	3 (1.0%)	2 (0.9%)	0 (0.0%)	6 (0.2%)	1 (0.1%)	3 (0.4%)	0 (0.0%)	1 (0.1%)
Remdesivir	1371 (16.2%)	0 (0.0%)	0 (0.0%)	29 (12.4%)	171 (14.3%)	271 (9.9%)	218 (16.4%)	115 (15.9%)	158 (19.9%)	409 (39.7%)
1Concomitant medications may sum to >100% by data source due to patients having multiple concomitant medications. Proportions are out of all hospitalized patients with a positive NAAT within 14 days of admission in each data source (N) by month.
