# Supplementary material for: Characterization of COVID-19 Hospitalized Patients in Three United States Electronic Health Record Databases
Source: Pathogens. 2023 Mar 1;12(3):390. doi: 10.3390/pathogens12030390 (PMC10056146; doi:10.3390/pathogens12030390)
Supplement: Supplementary file 1 [file pathogens-12-00390-s001.zip › Table S6.xlsx]

## Sheet: Table S6
Table S6: Signs and symptoms present up to 14 days prior to or on admission
Signs and symptoms present up to 14 days prior to or on admission1,2	Total	Month (2020)
		March	April	May	June	July	August	September	October	November
	n (%)	n (%)	n (%)	n (%)	n (%)	n (%)	n (%)	n (%)	n (%)	n (%)
Academic Health System (N=total hospitalizations)	4504	249	1137	960	338	408	361	269	330	452
Shortness of breath (dyspnea)	1663 (36.9%)	123 (49.4%)	537 (47.2%)	386 (40.2%)	102 (30.2%)	126 (30.9%)	109 (30.2%)	71 (26.4%)	117 (35.5%)	92 (20.4%)
Fever	1036 (23.0%)	111 (44.6%)	359 (31.6%)	204 (21.3%)	55 (16.3%)	93 (22.8%)	70 (19.4%)	48 (17.8%)	51 (15.5%)	45 (10.0%)
Cough	810 (18.0%)	104 (41.8%)	295 (25.9%)	152 (15.8%)	37 (10.9%)	68 (16.7%)	42 (11.6%)	27 (10.0%)	49 (14.8%)	36 (8.0%)
Fatigue	454 (10.1%)	18 (7.2%)	87 (7.7%)	114 (11.9%)	43 (12.7%)	42 (10.3%)	45 (12.5%)	31 (11.5%)	39 (11.8%)	35 (7.7%)
Nausea or vomiting	281 (6.2%)	16 (6.4%)	63 (5.5%)	42 (4.4%)	15 (4.4%)	40 (9.8%)	37 (10.2%)	24 (8.9%)	21 (6.4%)	23 (5.1%)
Stomach/ abdominal pain	252 (5.6%)	14 (5.6%)	50 (4.4%)	39 (4.1%)	24 (7.1%)	33 (8.1%)	37 (10.2%)	21 (7.8%)	23 (7.0%)	11 (2.4%)
Chest discomfort/pain	248 (5.5%)	15 (6.0%)	56 (4.9%)	54 (5.6%)	20 (5.9%)	28 (6.9%)	20 (5.5%)	18 (6.7%)	21 (6.4%)	16 (3.5%)
Respiratory failure	219 (4.9%)	19 (7.6%)	71 (6.2%)	42 (4.4%)	8 (2.4%)	13 (3.2%)	17 (4.7%)	11 (4.1%)	17 (5.2%)	21 (4.6%)
Diarrhea	165 (3.7%)	12 (4.8%)	34 (3.0%)	34 (3.5%)	9 (2.7%)	20 (4.9%)	16 (4.4%)	11 (4.1%)	16 (4.8%)	13 (2.9%)
Dizziness/light-headed	113 (2.5%)	12 (4.8%)	23 (2.0%)	18 (1.9%)	8 (2.4%)	16 (3.9%)	14 (3.9%)	5 (1.9%)	7 (2.1%)	10 (2.2%)
Headache	86 (1.9%)	5 (2.0%)	20 (1.8%)	19 (2.0%)	9 (2.7%)	13 (3.2%)	10 (2.8%)	9 (3.3%)	1 (0.3%)	0 (0.0%)
Decreased appetite (anorexia)	65 (1.4%)	7 (2.8%)	11 (1.0%)	12 (1.3%)	6 (1.8%)	7 (1.7%)	7 (1.9%)	4 (1.5%)	4 (1.2%)	7 (1.5%)
Chills	48 (1.1%)	2 (0.8%)	12 (1.1%)	9 (0.9%)	0 (0.0%)	4 (1.0%)	6 (1.7%)	3 (1.1%)	7 (2.1%)	5 (1.1%)
Multi-organ failure	45 (1.0%)	0 (0.0%)	12 (1.1%)	9 (0.9%)	5 (1.5%)	5 (1.2%)	2 (0.6%)	4 (1.5%)	2 (0.6%)	6 (1.3%)
Sore throat	36 (0.8%)	2 (0.8%)	7 (0.6%)	12 (1.3%)	2 (0.6%)	3 (0.7%)	2 (0.6%)	2 (0.7%)	3 (0.9%)	3 (0.7%)
Myalgia	34 (0.8%)	4 (1.6%)	11 (1.0%)	5 (0.5%)	2 (0.6%)	5 (1.2%)	1 (0.3%)	1 (0.4%)	3 (0.9%)	2 (0.4%)
Loss of smell/taste (anosmia/dysgeusia)	28 (0.6%)	0 (0.0%)	7 (0.6%)	6 (0.6%)	3 (0.9%)	5 (1.2%)	3 (0.8%)	3 (1.1%)	0 (0.0%)	1 (0.2%)
Palpitations	12 (0.3%)	1 (0.4%)	1 (0.1%)	2 (0.2%)	1 (0.3%)	1 (0.2%)	0 (0.0%)	4 (1.5%)	0 (0.0%)	2 (0.4%)
Explorys (N=total hospitalizations)	7492	313	537	554	969	1210	574	389	712	2234
Shortness of breath (dyspnea)	2228 (29.7%)	125 (39.9%)	202 (37.6%)	179 (32.3%)	222 (22.9%)	324 (26.8%)	177 (30.8%)	101 (26%)	228 (32.0%)	670 (30%)
Cough	1595 (21.3%)	134 (42.8%)	163 (30.4%)	126 (22.7%)	109 (11.2%)	232 (19.2%)	112 (19.5%)	59 (15.2%)	140 (19.7%)	520 (23.3%)
Fatigue	1478 (19.7%)	67 (21.4%)	112 (20.9%)	100 (18.1%)	126 (13.0%)	230 (19.0%)	106 (18.5%)	74 (19.0%)	153 (21.5%)	510 (22.8%)
Respiratory failure	1344 (17.9%)	78 (24.9%)	147 (27.4%)	108 (19.5%)	84 (8.7%)	157 (13.0%)	94 (16.4%)	58 (14.9%)	155 (21.8%)	463 (20.7%)
Fever	1322 (17.6%)	114 (36.4%)	129 (24.0%)	94 (17.0%)	149 (15.4%)	245 (20.2%)	84 (14.6%)	57 (14.7%)	115 (16.2%)	335 (15.0%)
Chest discomfort/pain	1044 (13.9%)	34 (10.9%)	46 (8.6%)	55 (9.9%)	225 (23.2%)	228 (18.8%)	68 (11.8%)	54 (13.9%)	96 (13.5%)	238 (10.7%)
Nausea or vomiting	812 (10.8%)	40 (12.8%)	54 (10.1%)	65 (11.7%)	98 (10.1%)	152 (12.6%)	40 (7.0%)	39 (10.0%)	69 (9.7%)	255 (11.4%)
Diarrhea	725 (9.7%)	46 (14.7%)	73 (13.6%)	51 (9.2%)	81 (8.4%)	117 (9.7%)	47 (8.2%)	35 (9.0%)	62 (8.7%)	213 (9.5%)
Stomach/abdominal pain	640 (8.5%)	21 (6.7%)	34 (6.3%)	49 (8.8%)	117 (12.1%)	121 (10.0%)	39 (6.8%)	37 (9.5%)	47 (6.6%)	175 (7.8%)
Multi-organ failure	551 (7.4%)	31 (9.9%)	58 (10.8%)	53 (9.6%)	79 (8.2%)	66 (5.5%)	36 (6.3%)	26 (6.7%)	62 (8.7%)	140 (6.3%)
Dizziness/light-headed	344 (4.6%)	14 (4.5%)	19 (3.5%)	25 (4.5%)	39 (4.0%)	66 (5.5%)	20 (3.5%)	25 (6.4%)	31 (4.4%)	105 (4.7%)
Headache	272 (3.6%)	22 (7.0%)	23 (4.3%)	28 (5.1%)	54 (5.6%)	93 (7.7%)	22 (3.8%)	26 (6.7%)	3 (0.4%)	1 (0.0%)
Decreased appetite (Anorexia)	175 (2.3%)	4 (1.3%)	16 (3.0%)	8 (1.4%)	19 (2.0%)	24 (2.0%)	16 (2.8%)	11 (2.8%)	16 (2.2%)	61 (2.7%)
Sore throat	152 (2%)	5 (1.6%)	7 (1.3%)	12 (2.2%)	15 (1.5%)	24 (2.0%)	15 (2.6%)	4 (1.0%)	14 (2.0%)	56 (2.5%)
Myalgia	146 (1.9%)	8 (2.6%)	8 (1.5%)	7 (1.3%)	12 (1.2%)	20 (1.7%)	8 (1.4%)	4 (1.0%)	18 (2.5%)	61 (2.7%)
Chills	110 (1.5%)	1 (0.3%)	8 (1.5%)	9 (1.6%)	7 (0.7%)	7 (0.6%)	9 (1.6%)	7 (1.8%)	17 (2.4%)	45 (2.0%)
Palpitations	80 (1.1%)	3 (1.0%)	1 (0.2%)	5 (0.9%)	17 (1.8%)	14 (1.2%)	7 (1.2%)	4 (1.0%)	6 (0.8%)	23 (1.0%)
Loss of smell/taste (anosmia/dysgeusia)	70 (0.9%)	0 (0.0%)	2 (0.4%)	5 (0.9%)	3 (0.3%)	17 (1.4%)	9 (1.6%)	3 (0.8%)	11 (1.5%)	20 (0.9%)
Myocarditis	6 (0.1%)	0 (0.0%)	0 (0.0%)	0 (0.0%)	1 (0.1%)	0 (0.0%)	0 (0.0%)	1 (0.3%)	2 (0.3%)	2 (0.1%)
OneFlorida (N=total hospitalizations)	8450	122	299	234	1194	2727	1328	725	792	1029
Respiratory failure	3413 (40.4%)	55 (45.1%)	147 (49.2%)	78 (33.3%)	420 (35.2%)	1133 (41.5%)	558 (42.0%)	279 (38.5%)	323 (40.8%)	420 (40.8%)
Shortness of breath (dyspnea)	2074 (24.5%)	29 (23.8%)	104 (34.8%)	70 (29.9%)	240 (20.1%)	735 (27.0%)	332 (25.0%)	173 (23.9%)	154 (19.4%)	237 (23.0%)
Fever	1450 (17.2%)	28 (23.0%)	86 (28.8%)	52 (22.2%)	233 (19.5%)	523 (19.2%)	212 (16.0%)	96 (13.2%)	100 (12.6%)	120 (11.7%)
Multi-organ failure	1160 (13.7%)	22 (18.0%)	82 (27.4%)	45 (19.2%)	137 (11.5%)	378 (13.9%)	184 (13.9%)	102 (14.1%)	105 (13.3%)	105 (10.2%)
Cough	966 (11.4%)	24 (19.7%)	61 (20.4%)	32 (13.7%)	120 (10.1%)	376 (13.8%)	147 (11.1%)	64 (8.8%)	65 (8.2%)	77 (7.5%)
Chest discomfort/pain	887 (10.5%)	9 (7.4%)	34 (11.4%)	28 (12.0%)	135 (11.3%)	290 (10.6%)	167 (12.6%)	65 (9.0%)	71 (9.0%)	88 (8.6%)
Diarrhea	766 (9.1%)	20 (16.4%)	45 (15.1%)	25 (10.7%)	106 (8.9%)	242 (8.9%)	129 (9.7%)	56 (7.7%)	62 (7.8%)	81 (7.9%)
Fatigue	764 (9.0%)	4 (3.3%)	30 (10.0%)	27 (11.5%)	95 (8.0%)	283 (10.4%)	130 (9.8%)	50 (6.9%)	66 (8.3%)	79 (7.7%)
Stomach/ abdominal pain	625 (7.4%)	5 (4.1%)	25 (8.4%)	33 (14.1%)	77 (6.4%)	208 (7.6%)	94 (7.1%)	48 (6.6%)	67 (8.5%)	68 (6.6%)
Nausea or vomiting	494 (5.8%)	5 (4.1%)	22 (7.4%)	21 (9.0%)	65 (5.4%)	180 (6.6%)	79 (5.9%)	37 (5.1%)	43 (5.4%)	42 (4.1%)
Myalgia	315 (3.7%)	9 (7.4%)	16 (5.4%)	13 (5.6%)	42 (3.5%)	112 (4.1%)	57 (4.3%)	19 (2.6%)	19 (2.4%)	28 (2.7%)
Headache	252 (3.0%)	3 (2.5%)	3 (1.0%)	11 (4.7%)	50 (4.2%)	109 (4.0%)	51 (3.8%)	22 (3.0%)	1 (0.1%)	2 (0.2%)
Dizziness/light-headed	146 (1.7%)	3 (2.5%)	2 (0.7%)	6 (2.6%)	25 (2.1%)	53 (1.9%)	26 (2.0%)	2 (0.3%)	12 (1.5%)	17 (1.7%)
Decreased appetite (anorexia)	120 (1.4%)	5 (4.1%)	10 (3.3%)	8 (3.4%)	10 (0.8%)	37 (1.4%)	19 (1.4%)	7 (1.0%)	8 (1.0%)	16 (1.6%)
Sore throat	84 (1.0%)	2 (1.6%)	3 (1.0%)	5 (2.1%)	15 (1.3%)	27 (1.0%)	12 (0.9%)	7 (1.0%)	6 (0.8%)	7 (0.7%)
Palpitations	68 (0.8%)	0 (0.0%)	5 (1.7%)	2 (0.9%)	11 (0.9%)	17 (0.6%)	17 (1.3%)	5 (0.7%)	5 (0.6%)	6 (0.6%)
Loss of smell/taste (anosmia/dysgeusia)	58 (0.7%)	1 (0.8%)	4 (1.3%)	1 (0.4%)	5 (0.4%)	22 (0.8%)	12 (0.9%)	3 (0.4%)	3 (0.4%)	7 (0.7%)
Myocarditis	26 (0.3%)	0 (0.0%)	2 (0.7%)	1 (0.4%)	2 (0.2%)	8 (0.3%)	5 (0.4%)	4 (0.6%)	3 (0.4%)	1 (0.1%)
Chills	37 (0.4%)	0 (0.0%)	1 (0.3%)	1 (0.4%)	3 (0.3%)	17 (0.6%)	8 (0.6%)	2 (0.3%)	2 (0.3%)	3 (0.3%)
1 Symptoms may equal >100% by data source due to patients having multiple symptoms. Proportions are out of all hospitalized patients with a positive NAAT within 14 days of admission in each data source (N) by month.
2 The same list of symptoms was queried for each database. Symptoms with zero results for a specific database were excluded to limit table size. Rows are sorted by frequency
